# Supplementary material for: Insights from deconvolution of cell subtype proportions enhance the interpretation of functional genomic data
Source: PLoS One. 2019 Apr 25;14(4):e0215987. doi: 10.1371/journal.pone.0215987 (PMC6483354; doi:10.1371/journal.pone.0215987)
Supplement: S1 Table — (XLSX) [file pone.0215987.s003.xlsx]

## Sheet: S1 Table
S1 Table. Contributions of each cell type for top 5 principal components obtained by PCA on variation of the expression profiles (PC-ex)
	PC-ex1		PC-ex2		PC-ex3		PC-ex4		PC-ex5
	R-squared	p-value	R-squared	p-value	R-squared	p-value	R-squared	p-value	R-squared	p-value
B.cells.naive	0.0198561	0.00376584	0.0816965	2.33978e-09	0.0787651	4.6417e-09	7.72216e-06	0.954666	0.00312175	0.252667
B.cells.memory	0.0868947	6.9177e-10	0.0342148	0.000135071	0.00974662	0.0429092	0.0215611	0.00252549	0.00919265	0.0493055
T.cells.CD8	0.206895	6.89578e-23	0.353333	1.4199e-41	0.0366926	7.64254e-05	0.0244976	0.00127392	0.00289242	0.270891
T.cells.CD4.naive	0.229089	1.71599e-25	0.0436692	1.54053e-05	0.000113226	0.827673	0.00331417	0.238526	0.0550901	1.11722e-06
T.cells.CD4.memory.resting	0.22774	2.48281e-25	0.0120686	0.024183	0.0152872	0.0111132	0.000860411	0.548374	0.00163554	0.407859
T.cells.CD4.memory.activated	0.132631	1.19242e-14	0.0324315	0.000203597	0.000207244	0.768362	0.000239012	0.751783	0.000534835	0.636093
T.cells.follicular.helper	0.00222687	0.334089	0.00472903	0.158991	0.0491381	4.38934e-06	0.02994	0.000361503	9.05119e-05	0.845682
T.cells.regulatory..Tregs.	0.000419876	0.675047	0.0029996	0.262178	0.00798163	0.0670534	0.0012154	0.475592	9.90262e-05	0.838682
T.cells.gamma.delta	0.337395	2.38417e-39	0.00209925	0.348349	0.062908	1.84245e-07	0.127274	4.41892e-14	0.00240967	0.314983
NK.cells.resting	0.129822	2.37192e-14	0.000306105	0.720384	0.0130514	0.0190385	0.00669144	0.0936912	0.00255693	0.300619
NK.cells.activated	0.00848354	0.0589915	0.000884382	0.542853	0.00049056	0.650437	2.43185e-06	0.97455	0.00701199	0.0861512
Monocytes	0.130011	2.26482e-14	0.054992	1.14274e-06	0.0193623	0.00422934	0.0269808	0.000716245	0.0484234	5.17232e-06
Macrophages.M0	0.0175867	0.00643049	0.0013991	0.443995	0.00275271	0.282797	0.000976349	0.522578	0.00155513	0.419637
Macrophages.M1	0.00218179	0.339035	0.00043904	0.668146	0.0028853	0.271482	0.000757744	0.573273	0.000946434	0.529022
Macrophages.M2	0.000664398	0.597921	9.44619e-09	0.998414	0.00149114	0.429377	0.0947127	1.09589e-10	0.00227535	0.328876
Dendritic.cells.resting	0.014467	0.0135282	0.00522205	0.138805	0.000235922	0.753341	0.0114153	0.0283806	0.0117781	0.0259644
Dendritic.cells.activated	0.0749828	1.12091e-08	0.00584151	0.117387	0.00203459	0.35589	0.00309132	0.254996	2.02199e-07	0.99266
Mast.cells.resting	0.213012	1.34248e-23	0.00466394	0.161896	0.0293104	0.000418031	0.00477377	0.157029	0.00404474	0.192791
Mast.cells.activated	0.00224038	0.332625	2.28863e-05	0.922038	0.000642945	0.603896	0.000440892	0.667488	0.000751865	0.574765
Eosinophils	0.117551	4.67759e-13	0.004718	0.159479	0.00444776	0.171986	0.00106928	0.503413	0.0254314	0.00102561
Neutrophils	0.0154547	0.010677	0.423761	4.18663e-52	0.183118	3.56493e-20	9.5659e-05	0.841412	0.00611255	0.109187
Plasma.cells	0.000173009	0.787859	0.0360698	8.81813e-05	0.00300768	0.261535	0.00156369	0.41836	0.00425365	0.181665
Combined	0.6367	2.2e-16	0.5628	2.2e-16	0.3764	2.2e-16	0.3398	2.2e-16	0.1937	8.052e-10
