# Supplementary material for: Insights from deconvolution of cell subtype proportions enhance the interpretation of functional genomic data
Source: PLoS One. 2019 Apr 25;14(4):e0215987. doi: 10.1371/journal.pone.0215987 (PMC6483354; doi:10.1371/journal.pone.0215987)
Supplement: S2 Table — (XLSX) [file pone.0215987.s004.xlsx]

## Sheet: S2 Table
S2 Table. A list of differentially expressed genes without cell subtype proportion adjustment (Healthy-Severe Asthma)
Official gene symbol	log2-fold-change	Average expression	t statistics	p-value	FDR adjusted p-value	Log-odds of DEG
GPM6B	0.297136	5.23241	8.37906	8.01688e-16	1.69461e-11	25.1988
MYD88	-0.27189	10.5671	-8.1357	4.63348e-15	4.89712e-11	23.5191
TGIF2	0.298828	7.4559	7.98824	1.31801e-14	7.86861e-11	22.5186
SLPI	-0.806494	8.56226	-7.77748	5.73539e-14	2.02058e-10	21.112
DEFA1	-0.814186	12.4416	-7.61233	1.77998e-13	5.37503e-10	20.0292
LAMTOR5	-0.268508	9.42355	-7.50185	3.7595e-13	9.22932e-10	19.3147
F5	-0.532681	7.2749	-7.49528	3.9296e-13	9.22932e-10	19.2725
ANXA3	-0.823279	8.48879	-7.35223	1.02179e-12	1.93373e-09	18.3597
TSR2	0.316919	8.86012	7.34981	1.03832e-12	1.93373e-09	18.3443
GAPT	-0.45317	7.91276	-7.34141	1.09777e-12	1.93373e-09	18.2912
DEFA4	-1.43695	7.93447	-7.25865	1.89521e-12	3.08161e-09	17.7698
CUX2	0.359148	3.94272	7.23624	2.1955e-12	3.3149e-09	17.6294
BCL11A	0.411828	7.94512	7.12722	4.46846e-12	5.55614e-09	16.9513
RAB32	-0.311036	6.76341	-7.11069	4.97341e-12	5.71072e-09	16.8491
RNASE2	-0.760588	9.53333	-7.1058	5.13311e-12	5.71072e-09	16.819
TSPAN13	0.803178	8.64062	7.06491	6.68299e-12	7.06325e-09	16.5673
NT5C2	-0.29655	9.17777	-7.03532	8.08326e-12	8.13637e-09	16.3858
S100A8	-0.364226	12.3445	-6.97019	1.22607e-11	1.12681e-08	15.9886
CAMP	-0.743811	8.17513	-6.95434	1.35628e-11	1.19228e-08	15.8923
HP	-0.813011	7.38673	-6.93358	1.54753e-11	1.21154e-08	15.7666
ATAD5	0.37286	5.25157	6.92299	1.65502e-11	1.23771e-08	15.7025
CEACAM8	-1.28831	8.91506	-6.90957	1.80199e-11	1.26968e-08	15.6214
TCF4	0.346576	6.88424	6.88231	2.14087e-11	1.37132e-08	15.4572
RNASE3	-1.07886	6.25525	-6.85404	2.55846e-11	1.59061e-08	15.2874
TEX10	0.279228	7.55213	6.83441	2.89441e-11	1.74806e-08	15.1698
HOTS	0.603399	5.37411	6.82381	3.09355e-11	1.79645e-08	15.1064
GAR1	0.33798	8.63556	6.8212	3.1445e-11	1.79645e-08	15.0908
LTF	-1.21848	8.17791	-6.80773	3.42143e-11	1.90322e-08	15.0104
MCEMP1	-0.569617	7.98793	-6.79272	3.75828e-11	2.03699e-08	14.921
LUC7L	0.264813	8.90667	6.69549	6.87781e-11	3.4615e-08	14.3454
EBF1	0.563575	5.97035	6.65616	8.76562e-11	4.30902e-08	14.1144
AQP3	0.397029	7.94846	6.63759	9.82562e-11	4.72032e-08	14.0058
CRISP3	-1.04514	5.68988	-6.59702	1.25978e-10	5.78898e-08	13.7692
KCTD21	-0.357222	6.5361	-6.52019	2.01036e-10	8.33234e-08	13.3245
CEACAM6	-0.967019	4.97116	-6.50903	2.15078e-10	8.41608e-08	13.2603
LCN2	-1.0476	8.59316	-6.50765	2.16888e-10	8.41608e-08	13.2523
PYGL	-0.351007	10.6533	-6.50074	2.26141e-10	8.53601e-08	13.2126
TNFRSF21	0.356423	4.45312	6.4742	2.65398e-10	9.67237e-08	13.0603
NAF1	0.379191	7.10867	6.46049	2.88228e-10	1.02713e-07	12.9818
CCR6	0.47251	8.78271	6.45583	2.96409e-10	1.02713e-07	12.9552
GPC2	0.281547	5.66515	6.43761	3.3068e-10	1.10951e-07	12.8512
MAN1C1	0.459612	5.73103	6.38785	4.45243e-10	1.40471e-07	12.5684
CKLF-CMTM1	-0.267579	10.3276	-6.36825	5.0035e-10	1.53281e-07	12.4574
CEBPE	-0.589229	6.31679	-6.35579	5.38805e-10	1.60412e-07	12.3871
BCL7A	0.315847	5.12717	6.34297	5.81364e-10	1.63852e-07	12.3148
ETS1	0.273617	9.16631	6.33691	6.0261e-10	1.66209e-07	12.2807
AQP9	-0.294646	11.2316	-6.33264	6.18055e-10	1.66209e-07	12.2567
APBA2	0.403167	7.64733	6.32612	6.42351e-10	1.66209e-07	12.22
S100A12	-0.572915	10.8944	-6.32291	6.54691e-10	1.66209e-07	12.2019
ABLIM1	0.378443	10.4402	6.3226	6.55893e-10	1.66209e-07	12.2002
LOC149684	-0.358939	4.74423	-6.32141	6.60494e-10	1.66209e-07	12.1936
DOCK10	0.298869	8.6177	6.29759	7.60227e-10	1.78487e-07	12.0599
SHMT2	0.270975	7.9004	6.29525	7.70783e-10	1.78487e-07	12.0468
LINC01550	0.28306	5.80105	6.29392	7.76839e-10	1.78487e-07	12.0394
LOC101927699	0.299494	6.31271	6.28955	7.97105e-10	1.81174e-07	12.0149
HCAR3	-0.390102	9.82242	-6.27076	8.9023e-10	2.00188e-07	11.91
LILRA4	0.409996	6.88727	6.26334	9.29899e-10	2.06907e-07	11.8686
UNG	0.326452	7.34829	6.25344	9.85482e-10	2.16991e-07	11.8134
RAB13	-0.390799	6.50589	-6.24438	1.03918e-09	2.26455e-07	11.763
CARD6	-0.312018	7.98456	-6.24087	1.06081e-09	2.2881e-07	11.7435
MMP8	-0.968651	4.29695	-6.21749	1.21609e-09	2.57058e-07	11.6137
PNPLA1	-0.452254	3.02233	-6.20762	1.2881e-09	2.64348e-07	11.5591
TRIB2	0.363395	7.88037	6.1957	1.38072e-09	2.8063e-07	11.4932
ZNF275	0.322014	6.64772	6.17707	1.53862e-09	3.09747e-07	11.3904
SUPV3L1	0.279079	8.76739	6.14121	1.89385e-09	3.77662e-07	11.1932
TLR5	-0.400336	7.94169	-6.12547	2.07405e-09	4.09731e-07	11.107
PPM1K	0.335405	8.09042	6.11703	2.17742e-09	4.1842e-07	11.0608
ACSL1	-0.392355	10.9022	-6.10572	2.32382e-09	4.42531e-07	10.9991
NOG	0.757945	8.74489	6.08116	2.67591e-09	4.92342e-07	10.8652
PMEPA1	0.276416	4.7917	5.97823	4.80948e-09	7.92143e-07	10.3092
UBL5	-0.309898	8.60449	-5.96517	5.17788e-09	8.41923e-07	10.2393
LOC100190986	0.421813	7.45628	5.94475	5.80969e-09	9.16456e-07	10.1301
BLNK	0.542231	7.11283	5.90115	7.42164e-09	1.1368e-06	9.8981
ADORA3	-0.544072	5.57767	-5.88187	8.26655e-09	1.20509e-06	9.79596
DRAM1	-0.321078	6.99846	-5.88051	8.32939e-09	1.20594e-06	9.78879
NOP14	0.303068	8.18936	5.87294	8.68871e-09	1.24096e-06	9.74879
RGP1	0.28914	7.42012	5.86497	9.08361e-09	1.28865e-06	9.70669
OLFM4	-1.31287	6.469	-5.8573	9.48012e-09	1.33594e-06	9.66622
CYP4F12	-0.375107	5.51021	-5.84277	1.02777e-08	1.43874e-06	9.58972
HK3	-0.353158	6.45252	-5.83919	1.0484e-08	1.45797e-06	9.5709
NDUFB3	-0.408433	7.7299	-5.83231	1.08918e-08	1.50478e-06	9.53477
PELP1	0.267992	7.25314	5.82755	1.11835e-08	1.52514e-06	9.50974
PIWIL4	-0.293942	5.31083	-5.81326	1.2104e-08	1.62818e-06	9.43486
KIAA0355	0.280279	8.36537	5.80888	1.24012e-08	1.62818e-06	9.41189
CTSG	-0.816322	4.92297	-5.80028	1.30044e-08	1.69683e-06	9.36693
C10ORF128	-0.289215	6.39481	-5.78956	1.37974e-08	1.78925e-06	9.3109
TCN1	-0.606087	6.76409	-5.78253	1.43425e-08	1.83723e-06	9.27422
NFIL3	-0.363551	8.83962	-5.78145	1.4428e-08	1.83723e-06	9.26859
SLC26A8	-0.61149	6.07209	-5.77003	1.53635e-08	1.93306e-06	9.20913
FCMR	0.333102	8.66081	5.75919	1.6307e-08	2.03919e-06	9.15273
SLC22A4	-0.387964	8.84608	-5.75708	1.64964e-08	2.03919e-06	9.1418
GPR84	-0.425216	4.94375	-5.73581	1.85367e-08	2.26491e-06	9.03146
NFE4	-0.523062	7.22888	-5.73154	1.89754e-08	2.28255e-06	9.00934
SFXN2	0.31357	6.18119	5.73125	1.9005e-08	2.28255e-06	9.00786
CARD16	-0.323274	6.53143	-5.7257	1.95906e-08	2.33958e-06	8.97915
HTATSF1	0.313787	6.12967	5.70129	2.2382e-08	2.64308e-06	8.85314
PMS2P2	0.274326	5.9634	5.67579	2.57104e-08	2.95362e-06	8.72202
VSTM1	-0.512951	8.0033	-5.66606	2.71035e-08	3.06371e-06	8.67213
HSP90AB1	0.291392	9.14473	5.64938	2.96639e-08	3.2829e-06	8.58678
MORC4	0.322406	5.9757	5.63958	3.12766e-08	3.32224e-06	8.53673
TXN	-0.326235	9.08798	-5.63819	3.15134e-08	3.33065e-06	8.5296
SERPINF1	0.341392	5.33803	5.6315	3.2671e-08	3.40197e-06	8.4955
DPH3	-0.300282	6.68392	-5.6298	3.29727e-08	3.41655e-06	8.48681
DACH1	-0.338443	4.26185	-5.60489	3.77029e-08	3.74162e-06	8.36011
C3AR1	-0.344046	8.29891	-5.59672	3.9393e-08	3.87298e-06	8.31867
CXXC5	0.277195	5.93246	5.5889	4.10796e-08	4.00157e-06	8.27905
FAM171A1	0.43964	7.0785	5.57346	4.46204e-08	4.24859e-06	8.20093
FADD	-0.2795	7.84582	-5.56819	4.58966e-08	4.33108e-06	8.17429
ARMC2-AS1	-0.289812	10.1948	-5.55762	4.85603e-08	4.56208e-06	8.121
EVL	0.265853	8.14387	5.53753	5.4047e-08	4.94565e-06	8.01989
INSC	-0.564428	4.70665	-5.53396	5.50835e-08	5.01877e-06	8.00195
LOC101927974	-0.368002	5.57002	-5.52001	5.93211e-08	5.31326e-06	7.93196
IL6ST	0.292902	6.936	5.48024	7.32128e-08	6.36861e-06	7.73331
ENTPD1	-0.30076	7.82694	-5.47326	7.59612e-08	6.55375e-06	7.69852
LINC00996	0.448613	5.16551	5.47183	7.65344e-08	6.57636e-06	7.69143
SPIB	0.372383	5.51094	5.46487	7.93901e-08	6.76672e-06	7.65685
CSTA	-0.397858	10.4053	-5.46182	8.0678e-08	6.82692e-06	7.64167
NDUFA1	-0.301787	9.01741	-5.46166	8.07423e-08	6.82692e-06	7.64091
CD24	-0.506245	8.07359	-5.44105	8.99781e-08	7.40061e-06	7.53871
CHCHD10	0.269187	7.00233	5.43909	9.0909e-08	7.4482e-06	7.529
NXT1	0.326445	7.87466	5.41894	1.01022e-07	8.05812e-06	7.42949
SNORD89	-0.368193	5.90454	-5.41056	1.05544e-07	8.33841e-06	7.38818
CLEC5A	-0.462833	5.66342	-5.38403	1.2119e-07	9.28155e-06	7.25781
MGC70870	-0.347336	7.09228	-5.37672	1.25886e-07	9.57183e-06	7.22196
LINC01094	-0.394228	3.98558	-5.36398	1.34488e-07	1.00809e-05	7.15963
SLC25A20	-0.265738	7.24905	-5.36327	1.34986e-07	1.00825e-05	7.15615
LOC100131541	0.393392	7.70886	5.35152	1.43452e-07	1.05655e-05	7.0988
LINC01410	-0.37295	7.68949	-5.33818	1.53696e-07	1.12029e-05	7.03378
C2CD2	0.303842	6.79266	5.32064	1.68254e-07	1.20154e-05	6.94849
MS4A3	-0.697489	5.67943	-5.31701	1.71422e-07	1.21009e-05	6.93091
LOC100291323	0.340367	6.24969	5.31675	1.71658e-07	1.21009e-05	6.92961
CLC	-0.544095	10.7293	-5.31362	1.74443e-07	1.22504e-05	6.91445
PPBP	-0.474165	10.3689	-5.3126	1.75357e-07	1.22739e-05	6.90952
BACH2	0.39575	6.88936	5.30897	1.7866e-07	1.24638e-05	6.89194
ZNF816-ZNF321P	-0.322643	5.70997	-5.2966	1.90389e-07	1.31089e-05	6.83203
FAM129C	0.329058	6.6697	5.29148	1.95454e-07	1.34139e-05	6.8073
DAPK2	-0.384368	8.08322	-5.28685	2.00141e-07	1.36471e-05	6.78497
MPO	-0.510719	5.01919	-5.2653	2.2347e-07	1.49959e-05	6.68112
PZP	0.384216	4.87713	5.2641	2.24849e-07	1.50407e-05	6.67532
S100A9	-0.28662	11.3734	-5.25441	2.36236e-07	1.57526e-05	6.62879
GPR18	0.30701	9.32708	5.21268	2.92044e-07	1.86503e-05	6.42913
IL18	-0.335682	5.83819	-5.19458	3.20052e-07	2.00156e-05	6.34294
NRG1	-0.266405	4.69114	-5.18741	3.31844e-07	2.06309e-05	6.30889
CCL23	-0.838472	4.83806	-5.18479	3.36258e-07	2.07831e-05	6.29646
RRAGD	-0.291975	8.04337	-5.17917	3.45929e-07	2.12225e-05	6.26978
DEFT1P2	-0.359504	3.552	-5.17766	3.48557e-07	2.12942e-05	6.26265
NCF4	-0.297075	10.6618	-5.16865	3.64739e-07	2.1903e-05	6.21996
TSPYL2	0.266235	7.96582	5.14512	4.10481e-07	2.43307e-05	6.10882
LOC100128108	0.320321	7.36038	5.13834	4.24671e-07	2.49353e-05	6.07686
CYP4F2	-0.416156	6.68639	-5.12711	4.49186e-07	2.60848e-05	6.02408
TCL1A	0.749084	7.39072	5.11401	4.79551e-07	2.75623e-05	5.96257
FDPSP2	0.2711	7.55328	5.11205	4.84259e-07	2.77178e-05	5.95339
RNF157-AS1	0.288904	3.64119	5.10358	5.05125e-07	2.86256e-05	5.91373
OPN3	0.290526	8.5084	5.10234	5.08265e-07	2.86433e-05	5.9079
OLR1	-0.502592	3.35216	-5.09238	5.34063e-07	2.97163e-05	5.86136
SAMSN1	-0.344075	5.52065	-5.07402	5.85022e-07	3.20368e-05	5.77571
LIN7A	-0.35975	6.54112	-5.06622	6.08069e-07	3.31272e-05	5.7394
CLEC4D	-0.638987	7.08841	-5.06451	6.1321e-07	3.33214e-05	5.73149
CYP1B1-AS1	-0.264762	4.29533	-5.05301	6.49099e-07	3.47358e-05	5.67805
ZNHIT6	0.270807	7.51966	5.043	6.8194e-07	3.62182e-05	5.63169
SLC16A10	0.412306	4.44173	5.04164	6.86548e-07	3.62806e-05	5.62536
STRBP	0.341586	6.24191	5.03993	6.9236e-07	3.64965e-05	5.61744
CYSTM1	-0.349912	9.36254	-5.03042	7.25552e-07	3.77597e-05	5.57346
CYB5R4	-0.276201	6.84317	-5.02603	7.41361e-07	3.83151e-05	5.55321
TP53I3	-0.276936	5.54031	-5.02308	7.52203e-07	3.87807e-05	5.53958
APOBEC3A_B	-0.361241	10.4138	-5.0171	7.74634e-07	3.92688e-05	5.51198
TRPM6	-0.273488	5.93372	-5.01406	7.86256e-07	3.97605e-05	5.498
FCGR1CP	-0.457656	9.04603	-4.9942	8.66599e-07	4.27994e-05	5.40665
CD27	0.346117	8.79544	4.98516	9.05774e-07	4.44228e-05	5.36514
TRG-AS1	0.351136	8.97192	4.96373	1.00548e-06	4.75839e-05	5.26713
SEMA4C	0.337096	5.95201	4.94022	1.12713e-06	5.17939e-05	5.15997
PRKX	0.26751	7.36095	4.93709	1.14435e-06	5.23579e-05	5.14574
C11ORF80	0.268021	5.43431	4.93563	1.1525e-06	5.25035e-05	5.13909
RETN	-0.410549	5.4134	-4.93419	1.16056e-06	5.27568e-05	5.13255
ARG1	-0.490919	4.58444	-4.91721	1.25986e-06	5.58243e-05	5.05554
FCGR1A	-0.479965	8.87713	-4.90045	1.36592e-06	5.95369e-05	4.97975
TOPORS-AS1	-0.277947	6.59254	-4.89281	1.41706e-06	6.10057e-05	4.94529
PLBD1-AS1	-0.335484	6.79287	-4.87499	1.54365e-06	6.55213e-05	4.86508
BCL2A1	-0.587121	8.13815	-4.87204	1.56564e-06	6.6189e-05	4.85182
LOC101929243	-0.292619	5.55316	-4.86006	1.65804e-06	6.91624e-05	4.79808
C14ORF2	-0.355253	8.89772	-4.8599	1.65936e-06	6.91624e-05	4.79734
CLIC3	0.305863	3.9939	4.84383	1.79168e-06	7.38256e-05	4.72545
PLEKHG1	0.501269	5.40261	4.83965	1.82777e-06	7.47301e-05	4.70676
WDFY3	-0.283752	6.83977	-4.83627	1.85748e-06	7.55068e-05	4.69166
PIK3C2B	0.345427	7.72406	4.82632	1.94751e-06	7.82634e-05	4.64732
ORM1	-0.641365	6.9175	-4.81024	2.1021e-06	8.30261e-05	4.57578
AMIGO1	0.311204	7.8858	4.80476	2.1574e-06	8.46583e-05	4.55147
MEGF9	-0.270222	9.93417	-4.78994	2.31408e-06	8.89563e-05	4.48583
ABCA13	-0.369015	2.98955	-4.78989	2.3146e-06	8.89563e-05	4.48562
AZU1	-0.355142	4.66656	-4.7724	2.51379e-06	9.47173e-05	4.40834
PRKXP1	0.37608	6.54013	4.77138	2.52587e-06	9.50031e-05	4.40386
NME9	0.28543	6.89876	4.76853	2.56002e-06	9.57766e-05	4.39128
CCDC50	0.328359	6.01815	4.76088	2.65386e-06	9.87627e-05	4.3576
TLR2	-0.308998	9.87938	-4.75728	2.69909e-06	9.90726e-05	4.34178
RORA-AS1	0.272347	5.2921	4.73396	3.011e-06	0.000108427	4.23947
NLRP7	0.290577	5.33489	4.73307	3.02354e-06	0.000108693	4.23558
POTEKP	-0.268622	8.67812	-4.7302	3.06446e-06	0.000109791	4.22301
RNF175	-0.307572	9.46128	-4.72256	3.1759e-06	0.000112827	4.1896
ANKRD22	-0.505366	5.4924	-4.67199	4.01784e-06	0.000134905	3.96976
CCPG1	-0.359744	8.02962	-4.66354	4.17807e-06	0.00013851	3.93322
CASP5	-0.42081	6.41276	-4.66046	4.2378e-06	0.000140098	3.91995
FCRLA	0.420817	5.87215	4.65392	4.36788e-06	0.000143367	3.8917
LINC00926	0.475626	8.04438	4.65341	4.37801e-06	0.000143477	3.88954
IL4R	-0.300119	9.20207	-4.63358	4.79693e-06	0.0001541	3.80418
ROPN1L	-0.315047	6.66774	-4.61884	5.13269e-06	0.000162718	3.741
LINC00494	0.351469	6.11247	4.61877	5.13451e-06	0.000162718	3.74067
PTPRK	0.344471	4.61169	4.61218	5.29194e-06	0.00016646	3.71247
ZNF662	0.396785	6.28375	4.59993	5.59688e-06	0.000173725	3.66017
ATF7IP2	0.287057	7.07619	4.59844	5.63514e-06	0.000174146	3.65381
CD79A	0.439614	7.3542	4.59698	5.67286e-06	0.000175055	3.64759
SRPK1	-0.267061	8.89416	-4.58251	6.05998e-06	0.000182733	3.58598
FCRL1	0.504312	7.1411	4.56867	6.4538e-06	0.000191602	3.52723
C2ORF76	-0.357137	5.50461	-4.55263	6.94105e-06	0.000200437	3.45933
MZB1	0.400056	5.3214	4.54681	7.12668e-06	0.000204401	3.43472
CD163	-0.32507	7.17295	-4.54163	7.29557e-06	0.000208397	3.41287
PLEKHA1	0.339007	7.05913	4.52996	7.69052e-06	0.00021675	3.36371
MS4A1	0.456071	8.54556	4.52879	7.73113e-06	0.000217167	3.3588
GALNT14	-0.366935	4.8515	-4.52562	7.84256e-06	0.000218702	3.34546
BMX	-0.417711	5.55686	-4.52225	7.96265e-06	0.000221031	3.33129
PLIN4	-0.269207	4.94703	-4.5221	7.96791e-06	0.000221031	3.33068
ELANE	-0.497451	3.74095	-4.51924	8.07135e-06	0.000223315	3.31865
CD72	0.392826	5.44544	4.50788	8.49471e-06	0.000231692	3.271
SHQ1	0.267599	8.59101	4.50334	8.66953e-06	0.000235246	3.25202
RAB30	0.274915	5.34475	4.49894	8.84256e-06	0.000238911	3.2336
DYSF	-0.337319	9.66511	-4.48607	9.36779e-06	0.000250654	3.17984
IGHM	0.353727	6.94735	4.48533	9.39883e-06	0.000251166	3.17675
RUNX1-IT1	0.271201	8.54815	4.48391	9.4586e-06	0.000252349	3.17085
EVI2A	-0.574185	8.60936	-4.48305	9.4949e-06	0.000252349	3.16728
DFFB	0.281792	7.89886	4.47966	9.64009e-06	0.000255034	3.15314
AFAP1L2	0.273828	4.63287	4.46917	1.01028e-05	0.000262562	3.10947
LY96	-0.520799	9.13176	-4.46817	1.01478e-05	0.000263194	3.10534
QPCT	-0.28671	10.1767	-4.46677	1.02115e-05	0.000264325	3.0995
NQO2	-0.315159	7.78211	-4.4624	1.04122e-05	0.000268079	3.08138
CCDC17	-0.279094	5.91107	-4.45773	1.06312e-05	0.000272094	3.062
GAL3ST4	0.279185	7.67378	4.44372	1.13145e-05	0.000286084	3.00399
ZCCHC18	0.39541	5.30342	4.43714	1.16501e-05	0.000292819	2.97678
ABCB4	0.341724	4.86596	4.4352	1.17504e-05	0.000294648	2.96881
NUP107	0.291859	8.72995	4.42961	1.20453e-05	0.000299195	2.94573
PI3	-0.372379	11.2877	-4.42324	1.23899e-05	0.000304888	2.91948
FAM226A	0.30979	6.28076	4.42214	1.24506e-05	0.000306025	2.91493
FOSB	0.307419	5.48544	4.4111	1.30728e-05	0.00031946	2.86956
DSC2	-0.325422	5.10523	-4.41055	1.31045e-05	0.000319675	2.8673
LOC101927620	0.291982	5.27865	4.40054	1.36958e-05	0.000330859	2.82625
APOBR	-0.398095	7.90321	-4.39891	1.3795e-05	0.000332117	2.81953
HOXB-AS1	0.331487	5.97469	4.39248	1.41907e-05	0.000337415	2.79323
HACD2	0.263385	7.29879	4.38087	1.49334e-05	0.000348414	2.74578
SLC37A3	-0.388485	6.57879	-4.37401	1.539e-05	0.000355146	2.71778
HLA-DOB	0.307317	6.02761	4.34623	1.73768e-05	0.000390756	2.60492
PGLYRP1	-0.404661	6.76423	-4.34582	1.74083e-05	0.000391049	2.60323
OLAH	-0.54658	3.4358	-4.34359	1.75782e-05	0.000394447	2.59421
P2RY10	0.272096	5.92957	4.33975	1.7875e-05	0.000399833	2.57865
TMEM88	-0.345101	6.10021	-4.32317	1.92108e-05	0.000424592	2.51169
SHISA4	0.319056	5.13064	4.31976	1.94973e-05	0.000427968	2.49795
PADI4	-0.266843	5.75202	-4.31796	1.965e-05	0.000430427	2.4907
UQCRQ	-0.299547	7.05309	-4.31272	2.01015e-05	0.000439406	2.4696
TMEM52B	-0.298848	3.02729	-4.2908	2.21004e-05	0.000476206	2.38158
SLC5A9	-0.292526	4.38885	-4.2775	2.34038e-05	0.000499707	2.32839
ADGRG3	-0.333673	7.93986	-4.27616	2.35391e-05	0.000500801	2.32304
LOC101927603	-0.291188	5.7396	-4.26858	2.43188e-05	0.000513536	2.2928
DUSP5	0.328996	6.84741	4.25797	2.54514e-05	0.000531612	2.25057
RCAN3	0.282814	7.64347	4.246	2.67904e-05	0.000556283	2.203
CD1C	0.265243	7.3891	4.24103	2.73655e-05	0.000562696	2.18331
ZNF285	0.339947	5.03038	4.23161	2.84883e-05	0.000579025	2.14602
STAP1	0.381267	5.9565	4.22651	2.91142e-05	0.000588914	2.12587
NUDT16P1	-0.269142	5.37914	-4.22273	2.95869e-05	0.000596195	2.11094
ST3GAL4-AS1	-0.342927	5.49435	-4.21819	3.01641e-05	0.000605185	2.09303
PLPP5	0.270187	6.67148	4.21319	3.08127e-05	0.0006145	2.07331
KCNA3	0.306887	6.02815	4.19985	3.2607e-05	0.000642355	2.02086
RPL17-C18ORF32	-0.374877	6.50432	-4.19922	3.26937e-05	0.000643464	2.0184
CD22	0.331936	6.37537	4.18992	3.40074e-05	0.000664985	1.9819
ADCY4	-0.263606	6.82273	-4.17832	3.57147e-05	0.000688812	1.93652
SULT1B1	-0.373057	6.42893	-4.16479	3.78117e-05	0.000721356	1.88369
CENPW	-0.2741	4.80048	-4.14528	4.1041e-05	0.000766602	1.80783
SLCO4C1	-0.312515	6.39464	-4.12184	4.52679e-05	0.000829179	1.71712
IL5RA	-0.28407	4.42259	-4.11712	4.61677e-05	0.000844198	1.69892
LRG1	-0.338885	8.04105	-4.09744	5.01075e-05	0.000896107	1.62319
ATP5I	-0.292797	9.22438	-4.09654	5.0296e-05	0.000898696	1.61972
WRN	0.285487	7.05311	4.08512	5.27347e-05	0.000935156	1.57595
COL5A3	0.448014	4.04696	4.07813	5.42818e-05	0.000958263	1.54923
LEF1-AS1	0.433708	6.62455	4.07661	5.46253e-05	0.000961423	1.5434
MYZAP	0.347171	5.31701	4.06732	5.67614e-05	0.000992409	1.50795
PIK3R6	-0.312472	6.21513	-4.05158	6.05644e-05	0.00104422	1.44805
RPL26L1	-0.279885	7.00691	-4.04778	6.15188e-05	0.00105551	1.4336
GPR34	-0.371348	4.62499	-4.0473	6.16418e-05	0.0010559	1.43176
PPAT	0.287754	7.08568	4.02846	6.65951e-05	0.00112256	1.3604
PAQR6	-0.339959	6.01031	-4.02595	6.72818e-05	0.00113143	1.35093
CELSR3	0.282856	5.08039	4.012	7.12292e-05	0.00118554	1.29831
HIST1H2AE	0.301274	7.55532	4.00672	7.27783e-05	0.00120326	1.27846
C11ORF74	-0.280725	3.85363	-3.99974	7.48782e-05	0.00122696	1.25222
LOC101928988	-0.265673	7.06119	-3.9954	7.62124e-05	0.00124634	1.23593
GRB10	-0.370356	5.61586	-3.99531	7.62379e-05	0.00124634	1.23562
ST6GALNAC3	-0.337921	4.25843	-3.97652	8.22816e-05	0.0013247	1.16527
COMMD8	-0.497818	6.37777	-3.97412	8.30839e-05	0.00133429	1.15632
DPP4	0.28018	6.18159	3.96546	8.6047e-05	0.00136962	1.12402
P2RX5	0.314806	9.22983	3.96375	8.66437e-05	0.00137601	1.11765
SLC24A3	-0.278612	5.18935	-3.95201	9.08466e-05	0.00142748	1.074
AK5	0.266382	5.36565	3.94874	9.20508e-05	0.00143918	1.06187
CCR7	0.277956	7.80561	3.93672	9.66102e-05	0.00149849	1.01733
ZNF703	0.324195	8.15102	3.91776	0.000104237	0.00157407	0.947363
KMO	0.28881	6.11939	3.91064	0.00010725	0.00161011	0.92114
DDHD2	0.280974	7.53211	3.9076	0.000108558	0.00162252	0.909975
BEX1	-0.269115	3.39575	-3.90747	0.000108613	0.00162252	0.909513
IGK	0.302318	5.42285	3.89334	0.000114908	0.00169521	0.85767
IGHD	0.298752	5.46909	3.88485	0.000118855	0.00173986	0.826598
EPHX2	0.293211	6.69979	3.87525	0.000123467	0.00179371	0.791584
SLC29A1	-0.329571	5.82344	-3.87013	0.000126001	0.00182175	0.772907
CD177	-0.699949	4.6101	-3.86287	0.000129673	0.00186592	0.746491
MRC1	-0.275998	4.68344	-3.85416	0.000134211	0.00191298	0.714877
CHIT1	-0.282871	4.66128	-3.8475	0.000137786	0.00195078	0.690715
ZNF467	-0.309313	7.3148	-3.84673	0.000138201	0.00195535	0.68795
HIST1H1D	0.365414	7.84912	3.84304	0.000140225	0.00197869	0.674592
LOXL1-AS1	0.328783	6.21865	3.83931	0.000142298	0.00199946	0.661104
IL1R2	-0.400471	9.29931	-3.81358	0.000157413	0.00216627	0.568394
CARM1	0.335002	8.25252	3.80291	0.000164118	0.00223382	0.530102
MATR3	0.291557	3.40736	3.78125	0.000178562	0.00236893	0.452705
RPS27L	-0.341023	7.20887	-3.77085	0.000185916	0.00244397	0.415685
LOC100507557	0.361367	4.43808	3.75463	0.00019796	0.00256088	0.358138
LOC389834	0.313328	5.3716	3.74367	0.000206503	0.00263031	0.319415
CYBRD1	-0.264508	6.87512	-3.7436	0.000206557	0.00263031	0.319174
BTLA	0.286512	6.54297	3.7413	0.000208398	0.00265049	0.311047
NDUFA4	-0.316224	9.21135	-3.7339	0.000214422	0.00271567	0.284938
TSPYL5	0.316	5.39632	3.72638	0.000220703	0.00278594	0.258491
VSIG4	-0.321537	4.90335	-3.71977	0.000226371	0.00284654	0.23527
LAMP3	0.378928	5.04941	3.71184	0.000233353	0.00289813	0.207456
NELL2	0.344027	8.69095	3.70759	0.000237168	0.00293516	0.19261
KCNJ15	-0.286059	8.16739	-3.70228	0.000242028	0.00298308	0.174043
MMP9	-0.454173	8.45627	-3.67408	0.000269455	0.00323597	0.0758354
ASGR2	-0.284436	7.57793	-3.65326	0.000291537	0.00344083	0.00382506
STX18-AS1	0.287645	4.34306	3.6359	0.000311251	0.00361695	-0.0559579
LGALS12	-0.307371	5.93287	-3.61818	0.000332652	0.00381028	-0.116682
LOC100996902	-0.353859	4.6485	-3.61651	0.000334741	0.0038268	-0.122397
SIGLEC5	-0.300769	9.62276	-3.59995	0.000356119	0.00399981	-0.178896
TPST1	-0.447886	5.93755	-3.58013	0.000383386	0.00426976	-0.246192
SLC22A1	-0.277767	4.92893	-3.56913	0.000399342	0.00439148	-0.283366
LRRN3	0.476856	5.65255	3.56911	0.00039937	0.00439148	-0.28343
ANKRD20A11P	0.268899	6.81304	3.56746	0.000401814	0.00440536	-0.28899
GZMA	-0.285382	9.80219	-3.56577	0.000404336	0.00441698	-0.294694
PFKFB2	-0.263832	5.13352	-3.52971	0.000461806	0.00489061	-0.415751
LRRC70	-0.385063	5.0499	-3.52796	0.000464786	0.00491372	-0.421605
ALPL	-0.294507	5.8307	-3.52197	0.000475103	0.00500635	-0.441589
MIR3945HG	-0.276608	5.50444	-3.51701	0.000483819	0.00507038	-0.458132
COX7C	-0.344504	8.43524	-3.50478	0.000505931	0.00524234	-0.498791
VPREB3	0.335029	5.95316	3.50249	0.000510163	0.00527326	-0.506366
FAS	-0.3076	7.43868	-3.49451	0.000525223	0.00537635	-0.532824
A2M-AS1	0.349883	7.52112	3.47892	0.000555829	0.00559165	-0.58431
FOLR3	-0.505475	8.09563	-3.47545	0.000562864	0.0056361	-0.595739
HLA-DQB1	0.263824	8.32023	3.45323	0.000609931	0.00595507	-0.668686
LOC100507022	0.330169	7.59088	3.44735	0.000622981	0.00606009	-0.687907
REEP4	-0.293876	6.89026	-3.43912	0.000641686	0.00621915	-0.714758
DHRS13	-0.263756	8.37176	-3.43306	0.000655814	0.00632706	-0.73452
INTS2	0.285064	8.11572	3.43008	0.000662843	0.00637452	-0.744193
EMC2	-0.264753	6.71344	-3.39451	0.000752597	0.00702978	-0.859332
BANK1	0.267532	6.67737	3.39194	0.000759493	0.00706609	-0.867596
IFI44L	0.471267	8.03401	3.38221	0.00078617	0.00724892	-0.898867
RAB33B	-0.359411	8.09945	-3.37866	0.000796116	0.00730712	-0.910253
IGLJ3	0.306182	7.23515	3.37116	0.000817504	0.00742646	-0.934257
COX6C	-0.339682	7.44273	-3.36902	0.000823712	0.00745506	-0.941105
PRICKLE2-AS3	-0.265873	3.99102	-3.3679	0.000826971	0.0074767	-0.94468
ECHDC3	-0.387288	5.67808	-3.35928	0.000852504	0.00762277	-0.9722
PRSS33	-0.535286	8.2157	-3.3574	0.000858183	0.00766059	-0.978208
POLR2K	-0.332434	5.91	-3.32834	0.00095033	0.00823543	-1.07044
IPMK	-0.267119	6.11692	-3.29756	0.00105789	0.00890196	-1.1673
ELOVL4	0.277863	4.35651	3.29443	0.00106943	0.00896939	-1.1771
SLC35F2	0.269906	6.83986	3.27365	0.00114915	0.00942967	-1.24197
SLC22A15	-0.27871	7.23812	-3.2554	0.00122366	0.00986617	-1.2986
ZNF658	-0.310295	3.82409	-3.22854	0.00134148	0.0105767	-1.3814
IDO1	-0.393436	5.32188	-3.22045	0.00137897	0.0107958	-1.40622
SCML1	0.351562	5.7324	3.21678	0.00139631	0.0108869	-1.41746
SUZ12P1	0.294388	4.73461	3.20601	0.00144829	0.0111405	-1.45034
RPS3A	-0.314225	10.1879	-3.20485	0.00145399	0.0111803	-1.45388
SGMS1	-0.348388	5.82254	-3.18682	0.00154545	0.0116921	-1.50872
NAT1	-0.300593	4.88245	-3.17812	0.00159147	0.0119547	-1.53508
HBG1	0.330895	12.2525	3.16747	0.00164948	0.0122684	-1.56724
HLA-DQA1	0.427829	7.4046	3.16504	0.00166299	0.0123558	-1.57456
ZNF354A	-0.314454	6.16021	-3.1611	0.00168512	0.0124459	-1.58643
RPS7	-0.34175	9.49942	-3.16033	0.0016895	0.0124564	-1.58876
PDCD10	-0.281776	7.6901	-3.13906	0.00181397	0.0131434	-1.65254
LOC102724689	-0.287846	3.69848	-3.12884	0.00187677	0.0134661	-1.68305
RPL22L1	-0.370652	5.48639	-3.1251	0.00190028	0.0135933	-1.69421
CHRM3-AS2	0.344219	8.52444	3.12219	0.00191873	0.0136836	-1.70287
UBR5-AS1	-0.272615	8.35594	-3.10041	0.00206216	0.0144481	-1.76744
LINC00323	-0.29105	3.39017	-3.09562	0.00209494	0.0146341	-1.78156
TBC1D4	0.263611	9.16432	3.00282	0.00283407	0.0182698	-2.05144
CES1	-0.326399	7.37461	-2.99382	0.00291718	0.0186915	-2.07718
IL18RAP	-0.285165	9.25204	-2.98283	0.00302173	0.0191123	-2.10854
FLJ41455	-0.296367	4.0233	-2.94736	0.00338295	0.0207693	-2.20897
DHRS9	-0.276031	7.74204	-2.94696	0.00338721	0.0207834	-2.21009
EXOC8	-0.302241	7.54119	-2.91541	0.00374156	0.0224749	-2.29842
RGPD5	-0.264122	6.901	-2.88878	0.00406675	0.0239556	-2.3723
RNF182	-0.602475	5.17561	-2.85915	0.00445855	0.0254825	-2.4537
FTX	0.273973	8.28532	2.85551	0.0045089	0.0257013	-2.46364
ZNF267	-0.353959	7.23705	-2.85133	0.00456754	0.025926	-2.47506
CFD	-0.360597	8.37119	-2.84101	0.00471501	0.0265281	-2.50314
OLIG1	-0.293245	6.34634	-2.806	0.00524834	0.0286813	-2.59772
MRPL13	-0.274331	5.30656	-2.79525	0.00542269	0.0293008	-2.62652
LINC01270	-0.312172	5.7842	-2.76897	0.00587136	0.0310225	-2.69651
HSPE1-MOB4	-0.298247	5.70508	-2.75828	0.00606336	0.0317168	-2.72481
FAM19A1	-0.327253	3.95591	-2.74624	0.00628623	0.0325682	-2.75653
LPAR4	-0.279966	3.76679	-2.72891	0.00662021	0.0338423	-2.80198
EPSTI1	0.279763	7.45898	2.7049	0.00710926	0.035661	-2.86448
S100P	-0.344097	10.8167	-2.63925	0.00861694	0.0406755	-3.03265
KRT77	0.326607	3.28675	2.61677	0.0091956	0.0425611	-3.08931
PROS1	-0.298216	5.91354	-2.56117	0.0107791	0.0476869	-3.22745
SPP1	-0.268075	4.05223	-2.54813	0.0111837	0.0490155	-3.25941
CRY1	0.264643	5.87893	2.54636	0.01124	0.0491498	-3.26376
