# Supplementary material for: Insights from deconvolution of cell subtype proportions enhance the interpretation of functional genomic data
Source: PLoS One. 2019 Apr 25;14(4):e0215987. doi: 10.1371/journal.pone.0215987 (PMC6483354; doi:10.1371/journal.pone.0215987)
Supplement: S3 Table — (XLSX) [file pone.0215987.s005.xlsx]

## Sheet: S3 Table
S3 Table. A list of differentially expressed genes with cell subtype proportion (actual cell proportion) adjustment (Healthy-Severe Asthma)
Official gene symbol	log2-fold-change	Average expression	t statistics	p-value	FDR adjusted p-value	Log-odds of DEG
TSPAN13	0.658188	8.64062	7.42053	7.04909e-13	4.96679e-09	18.6299
F5	-0.403744	7.2749	-7.02355	9.33303e-12	3.28803e-08	16.1864
GAPT	-0.357951	7.91276	-6.9128	1.883e-11	5.66048e-08	15.5232
CUX2	0.353723	3.94272	6.8923	2.14229e-11	5.66048e-08	15.4013
ANXA3	-0.554102	8.48879	-6.83958	2.98107e-11	7.00153e-08	15.0892
SLPI	-0.638338	8.56226	-6.74419	5.3941e-11	9.53513e-08	14.5293
DEFA1	-0.716348	12.4416	-6.74362	5.41307e-11	9.53513e-08	14.5259
HOTS	0.591022	5.37411	6.52275	2.08534e-10	2.39598e-07	13.2534
DEFA4	-1.24644	7.93447	-6.38271	4.81728e-10	4.84893e-07	12.4642
CEBPE	-0.485886	6.31679	-6.24208	1.10105e-09	9.69749e-07	11.6856
RNASE2	-0.615126	9.53333	-6.21246	1.30811e-09	1.10603e-06	11.5234
CEACAM8	-1.15096	8.91506	-6.20458	1.36928e-09	1.11323e-06	11.4804
LTF	-1.07377	8.17791	-6.15316	1.84336e-09	1.39161e-06	11.2006
LILRA4	0.392267	6.88727	6.14192	1.96665e-09	1.43349e-06	11.1397
CLIC3	0.322351	3.9939	6.06132	3.11961e-09	2.19808e-06	10.7057
BCL11A	0.278659	7.94512	6.02354	3.86668e-09	2.47678e-06	10.5038
TNFRSF21	0.334861	4.45312	5.98185	4.89394e-09	2.74236e-06	10.2824
LOC149684	-0.304258	4.74423	-5.82149	1.19691e-08	5.16333e-06	9.44238
CLC	-0.482446	10.7293	-5.79977	1.349e-08	5.70302e-06	9.33011
KCTD21	-0.269544	6.5361	-5.78047	1.49991e-08	6.17628e-06	9.23059
MCEMP1	-0.381422	7.98793	-5.75879	1.68906e-08	6.5888e-06	9.11915
RNASE3	-0.906576	6.25525	-5.75607	1.71437e-08	6.5888e-06	9.1052
CCL23	-0.718074	4.83806	-5.73199	1.95513e-08	7.21774e-06	8.98192
LCN2	-0.897334	8.59316	-5.72963	1.98046e-08	7.21774e-06	8.96985
CEACAM6	-0.832232	4.97116	-5.71307	2.16728e-08	7.63533e-06	8.8853
CAMP	-0.559244	8.17513	-5.69792	2.35307e-08	8.15395e-06	8.80817
HP	-0.616318	7.38673	-5.63286	3.34337e-08	1.07079e-05	8.47887
ATAD5	0.290574	5.25157	5.59639	4.06511e-08	1.1771e-05	8.29571
CYP4F12	-0.322642	5.51021	-5.54974	5.21224e-08	1.43086e-05	8.06287
RAB13	-0.328592	6.50589	-5.49455	6.97926e-08	1.79912e-05	7.78954
MAN1C1	0.317772	5.73103	5.43051	9.76466e-08	2.34552e-05	7.47528
LINC00996	0.410587	5.16551	5.3981	1.15593e-07	2.65587e-05	7.31748
CRISP3	-0.819324	5.68988	-5.39516	1.17371e-07	2.66773e-05	7.3032
C14ORF2	-0.294908	8.89772	-5.36834	1.34867e-07	2.939e-05	7.17328
EBF1	0.362685	5.97035	5.35139	1.4721e-07	3.08091e-05	7.09142
MMP8	-0.814923	4.29695	-5.34548	1.51758e-07	3.09085e-05	7.06298
TLR5	-0.282835	7.94169	-5.34508	1.52071e-07	3.09085e-05	7.06105
NAF1	0.292067	7.10867	5.2972	1.94451e-07	3.77092e-05	6.83134
CD24	-0.456588	8.07359	-5.1854	3.42809e-07	5.57407e-05	6.30198
CD52	-0.271923	11.0459	-5.17227	3.66176e-07	5.85866e-05	6.24046
ADORA3	-0.427362	5.57767	-5.13812	4.34436e-07	6.65601e-05	6.08102
HCAR3	-0.263768	9.82242	-5.10681	5.07709e-07	7.18041e-05	5.9357
CCR6	0.299686	8.78271	5.10413	5.14495e-07	7.18041e-05	5.92332
NOG	0.499561	8.74489	5.07883	5.8319e-07	7.79793e-05	5.80651
EVI2A	-0.450641	8.60936	-5.07751	5.87005e-07	7.79793e-05	5.80044
OLFM4	-1.1394	6.469	-5.07562	5.92525e-07	7.79793e-05	5.79171
NFE4	-0.392664	7.22888	-5.07514	5.93938e-07	7.79793e-05	5.78949
VSTM1	-0.411464	8.0033	-5.07114	6.05767e-07	7.90413e-05	5.77112
SERPINF1	0.293851	5.33803	5.05549	6.5438e-07	8.2828e-05	5.6992
S100A12	-0.369801	10.8944	-5.04289	6.96231e-07	8.65701e-05	5.64144
CTSG	-0.694495	4.92297	-5.03489	7.24149e-07	8.79716e-05	5.60482
RPS27L	-0.304371	7.20887	-5.00056	8.56671e-07	9.94962e-05	5.44833
NDUFB3	-0.278171	7.7299	-4.98228	9.36472e-07	0.000106426	5.36542
NDUFA4	-0.300968	9.21135	-4.86845	1.62124e-06	0.00016397	4.85495
ZNF816-ZNF321P	-0.286788	5.70997	-4.8056	2.18545e-06	0.000206232	4.57753
TCL1A	0.530195	7.39072	4.79875	2.25725e-06	0.000208357	4.54751
BLNK	0.356683	7.11283	4.78819	2.37252e-06	0.000217101	4.50127
C2ORF76	-0.286143	5.50461	-4.76932	2.59271e-06	0.000229308	4.41889
APOBR	-0.292251	7.90321	-4.76225	2.6802e-06	0.000235079	4.38809
MPO	-0.457132	5.01919	-4.7504	2.83323e-06	0.000246456	4.33657
SLC26A8	-0.391994	6.07209	-4.73994	2.97521e-06	0.000254615	4.2912
TCN1	-0.467445	6.76409	-4.71402	3.35744e-06	0.000274014	4.1791
INSC	-0.416969	4.70665	-4.70191	3.55168e-06	0.000283167	4.12694
PZP	0.312828	4.87713	4.69747	3.62574e-06	0.000287044	4.10781
COMMD8	-0.383148	6.37777	-4.65753	4.3607e-06	0.00033157	3.93674
PNPLA1	-0.317654	3.02233	-4.60539	5.53816e-06	0.000390691	3.71536
DAPK2	-0.266596	8.08322	-4.60349	5.58647e-06	0.000392315	3.70732
TPPP3	0.276755	5.86641	4.57872	6.25321e-06	0.000430555	3.60296
CLEC4D	-0.416554	7.08841	-4.55616	6.92628e-06	0.000451876	3.50838
COX6C	-0.329023	7.44273	-4.55162	7.06996e-06	0.000457936	3.48938
MS4A3	-0.566425	5.67943	-4.53112	7.75493e-06	0.000477441	3.40386
LOC100131541	0.268426	7.70886	4.51941	8.17438e-06	0.000493686	3.35516
DEFT1P2	-0.310022	3.552	-4.51211	8.44675e-06	0.000505813	3.32486
PPBP	-0.414882	10.3689	-4.50343	8.78209e-06	0.000515655	3.28887
ZNF658	-0.32791	3.82409	-4.50045	8.89996e-06	0.000521129	3.27655
RPS7	-0.331653	9.49942	-4.4458	1.13534e-05	0.000636574	3.05164
HIST1H2AE	0.336736	7.55532	4.4202	1.2714e-05	0.000690871	2.94716
LOC100190986	0.294559	7.45628	4.41155	1.32086e-05	0.000705059	2.91194
RPS3A	-0.318934	10.1879	-4.40356	1.36812e-05	0.000724796	2.8795
POLR2K	-0.277337	5.91	-4.39544	1.4178e-05	0.000739989	2.8466
SLC29A1	-0.275704	5.82344	-4.35577	1.68654e-05	0.000842789	2.68654
COX7C	-0.310684	8.43524	-4.30219	2.12766e-05	0.000983249	2.47247
GPR34	-0.311154	4.62499	-4.29476	2.19688e-05	0.000999337	2.44299
CLEC5A	-0.346957	5.66342	-4.29411	2.2031e-05	0.000999337	2.44039
ARG1	-0.369906	4.58444	-4.29179	2.22516e-05	0.00100718	2.43122
LY96	-0.344736	9.13176	-4.28244	2.31652e-05	0.00102678	2.39418
DUSP5	0.301254	6.84741	4.25248	2.63386e-05	0.0011316	2.27603
GPR84	-0.293087	4.94375	-4.22153	3.00509e-05	0.00125785	2.15476
FAM171A1	0.270175	7.0785	4.21527	3.08603e-05	0.00127907	2.13033
LAMP3	0.411569	5.04941	4.21117	3.14009e-05	0.00129386	2.11437
LINC01094	-0.282273	3.98558	-4.2101	3.1544e-05	0.00129618	2.11019
RETN	-0.341016	5.4134	-4.20269	3.25491e-05	0.00132567	2.08136
ZNF703	0.308939	8.15102	4.17544	3.65169e-05	0.00143683	1.97568
PRKXP1	0.323321	6.54013	4.14487	4.15156e-05	0.00155552	1.85787
RPL22L1	-0.352266	5.48639	-4.09991	5.00639e-05	0.00177262	1.68609
AZU1	-0.306192	4.66656	-4.09553	5.09806e-05	0.00179605	1.66946
BCL2A1	-0.34417	8.13815	-4.09308	5.15001e-05	0.00181133	1.66016
OLR1	-0.406196	3.35216	-4.06587	5.76249e-05	0.00195518	1.55716
SHISA4	0.29971	5.13064	4.03257	6.6063e-05	0.00215833	1.43199
FOSB	0.271823	5.48544	3.99279	7.76841e-05	0.00241839	1.28369
ELOVL4	0.26661	4.35651	3.98518	8.01156e-05	0.00246585	1.2555
ABCA13	-0.296704	2.98955	-3.96695	8.62441e-05	0.00260805	1.18809
FAM19A1	-0.358658	3.95591	-3.96222	8.79036e-05	0.00264687	1.17067
ORM1	-0.479057	6.9175	-3.90906	0.000108782	0.00306182	0.975999
ST6GALNAC3	-0.273227	4.25843	-3.90597	0.000110129	0.00308331	0.964766
OLAH	-0.439558	3.4358	-3.90472	0.000110677	0.00309456	0.960234
PI3	-0.282268	11.2877	-3.87736	0.000123379	0.00331858	0.861098
TNFSF4	0.284683	6.97278	3.83767	0.000144279	0.00370567	0.718427
FCRL1	0.333621	7.1411	3.83723	0.000144526	0.0037075	0.716869
CARM1	0.291091	8.25252	3.83526	0.00014565	0.0037228	0.709807
IFI44L	0.508107	8.03401	3.79398	0.000171136	0.00416281	0.562958
FCGR1CP	-0.315274	9.04603	-3.79152	0.000172783	0.00419744	0.554241
GALNT14	-0.268435	4.8515	-3.78416	0.000177788	0.00426571	0.528256
LOC101926887	0.416313	6.74325	3.78347	0.000178267	0.0042704	0.525811
ELANE	-0.415145	3.74095	-3.77435	0.000184686	0.00438639	0.493627
LOC100507557	0.301524	4.43808	3.70875	0.000237657	0.00518382	0.264442
FCGR1A	-0.333373	8.87713	-3.70851	0.00023788	0.00518382	0.263593
LOC389834	0.305575	5.3716	3.68084	0.000264283	0.00558641	0.168063
MYZAP	0.313893	5.31701	3.66244	0.000283354	0.0058264	0.104865
PRSS33	-0.468477	8.2157	-3.6573	0.000288903	0.00592321	0.0872814
CMPK2	0.417264	7.76508	3.56909	0.00040166	0.00752106	-0.21106
SCML1	0.272325	5.7324	3.4902	0.000536306	0.00917187	-0.47211
EPSTI1	0.33774	7.45898	3.46684	0.000583643	0.00973993	-0.548358
PLEKHG1	0.301278	5.40261	3.46023	0.000597731	0.00989416	-0.569848
VSIG4	-0.287423	4.90335	-3.40369	0.000731876	0.0114426	-0.752066
COL5A3	0.373635	4.04696	3.39924	0.000743533	0.0115906	-0.766272
MZB1	0.269101	5.3214	3.39068	0.000766481	0.0118278	-0.793592
GRB10	-0.272625	5.61586	-3.347	0.000894127	0.0129719	-0.931907
LOC102724689	-0.313341	3.69848	-3.27408	0.00115216	0.0154435	-1.15907
RGPD5	-0.285518	6.901	-3.21449	0.00141264	0.0179233	-1.3412
IFI44	0.387083	7.25861	3.20587	0.00145455	0.0182545	-1.36729
HERC5	0.302246	8.44216	3.08291	0.00219168	0.0244344	-1.73208
ANKRD22	-0.282166	5.4924	-3.07747	0.00223114	0.0246792	-1.74791
CD177	-0.530467	4.6101	-3.0564	0.00239017	0.0258961	-1.80896
TPST1	-0.317708	5.93755	-3.05596	0.00239362	0.025901	-1.81024
IDO1	-0.286547	5.32188	-3.03637	0.00255091	0.0270281	-1.86661
OLIG1	-0.263917	6.34634	-3.0339	0.00257143	0.0271639	-1.87371
LOC100996902	-0.279775	4.6485	-3.01493	0.00273393	0.028427	-1.92793
RSAD2	0.425231	7.83891	3.0021	0.00284922	0.0291092	-1.96445
SUZ12P1	0.270321	4.73461	2.9146	0.00376126	0.0349782	-2.20938
HLA-DQA1	0.395557	7.4046	2.82948	0.00489694	0.041596	-2.44102
LOC101060391	-0.342681	4.55064	-2.78161	0.00566454	0.0460458	-2.56837
