# Supplementary material for: Insights from deconvolution of cell subtype proportions enhance the interpretation of functional genomic data
Source: PLoS One. 2019 Apr 25;14(4):e0215987. doi: 10.1371/journal.pone.0215987 (PMC6483354; doi:10.1371/journal.pone.0215987)
Supplement: S4 Table — (XLSX) [file pone.0215987.s006.xlsx]

## Sheet: S4 Table
S4 Table. A list of differentially expressed genes with PCs (PC1-PC5 and PC9) of cell subtype proportion adjustment (Healthy-Severe Asthma)
Official gene symbol	log2-fold-change	Average expression	t statistics	p-value	FDR adjusted p-value	Log-odds of DEG
TGIF2	0.279319	7.4559	8.92761	1.40575e-17	2.97148e-13	29.1227
GPM6B	0.284921	5.23241	8.41631	6.30756e-16	4.44431e-12	25.4673
ANXA3	-0.758027	8.48879	-8.1778	3.52982e-15	1.49227e-11	23.8137
GAPT	-0.465468	7.91276	-8.13123	4.92058e-15	1.73352e-11	23.4948
F5	-0.497548	7.2749	-8.10569	5.90079e-15	1.78187e-11	23.3204
SLPI	-0.769549	8.56226	-8.01183	1.14635e-14	2.96546e-11	22.6831
PYGL	-0.31915	10.6533	-7.99001	1.33674e-14	2.96546e-11	22.5357
TSPAN13	0.745474	8.64062	7.93271	1.99803e-14	3.66982e-11	22.15
NT5C2	-0.271486	9.17777	-7.89165	2.66159e-14	4.32774e-11	21.8749
ACSL1	-0.345482	10.9022	-7.8138	4.57108e-14	6.90168e-11	21.3562
TSR2	0.297343	8.86012	7.55939	2.60546e-13	3.44213e-10	19.6877
DEFA1	-0.77908	12.4416	-7.5099	3.63774e-13	4.27192e-10	19.3678
RNASE2	-0.787447	9.53333	-7.50139	3.85181e-13	4.28524e-10	19.3131
S100A8	-0.344087	12.3445	-7.37286	9.08869e-13	7.88336e-10	18.4907
CEBPE	-0.610968	6.31679	-7.27477	1.73721e-12	1.31147e-09	17.8704
GAR1	0.315973	8.63556	7.15933	3.69313e-12	2.33839e-09	17.1486
CUX2	0.356773	3.94272	7.15651	3.76126e-12	2.33839e-09	17.1311
DEFA4	-1.36506	7.93447	-7.1486	3.95932e-12	2.34712e-09	17.082
MCEMP1	-0.522196	7.98793	-7.14713	3.99737e-12	2.34712e-09	17.0729
RAB32	-0.293497	6.76341	-7.12776	4.53182e-12	2.52088e-09	16.9528
BCL11A	0.374002	7.94512	7.0876	5.87378e-12	3.0953e-09	16.7047
TRIB2	0.336961	7.88037	7.01164	9.56522e-12	4.70208e-09	16.2383
CAMP	-0.686635	8.17513	-6.9554	1.36898e-11	6.5767e-09	15.8955
TCF4	0.319702	6.88424	6.90705	1.85986e-11	8.54646e-09	15.6026
HOTS	0.595025	5.37411	6.86907	2.36339e-11	1.01954e-08	15.3736
KCTD21	-0.332998	6.5361	-6.86112	2.48465e-11	1.05041e-08	15.3258
ATAD5	0.356494	5.25157	6.85033	2.65893e-11	1.08086e-08	15.261
HP	-0.75147	7.38673	-6.83812	2.87073e-11	1.14334e-08	15.1878
LTF	-1.15097	8.17791	-6.83537	2.92081e-11	1.14334e-08	15.1712
NFIL3	-0.31917	8.83962	-6.8123	3.37487e-11	1.29706e-08	15.0332
CLC	-0.605721	10.7293	-6.7515	4.93026e-11	1.65733e-08	14.6711
CEACAM8	-1.21555	8.91506	-6.74333	5.18684e-11	1.65733e-08	14.6227
RNASE3	-1.06169	6.25525	-6.7429	5.20065e-11	1.65733e-08	14.6201
ARMC2-AS1	-0.293989	10.1948	-6.74282	5.20317e-11	1.65733e-08	14.6197
AQP3	0.370935	7.94846	6.74128	5.25314e-11	1.65733e-08	14.6105
LILRA4	0.411504	6.88727	6.66974	8.17432e-11	2.39984e-08	14.1883
BCL7A	0.283234	5.12717	6.64006	9.81007e-11	2.73525e-08	14.0142
SLC22A4	-0.347628	8.84608	-6.60041	1.25043e-10	3.30394e-08	13.7826
DPH3	-0.282729	6.68392	-6.58516	1.37236e-10	3.49505e-08	13.6938
DOCK10	0.280351	8.6177	6.57058	1.49972e-10	3.72953e-08	13.6091
UNG	0.301742	7.34829	6.54855	1.71464e-10	4.14689e-08	13.4813
CARD6	-0.286583	7.98456	-6.54742	1.7264e-10	4.14689e-08	13.4748
EBF1	0.515952	5.97035	6.53331	1.88064e-10	4.41699e-08	13.3932
HCAR3	-0.353713	9.82242	-6.51967	2.04247e-10	4.73888e-08	13.3144
MAN1C1	0.425918	5.73103	6.51374	2.11702e-10	4.76014e-08	13.2802
TNFRSF21	0.354853	4.45312	6.512	2.13934e-10	4.76014e-08	13.2702
CCR6	0.434312	8.78271	6.50899	2.17868e-10	4.79718e-08	13.2529
TLR5	-0.367067	7.94169	-6.50451	2.23836e-10	4.83368e-08	13.2271
LCN2	-0.980728	8.59316	-6.48866	2.46296e-10	5.05759e-08	13.1359
CCL23	-0.928593	4.83806	-6.48856	2.46443e-10	5.05759e-08	13.1353
S100A12	-0.517201	10.8944	-6.46667	2.81149e-10	5.65993e-08	13.0097
CRISP3	-0.971071	5.68988	-6.45826	2.95711e-10	5.75978e-08	12.9615
LOC149684	-0.332673	4.74423	-6.45227	3.06538e-10	5.78535e-08	12.9272
CYP4F12	-0.39691	5.51021	-6.42302	3.65249e-10	6.54291e-08	12.7601
PPM1K	0.30788	8.09042	6.40423	4.08604e-10	7.19755e-08	12.6532
NAF1	0.349079	7.10867	6.39683	4.27036e-10	7.46007e-08	12.6112
UBL5	-0.304497	8.60449	-6.36754	5.08352e-10	8.61456e-08	12.445
CEACAM6	-0.905259	4.97116	-6.36664	5.11063e-10	8.61456e-08	12.44
DACH1	-0.347401	4.26185	-6.36584	5.13499e-10	8.61456e-08	12.4354
NCF4	-0.271004	10.6618	-6.36128	5.27596e-10	8.71275e-08	12.4096
GPC2	0.264041	5.66515	6.31572	6.90869e-10	1.11478e-07	12.1527
ABLIM1	0.348405	10.4402	6.30098	7.53571e-10	1.17993e-07	12.0699
ZNF275	0.300088	6.64772	6.29323	7.88763e-10	1.217e-07	12.0265
HTATSF1	0.2965	6.12967	6.28083	8.48391e-10	1.29951e-07	11.957
FCMR	0.299412	8.66081	6.27103	8.98669e-10	1.34724e-07	11.9022
LINC01550	0.267594	5.80105	6.26336	9.40038e-10	1.39933e-07	11.8593
ADORA3	-0.556571	5.57767	-6.2609	9.53643e-10	1.40835e-07	11.8457
LOC101927699	0.290616	6.31271	6.24079	1.07279e-09	1.55319e-07	11.7335
NDUFB3	-0.383087	7.7299	-6.23622	1.10183e-09	1.57368e-07	11.7081
C14ORF2	-0.358196	8.89772	-6.21478	1.24872e-09	1.7715e-07	11.589
NOG	0.693844	8.74489	6.1868	1.4694e-09	2.0067e-07	11.434
VSTM1	-0.533933	8.0033	-6.18656	1.47147e-09	2.0067e-07	11.4327
APBA2	0.382823	7.64733	6.17871	1.54006e-09	2.04741e-07	11.3893
RAB13	-0.365336	6.50589	-6.17533	1.5705e-09	2.04921e-07	11.3707
IL4R	-0.294798	9.20207	-6.15965	1.71984e-09	2.21493e-07	11.2842
KIAA0355	0.268694	8.36537	6.15636	1.75289e-09	2.23208e-07	11.2661
ENTPD1	-0.270728	7.82694	-6.14328	1.89053e-09	2.37869e-07	11.1942
FDPSP2	0.28307	7.55328	6.12476	2.10367e-09	2.58532e-07	11.0925
PNPLA1	-0.429082	3.02233	-6.12279	2.12765e-09	2.59967e-07	11.0817
SLC26A8	-0.558167	6.07209	-6.10793	2.31756e-09	2.75216e-07	11.0004
MMP8	-0.905368	4.29695	-6.10207	2.39696e-09	2.83056e-07	10.9683
HK3	-0.340345	6.45252	-6.098	2.45354e-09	2.88128e-07	10.9461
IL6ST	0.281208	6.936	6.08241	2.68314e-09	3.09662e-07	10.861
NOP14	0.279038	8.18936	6.06778	2.9174e-09	3.31549e-07	10.7814
BLNK	0.494517	7.11283	6.03883	3.44168e-09	3.84922e-07	10.6243
DRAM1	-0.297573	6.99846	-5.9976	4.35013e-09	4.69148e-07	10.4015
NFE4	-0.472019	7.22888	-5.97923	4.8267e-09	5.1034e-07	10.3027
NDUFA1	-0.296757	9.01741	-5.9714	5.04487e-09	5.3054e-07	10.2607
SAMSN1	-0.326267	5.52065	-5.95345	5.58226e-09	5.84148e-07	10.1645
C10ORF128	-0.294783	6.39481	-5.9448	5.86092e-09	6.06206e-07	10.1182
MORC4	0.298484	5.9757	5.94334	5.90937e-09	6.06371e-07	10.1104
LIN7A	-0.321198	6.54112	-5.93384	6.23322e-09	6.33451e-07	10.0597
CD24	-0.533221	8.07359	-5.91488	6.93291e-09	6.91779e-07	9.9586
EVI2A	-0.546568	8.60936	-5.9087	7.1773e-09	7.08943e-07	9.92569
SERPINF1	0.332236	5.33803	5.88377	8.25056e-09	8.07408e-07	9.79332
DAPK2	-0.361683	8.08322	-5.86406	9.20864e-09	8.76812e-07	9.68898
CLEC4D	-0.581625	7.08841	-5.85986	9.42625e-09	8.89518e-07	9.6668
GPR18	0.268211	9.32708	5.85587	9.63745e-09	9.05407e-07	9.64575
LOC100190986	0.408253	7.45628	5.84174	1.04246e-08	9.53923e-07	9.5712
SLC25A20	-0.265196	7.24905	-5.83924	1.05699e-08	9.6305e-07	9.55806
APOBR	-0.36225	7.90321	-5.83474	1.08372e-08	9.80915e-07	9.53435
CYSTM1	-0.312967	9.36254	-5.83438	1.08588e-08	9.80915e-07	9.53246
LOC100131541	0.372221	7.70886	5.81858	1.18519e-08	1.05263e-06	9.44938
SFXN2	0.288616	6.18119	5.80146	1.30273e-08	1.13321e-06	9.35962
PMS2P2	0.269607	5.9634	5.77858	1.47773e-08	1.25953e-06	9.23999
BCL2A1	-0.547196	8.13815	-5.77601	1.49875e-08	1.27231e-06	9.22659
INSC	-0.510296	4.70665	-5.77056	1.54439e-08	1.30582e-06	9.19812
TCN1	-0.56245	6.76409	-5.7559	1.67377e-08	1.39292e-06	9.12178
COMMD8	-0.497181	6.37777	-5.73497	1.87698e-08	1.51434e-06	9.01307
CARD16	-0.298572	6.53143	-5.73259	1.9016e-08	1.5199e-06	9.00071
CCPG1	-0.325142	8.02962	-5.73252	1.90228e-08	1.5199e-06	9.00037
PIWIL4	-0.277037	5.31083	-5.73222	1.90544e-08	1.5199e-06	8.99879
FAM171A1	0.404545	7.0785	5.70689	2.18776e-08	1.72556e-06	8.86774
IL18	-0.317807	5.83819	-5.6974	2.3038e-08	1.80362e-06	8.81873
CTSG	-0.765955	4.92297	-5.6884	2.41926e-08	1.88702e-06	8.77235
C2ORF76	-0.356015	5.50461	-5.68647	2.44481e-08	1.89994e-06	8.76239
HSP90AB1	0.271981	9.14473	5.68455	2.47044e-08	1.91282e-06	8.75251
C3AR1	-0.335322	8.29891	-5.68041	2.52655e-08	1.93576e-06	8.73121
PZP	0.383017	4.87713	5.67774	2.5634e-08	1.94803e-06	8.71748
LINC00996	0.429093	5.16551	5.67652	2.58041e-08	1.94803e-06	8.71121
TXN	-0.308813	9.08798	-5.67403	2.61551e-08	1.95359e-06	8.6984
NXT1	0.300867	7.87466	5.67172	2.64838e-08	1.96426e-06	8.68656
DYSF	-0.290573	9.66511	-5.668	2.70237e-08	1.98342e-06	8.66742
PLBD1-AS1	-0.284483	6.79287	-5.65957	2.82847e-08	2.05197e-06	8.62418
RGP1	0.275364	7.42012	5.65917	2.83459e-08	2.05197e-06	8.62214
OLFM4	-1.22759	6.469	-5.6329	3.26655e-08	2.30161e-06	8.48769
CLIC3	0.319313	3.9939	5.62697	3.37264e-08	2.34509e-06	8.4574
CSTA	-0.3741	10.4053	-5.60857	3.72345e-08	2.53891e-06	8.36362
LY96	-0.492998	9.13176	-5.59978	3.9033e-08	2.64448e-06	8.31892
SNORD89	-0.327391	5.90454	-5.58103	4.31574e-08	2.86874e-06	8.22376
SPIB	0.333916	5.51094	5.55122	5.06007e-08	3.25106e-06	8.07304
OPN3	0.270065	8.5084	5.54842	5.13601e-08	3.28985e-06	8.05894
GPR84	-0.389231	4.94375	-5.53609	5.48433e-08	3.47089e-06	7.9968
LOC100128108	0.300349	7.36038	5.50889	6.33562e-08	3.90444e-06	7.86018
SLC16A10	0.37707	4.44173	5.49931	6.66465e-08	4.0716e-06	7.81225
TRG-AS1	0.336845	8.97192	5.4856	7.16536e-08	4.26652e-06	7.74368
LOC101927974	-0.342023	5.57002	-5.45132	8.58149e-08	4.99712e-06	7.57301
ZNF816-ZNF321P	-0.3156	5.70997	-5.45044	8.6215e-08	5.00663e-06	7.56861
TCL1A	0.645774	7.39072	5.43674	9.26351e-08	5.30656e-06	7.50066
C2CD2	0.292128	6.79266	5.43231	9.48057e-08	5.3816e-06	7.47875
CYP4F2	-0.36812	6.68639	-5.4316	9.51621e-08	5.3816e-06	7.4752
MGC70870	-0.31863	7.09228	-5.43069	9.56159e-08	5.38691e-06	7.4707
RPS27L	-0.344974	7.20887	-5.42933	9.62986e-08	5.38691e-06	7.46397
BACH2	0.353901	6.88936	5.41138	1.05767e-07	5.777e-06	7.37526
MS4A3	-0.674806	5.67943	-5.40889	1.07149e-07	5.8224e-06	7.36298
CCDC50	0.304552	6.01815	5.38436	1.21742e-07	6.33836e-06	7.24224
FAM129C	0.284219	6.6697	5.36712	1.33136e-07	6.79764e-06	7.15766
LINC01094	-0.365975	3.98558	-5.3558	1.4118e-07	7.07172e-06	7.1022
CD52	-0.279661	11.0459	-5.33186	1.59759e-07	7.89015e-06	6.98535
CD27	0.320322	8.79544	5.33094	1.60516e-07	7.89066e-06	6.98089
NUP107	0.268786	8.72995	5.29339	1.94694e-07	9.28991e-06	6.79851
STRBP	0.296818	6.24191	5.27707	2.11655e-07	9.92011e-06	6.71961
PLEKHA1	0.320832	7.05913	5.27004	2.19397e-07	1.01518e-05	6.68569
NDUFA4	-0.333307	9.21135	-5.26646	2.23438e-07	1.02898e-05	6.66845
CLEC5A	-0.426783	5.66342	-5.23447	2.62959e-07	1.16774e-05	6.51468
TLR2	-0.275014	9.87938	-5.23344	2.64343e-07	1.17142e-05	6.50972
PPBP	-0.463344	10.3689	-5.21881	2.84695e-07	1.25112e-05	6.43972
LINC01410	-0.347191	7.68949	-5.21315	2.92982e-07	1.28486e-05	6.41264
GPR34	-0.389331	4.62499	-5.19672	3.18349e-07	1.37052e-05	6.33428
UQCRQ	-0.305794	7.05309	-5.18609	3.35897e-07	1.42574e-05	6.28365
LOC100291323	0.325635	6.24969	5.1835	3.40305e-07	1.43867e-05	6.27135
RNF157-AS1	0.268142	3.64119	5.15821	3.86447e-07	1.60486e-05	6.15141
ARG1	-0.443029	4.58444	-5.15447	3.93764e-07	1.62884e-05	6.13372
SLC29A1	-0.378627	5.82344	-5.14841	4.05908e-07	1.66281e-05	6.10507
NSMCE2	-0.265377	6.19542	-5.14554	4.11789e-07	1.67711e-05	6.09151
PIK3R6	-0.346387	6.21513	-5.14516	4.12574e-07	1.67711e-05	6.08971
POLR2K	-0.341453	5.91	-5.12497	4.5641e-07	1.79657e-05	5.9945
IL5RA	-0.318289	4.42259	-5.12055	4.66582e-07	1.82825e-05	5.97372
ROPN1L	-0.279871	6.66774	-5.11715	4.74555e-07	1.84861e-05	5.95775
MPO	-0.479987	5.01919	-5.11409	4.81844e-07	1.86542e-05	5.94338
SEMA4C	0.310189	5.95201	5.10791	4.96907e-07	1.90975e-05	5.91436
DFFB	0.265714	7.89886	5.07346	5.89591e-07	2.2058e-05	5.75319
TMEM88	-0.316159	6.10021	-5.05027	6.61177e-07	2.41799e-05	5.64523
PTPRK	0.311039	4.61169	5.03027	7.29629e-07	2.60963e-05	5.55245
RPL17-C18ORF32	-0.35148	6.50432	-5.02934	7.32955e-07	2.61268e-05	5.54817
SLC37A3	-0.341723	6.57879	-5.02765	7.3907e-07	2.62122e-05	5.54034
DEFT1P2	-0.335973	3.552	-5.01635	7.81232e-07	2.73602e-05	5.4881
RPL26L1	-0.281728	7.00691	-5.00669	8.19118e-07	2.83516e-05	5.44352
APOBEC3A_B	-0.330964	10.4138	-5.00519	8.25156e-07	2.83516e-05	5.43661
CD79A	0.385553	7.3542	4.99178	8.8111e-07	2.97999e-05	5.37485
TP53I3	-0.266625	5.54031	-4.98442	9.1334e-07	3.07363e-05	5.34103
LOC101929243	-0.282831	5.55316	-4.91601	1.27289e-06	3.96848e-05	5.02878
RNF175	-0.269443	9.46128	-4.87291	1.5659e-06	4.68335e-05	4.83403
TOPORS-AS1	-0.26638	6.59254	-4.86876	1.59735e-06	4.74226e-05	4.81535
PLEKHG1	0.454476	5.40261	4.84742	1.76874e-06	5.1498e-05	4.71959
OLR1	-0.46867	3.35216	-4.83243	1.89968e-06	5.45589e-05	4.65251
FCGR1CP	-0.433273	9.04603	-4.83202	1.90336e-06	5.45906e-05	4.65069
COX7C	-0.36112	8.43524	-4.82949	1.92644e-06	5.51777e-05	4.63937
RETN	-0.380664	5.4134	-4.81659	2.0481e-06	5.81946e-05	4.58186
ORM1	-0.578557	6.9175	-4.81396	2.07386e-06	5.86845e-05	4.57012
PRKXP1	0.371756	6.54013	4.81082	2.10494e-06	5.92465e-05	4.55616
AMIGO1	0.285993	7.8858	4.79845	2.23187e-06	6.19939e-05	4.50118
PI3	-0.341688	11.2877	-4.78605	2.36663e-06	6.49686e-05	4.44616
SULT1B1	-0.333823	6.42893	-4.78188	2.41355e-06	6.60522e-05	4.42773
BMX	-0.359631	5.55686	-4.78016	2.4333e-06	6.64537e-05	4.42008
COX6C	-0.357274	7.44273	-4.77907	2.44577e-06	6.65362e-05	4.41529
GALNT14	-0.336177	4.8515	-4.76753	2.58231e-06	6.97126e-05	4.36431
DSC2	-0.303296	5.10523	-4.76151	2.65651e-06	7.14419e-05	4.33773
FCGR1A	-0.454665	8.87713	-4.74529	2.86663e-06	7.49713e-05	4.26631
PIK3C2B	0.300716	7.72406	4.73855	2.9586e-06	7.68454e-05	4.23669
ADGRG3	-0.294359	7.93986	-4.73355	3.02863e-06	7.83587e-05	4.21475
NQO2	-0.291692	7.78211	-4.72475	3.15572e-06	8.08554e-05	4.1762
LRG1	-0.298965	8.04105	-4.71976	3.23005e-06	8.23205e-05	4.15437
ATP5I	-0.293364	9.22438	-4.71452	3.31006e-06	8.39952e-05	4.13143
NLRP7	0.290068	5.33489	4.69849	3.56641e-06	8.91096e-05	4.0615
CCDC17	-0.27085	5.91107	-4.69617	3.60507e-06	8.99404e-05	4.0514
ABCA13	-0.343364	2.98955	-4.69417	3.63876e-06	9.04896e-05	4.04268
CASP5	-0.403325	6.41276	-4.69129	3.68779e-06	9.14934e-05	4.03013
FCRL1	0.448918	7.1411	4.68644	3.77157e-06	9.30262e-05	4.00908
STAP1	0.324391	5.9565	4.67311	4.01196e-06	9.79271e-05	3.95118
WRN	0.271766	7.05311	4.66828	4.10263e-06	9.96413e-05	3.93024
PGLYRP1	-0.355099	6.76423	-4.66455	4.17393e-06	0.000100834	3.9141
SLCO4C1	-0.271357	6.39464	-4.66455	4.17398e-06	0.000100834	3.91409
RPS7	-0.361316	9.49942	-4.65971	4.26817e-06	0.000102655	3.89318
OLIG2	-0.286619	4.57002	-4.64359	4.59748e-06	0.000108826	3.82357
NME9	0.266811	6.89876	4.62737	4.95329e-06	0.00011595	3.75376
AZU1	-0.333478	4.66656	-4.62258	5.06341e-06	0.000118266	3.73318
LINC00926	0.413813	8.04438	4.62057	5.11024e-06	0.000119096	3.72456
ZNF662	0.366177	6.28375	4.61894	5.14855e-06	0.000119857	3.71756
CD72	0.334925	5.44544	4.59879	5.64572e-06	0.000128598	3.63128
FAM226A	0.280223	6.28076	4.59578	5.72397e-06	0.0001301	3.6184
C11ORF74	-0.279808	3.85363	-4.5502	7.04157e-06	0.000153448	3.4246
IGHM	0.315163	6.94735	4.53699	7.47491e-06	0.000159924	3.36876
DUSP5	0.31276	6.84741	4.53608	7.50592e-06	0.000160263	3.36489
MS4A1	0.405696	8.54556	4.53227	7.63598e-06	0.00016222	3.34883
ANKRD22	-0.455781	5.4924	-4.52725	7.81085e-06	0.000164776	3.32766
GZMA	-0.279656	9.80219	-4.52468	7.90168e-06	0.000166029	3.31685
CD163	-0.300741	7.17295	-4.52198	7.99851e-06	0.000167399	3.30547
ZCCHC18	0.359932	5.30342	4.51977	8.07855e-06	0.000168573	3.29616
PRSS33	-0.617341	8.2157	-4.51869	8.11803e-06	0.000168897	3.29161
RPL22L1	-0.390688	5.48639	-4.50376	8.68114e-06	0.000178504	3.22894
PDCD10	-0.276117	7.6901	-4.49397	9.07095e-06	0.000185079	3.1879
RPS3A	-0.32794	10.1879	-4.488	9.31667e-06	0.000188998	3.16293
LGALS12	-0.344003	5.93287	-4.46176	1.04748e-05	0.000208293	3.05351
FCRLA	0.371898	5.87215	4.4445	1.13103e-05	0.000221368	2.98186
ST6GALNAC3	-0.322042	4.25843	-4.44347	1.13619e-05	0.000222172	2.97761
LINC00494	0.313917	6.11247	4.43061	1.20286e-05	0.000232201	2.9244
MZB1	0.371454	5.3214	4.42686	1.22301e-05	0.000235231	2.9089
OLAH	-0.491925	3.4358	-4.4229	1.24459e-05	0.000237868	2.89257
ZNF285	0.312519	5.03038	4.41002	1.31748e-05	0.000248429	2.83948
LOC101927620	0.277521	5.27865	4.40834	1.32725e-05	0.000249826	2.83258
SLC5A9	-0.280828	4.38885	-4.39942	1.38049e-05	0.000257099	2.7959
SHISA4	0.316157	5.13064	4.39239	1.42383e-05	0.00026351	2.76708
CARM1	0.327349	8.25252	4.36393	1.61308e-05	0.000291929	2.65073
LOC100507557	0.35003	4.43808	4.36162	1.62941e-05	0.000293232	2.64134
ELANE	-0.462707	3.74095	-4.35867	1.65059e-05	0.000296421	2.62931
LOC101927603	-0.265544	5.7396	-4.34693	1.73738e-05	0.000309015	2.58156
IDO1	-0.457232	5.32188	-4.32764	1.88945e-05	0.000330349	2.50339
FOSB	0.286146	5.48544	4.31608	1.98658e-05	0.000343074	2.45671
ZNF467	-0.279151	7.3148	-4.31073	2.03315e-05	0.000349404	2.43513
PPAT	0.265001	7.08568	4.30194	2.11197e-05	0.000360604	2.39973
CENPW	-0.273807	4.80048	-4.30029	2.12703e-05	0.000362589	2.39311
INTS2	0.263809	8.11572	4.28664	2.25607e-05	0.000379084	2.33829
HOXB-AS1	0.316398	5.97469	4.26944	2.42933e-05	0.000400868	2.26944
SLC24A3	-0.281428	5.18935	-4.26338	2.49337e-05	0.000409199	2.24524
ZNF658	-0.30816	3.82409	-4.24188	2.7337e-05	0.000439763	2.15966
KCNA3	0.279846	6.02815	4.23757	2.7845e-05	0.000446237	2.14254
ST3GAL4-AS1	-0.310529	5.49435	-4.23701	2.79115e-05	0.000446397	2.14032
RAB33B	-0.326505	8.09945	-4.23469	2.81883e-05	0.000449694	2.13115
ABCB4	0.299386	4.86596	4.22618	2.92294e-05	0.000464322	2.09743
GRB10	-0.343943	5.61586	-4.20481	3.20079e-05	0.000501544	2.01305
FAS	-0.268492	7.43868	-4.19718	3.30597e-05	0.000514592	1.98301
CD22	0.281723	6.37537	4.1966	3.31418e-05	0.000515111	1.98071
NAT1	-0.292659	4.88245	-4.17254	3.66868e-05	0.000560322	1.88633
TMEM52B	-0.283429	3.02729	-4.16179	3.83841e-05	0.000581108	1.84434
ELOVL4	0.272054	4.35651	4.14055	4.19623e-05	0.000624362	1.76163
SGMS1	-0.332249	5.82254	-4.13402	4.31238e-05	0.000637894	1.7363
ZNF703	0.305823	8.15102	4.12115	4.5504e-05	0.000663619	1.68647
SCML1	0.331846	5.7324	4.11903	4.59097e-05	0.000666969	1.67824
LEF1-AS1	0.391618	6.62455	4.11633	4.64278e-05	0.000671725	1.66783
IL1R2	-0.337615	9.29931	-4.09009	5.17768e-05	0.000737506	1.56674
MYZAP	0.33564	5.31701	4.05885	5.89085e-05	0.000816022	1.44719
HIST1H2AE	0.299624	7.55532	4.05742	5.92569e-05	0.000819746	1.44173
LOXL1-AS1	0.314365	6.21865	4.0542	6.00484e-05	0.000827116	1.42944
CELSR3	0.266494	5.08039	4.0497	6.11703e-05	0.000836364	1.4123
MRPL13	-0.290218	5.30656	-4.04764	6.16886e-05	0.00084073	1.40449
HLA-DOB	0.275695	6.02761	4.04605	6.20925e-05	0.000845146	1.39844
MRC1	-0.277054	4.68344	-4.04511	6.23343e-05	0.000847346	1.39484
PAQR6	-0.315768	6.01031	-4.01064	7.17752e-05	0.000934226	1.26433
RPL34	-0.278505	9.8305	-4.00749	7.2704e-05	0.000942832	1.25244
REEP4	-0.272125	6.89026	-3.99881	7.53187e-05	0.000970194	1.21976
COL5A3	0.425628	4.04696	3.96139	8.7648e-05	0.00109498	1.07962
FAM19A1	-0.350284	3.95591	-3.9514	9.12505e-05	0.00113129	1.0424
P2RX5	0.274536	9.22983	3.92086	0.000103152	0.00124111	0.929199
MMP9	-0.370784	8.45627	-3.9207	0.00010322	0.00124111	0.928589
LOC389834	0.313967	5.3716	3.89235	0.000115579	0.00136173	0.824239
TSPYL5	0.29087	5.39632	3.88209	0.00012039	0.00139847	0.786626
EPHX2	0.266065	6.69979	3.87094	0.00012583	0.00144644	0.745873
ZNF267	-0.327683	7.23705	-3.82751	0.000149317	0.00165403	0.588193
HIST1H1D	0.339022	7.84912	3.81838	0.000154756	0.00170086	0.555255
CKS2	-0.2657	5.75195	-3.81829	0.000154814	0.00170086	0.554907
A2M-AS1	0.340929	7.52112	3.8036	0.000163957	0.00177139	0.502095
CD177	-0.640573	4.6101	-3.78726	0.000174733	0.00186307	0.443528
LRRC70	-0.363819	5.0499	-3.77429	0.000183761	0.00193251	0.3972
LINC00323	-0.334621	3.39017	-3.76849	0.00018794	0.00196667	0.376528
MATR3	0.28256	3.40736	3.76357	0.000191547	0.00199417	0.359053
IGK	0.28712	5.42285	3.75648	0.000196875	0.00203677	0.333834
NELL2	0.307149	8.69095	3.75377	0.000198944	0.00205336	0.324227
ASGR2	-0.269348	7.57793	-3.74087	0.000209087	0.00213717	0.278539
LAMP3	0.362583	5.04941	3.72713	0.000220419	0.00223048	0.230063
LOC100996902	-0.34275	4.6485	-3.71434	0.000231496	0.00231474	0.185046
OLIG1	-0.344588	6.34634	-3.69709	0.00024726	0.00243209	0.124593
HSPE1-MOB4	-0.288524	5.70508	-3.69673	0.000247598	0.00243429	0.123339
FAM124B	-0.274921	4.74454	-3.6866	0.000257334	0.00250669	0.0879581
STX18-AS1	0.276185	4.34306	3.68323	0.000260648	0.00253198	0.0762219
VSIG4	-0.302806	4.90335	-3.64006	0.000306872	0.00286893	-0.0734037
EXOC8	-0.274804	7.54119	-3.63475	0.000313062	0.00290879	-0.091693
LRRN3	0.423991	5.65255	3.60332	0.000352167	0.00317849	-0.199429
RSL24D1	-0.308789	7.67703	-3.6007	0.000355622	0.00320424	-0.20836
TPST1	-0.398206	5.93755	-3.59517	0.000363035	0.00325853	-0.22723
ZNF354A	-0.288824	6.16021	-3.57484	0.000391516	0.00344828	-0.296288
GSKIP	-0.282768	7.16701	-3.50593	0.000504454	0.00421802	-0.527689
VPREB3	0.277299	5.95316	3.43395	0.000654491	0.00515064	-0.764855
LOC100507022	0.320158	7.59088	3.42898	0.000666262	0.00521323	-0.781068
IFI44L	0.456446	8.03401	3.41082	0.000710945	0.00548075	-0.84009
FOLR3	-0.46957	8.09563	-3.41009	0.000712792	0.00548689	-0.842448
ECHDC3	-0.335685	5.67808	-3.27498	0.00114502	0.00799324	-1.27219
SUZ12P1	0.296482	4.73461	3.25519	0.00122571	0.008423	-1.33374
ALOX15	-0.447549	5.77064	-3.20815	0.00143917	0.0095215	-1.47866
LOC102724689	-0.293812	3.69848	-3.18724	0.00154466	0.00999728	-1.54242
IGLJ3	0.266996	7.23515	3.1765	0.00160161	0.0102944	-1.57503
CHRM3-AS2	0.313282	8.52444	3.12514	0.00190161	0.011709	-1.72948
FTX	0.27029	8.28532	3.09727	0.00208531	0.0126013	-1.81228
HBG1	0.3203	12.2525	3.0526	0.0024141	0.0141473	-1.94353
HLA-DQA1	0.411089	7.4046	3.04828	0.00244828	0.0143079	-1.95612
FLJ41455	-0.289083	4.0233	-2.99706	0.00288906	0.0161686	-2.10415
MGC24103	0.264148	5.7485	2.97643	0.00308631	0.0170113	-2.16311
CFD	-0.363511	8.37119	-2.94324	0.00342965	0.018358	-2.25713
CES1	-0.290391	7.37461	-2.81988	0.00503367	0.0245222	-2.59773
MIR155HG	-0.279007	3.92428	-2.81314	0.00513835	0.0249059	-2.61594
RNF182	-0.586592	5.17561	-2.77604	0.00575075	0.0271398	-2.7154
EPSTI1	0.270844	7.45898	2.75285	0.00616631	0.0285057	-2.77692
LPAR4	-0.267127	3.76679	-2.73344	0.00653483	0.029738	-2.82803
LINC01270	-0.269647	5.7842	-2.62861	0.00889068	0.0373546	-3.09805
PROS1	-0.279257	5.91354	-2.6149	0.00924921	0.0384408	-3.13259
KRT77	0.325876	3.28675	2.6133	0.00929199	0.0385655	-3.13662
LOC101926887	0.297439	6.74325	2.57922	0.0102445	0.0415003	-3.22173
IFI44	0.30099	7.25861	2.49022	0.0131552	0.0499204	-3.43885
