# Supplementary material for: Insights from deconvolution of cell subtype proportions enhance the interpretation of functional genomic data
Source: PLoS One. 2019 Apr 25;14(4):e0215987. doi: 10.1371/journal.pone.0215987 (PMC6483354; doi:10.1371/journal.pone.0215987)
Supplement: S5 Table — (XLSX) [file pone.0215987.s007.xlsx]

## Sheet: S5 Table
S5 Table. A list of cell type-specific gene from PBMC scRNA-seq data
	Cluter ID	cluster_0	cluster_1	cluster_2	cluster_3	cluster_4	cluster_5	cluster_6	cluster_7	cluster_8	cluster_9	cluster_10	cluster_11	cluster_12	cluster_13	cluster_14	cluster_15	cluster_16
	Estimated cell types	CD4 T cell	CD4 T cell	CD8 T-cell	B-cell	Classical monocytes	CD8 T-cell	Classical monocytes	B-cell	NK cells	CD8 T-cell	NK cells	Nonclassical monocytes	CD8 T-cell	CD8 T-cell	Intermediate monocytes	Dendritic cells	Platelets
Gene	A1BG	0.731015	0.731015	0.731015	0.731015	0.731015	0.731015	0.731015	0.731015	0.731015	0.731015	0.731015	0.731015	0.731015	0.731015	0.731015	2.61314	0.731015
	AAK1	1.6973	1.38832	1.5903	0.600317	0.600317	0.600317	0.600317	0.600317	0.600317	1.80146	0.600317	0.600317	0.600317	0.600317	0.600317	0.600317	0.600317
	ABHD17A	0.704297	0.704297	0.704297	0.704297	0.704297	0.704297	0.704297	0.704297	3.6557	0.704297	0.704297	0.704297	0.704297	0.704297	0.704297	0.704297	0.704297
	ABI3	0.746215	0.746215	0.746215	0.746215	0.746215	0.746215	0.746215	0.746215	0.746215	0.746215	0.746215	4.13689	0.746215	0.746215	0.746215	0.746215	0.746215
	ABRACL	0.517765	1.36314	1.31859	0.517765	1.43561	0.517765	1.3906	0.517765	1.25392	0.517765	1.02444	1.93211	1.39043	0.517765	1.22599	1.58829	1.12513
	AC023590.1	0.880738	0.880738	0.880738	0.880738	0.880738	0.880738	0.880738	0.880738	0.880738	0.880738	0.880738	0.880738	0.880738	0.880738	0.880738	10.5386	0.880738
	AC090498.1	1.29607	1.32299	1.29784	1.20414	0.944436	1.13149	0.89143	1.37457	0.795188	1.26098	1.15504	0.880705	1.19465	1.14984	1.16147	0.996309	0.934616
	AC092580.4	0.783718	0.783718	0.783718	0.783718	0.783718	0.783718	0.783718	0.783718	0.783718	0.783718	2.60552	0.783718	4.29523	0.783718	0.783718	0.783718	0.783718
	ACAA1	0.724303	0.724303	0.724303	0.724303	0.724303	0.724303	0.724303	0.724303	0.724303	0.724303	0.724303	2.19298	0.724303	0.724303	0.724303	0.724303	0.724303
	ACADVL	0.707994	0.707994	0.707994	0.707994	0.707994	0.707994	0.707994	0.707994	0.707994	0.707994	0.707994	0.707994	0.707994	0.707994	0.707994	2.21335	0.707994
	ACAP1	1.33052	1.37741	1.329	0.479043	0.479043	1.54436	0.479043	1.17495	1.60243	1.40753	1.46397	0.479043	1.41564	1.62606	0.479043	1.00831	0.479043
	ACP1	0.651674	0.651674	0.651674	0.651674	0.651674	0.651674	0.651674	0.651674	0.651674	0.651674	0.651674	0.651674	0.651674	0.651674	0.651674	1.52126	0.651674
	ACRBP	0.928597	0.928597	0.928597	0.928597	0.928597	0.928597	0.928597	0.928597	0.928597	0.928597	0.928597	0.928597	0.928597	0.928597	0.928597	0.928597	511.319
	ACTB	0.721736	0.912356	0.793047	0.711892	1.85809	1.2732	1.82907	0.660284	1.9087	0.803755	1.14165	2.91062	0.98982	1.17708	1.98277	1.05359	2.12202
	ACTG1	1.02939	1.24486	1.27272	0.760124	0.988645	1.33079	0.980635	0.879965	1.93925	1.20795	1.23226	1.43203	1.18543	1.37431	1.48508	1.22676	1.24297
	ACTN1	0.721934	0.721934	0.721934	0.721934	0.721934	0.721934	0.721934	0.721934	0.721934	0.721934	0.721934	0.721934	0.721934	0.721934	0.721934	0.721934	2.2132
	ACTN4	0.758237	0.758237	0.758237	0.758237	0.758237	0.758237	0.758237	0.758237	0.758237	0.758237	0.758237	0.758237	0.758237	0.758237	0.758237	2.52535	0.758237
	ACTR2	0.520674	0.520674	0.520674	0.520674	1.61312	0.520674	1.62334	1.20833	0.520674	0.520674	0.520674	1.82319	0.520674	0.520674	1.47107	1.42253	1.26922
	ACTR3	1.07629	1.20709	1.18095	1.18864	1.23189	1.36221	0.469028	1.25899	1.61385	0.469028	1.27131	1.81098	1.31115	1.25657	1.24145	1.01978	1.14607
	ADA	0.793442	0.793442	0.793442	0.793442	0.793442	0.793442	0.793442	0.793442	0.793442	0.793442	0.793442	3.10032	0.793442	0.793442	0.793442	3.74572	0.793442
	ADGRE5	0.673197	0.673197	0.673197	0.673197	0.673197	0.673197	0.673197	0.673197	0.673197	0.673197	0.673197	2.12584	0.673197	0.673197	0.673197	0.673197	0.673197
	ADI1	0.722912	0.722912	0.722912	0.722912	0.722912	0.722912	0.722912	0.722912	0.722912	0.722912	0.722912	0.722912	0.722912	0.722912	0.722912	2.38448	0.722912
	ADIPOR1	0.743334	0.743334	0.743334	0.743334	0.743334	0.743334	0.743334	0.743334	0.743334	0.743334	0.743334	0.743334	0.743334	0.743334	0.743334	0.743334	2.66253
	ADRBK1	0.739671	0.739671	0.739671	0.739671	0.739671	0.739671	0.739671	0.739671	0.739671	0.739671	0.739671	2.41021	0.739671	0.739671	0.739671	0.739671	0.739671
	ADRM1	0.678916	0.678916	0.678916	0.678916	0.678916	0.678916	0.678916	0.678916	0.678916	0.678916	0.678916	1.68833	0.678916	0.678916	0.678916	0.678916	0.678916
	AES	1.54266	1.54923	1.40621	1.18468	0.40817	1.22078	0.40817	0.92571	1.35234	1.32249	1.26907	0.40817	1.1589	1.35835	0.735164	0.854521	0.40817
	AGTRAP	0.727953	0.727953	0.727953	0.727953	2.2942	0.727953	2.23724	0.727953	0.727953	0.727953	0.727953	0.727953	0.727953	0.727953	1.68566	0.727953	0.727953
	AHNAK	0.630512	0.630512	0.630512	0.630512	1.97999	0.630512	1.69238	0.630512	0.630512	0.630512	0.630512	1.46673	0.630512	0.630512	2.30067	0.630512	0.926383
	AIF1	0.623534	0.623534	0.623534	0.623534	3.61328	0.623534	3.20287	0.623534	0.623534	0.623534	0.623534	4.87322	0.623534	0.623534	2.27836	0.623534	1.44565
	AKAP13	0.628142	0.628142	0.628142	0.628142	0.628142	0.628142	0.628142	0.628142	0.628142	0.628142	0.628142	1.43911	0.628142	0.628142	1.33779	1.4386	0.628142
	AKAP9	0.666979	0.666979	0.666979	0.666979	0.666979	0.666979	0.666979	0.666979	0.666979	0.666979	0.666979	0.666979	0.666979	0.666979	0.666979	1.71772	0.666979
	AKIRIN2	0.725397	0.725397	0.725397	0.725397	0.725397	0.725397	0.725397	0.725397	0.725397	0.725397	0.725397	1.89263	0.725397	0.725397	0.725397	2.08127	3.23571
	AKR1A1	0.705425	0.705425	0.705425	0.705425	0.705425	0.705425	0.705425	0.705425	0.705425	0.705425	0.705425	0.705425	0.705425	0.705425	1.66314	2.05361	0.705425
	AKR7A2	0.733822	0.733822	0.733822	0.733822	0.733822	0.733822	0.733822	0.733822	0.733822	0.733822	0.733822	0.733822	0.733822	0.733822	0.733822	2.33373	0.733822
	ALDH2	0.797945	0.797945	0.797945	0.797945	0.797945	0.797945	0.797945	0.797945	0.797945	0.797945	0.797945	0.797945	0.797945	0.797945	4.67539	3.20124	0.797945
	ALDOA	0.989618	1.15492	1.02956	0.91369	1.68668	1.16917	1.74112	0.851984	1.19151	0.972952	1.17999	1.99446	1.30317	1.06952	1.50343	1.02335	1.51049
	ALOX5AP	0.650257	0.650257	0.650257	0.650257	0.650257	0.650257	0.650257	0.650257	1.60807	0.650257	1.87576	0.650257	2.25421	0.650257	0.650257	8.41156	0.650257
	AMD1	0.66063	0.66063	0.66063	0.66063	0.66063	0.66063	0.66063	0.66063	0.66063	0.66063	0.66063	0.66063	0.66063	0.66063	0.66063	0.66063	2.28028
	ANAPC11	0.616343	0.616343	0.616343	0.616343	1.5477	0.616343	0.616343	0.616343	0.616343	0.616343	0.616343	1.48843	0.616343	0.616343	1.43088	1.78081	0.616343
	ANAPC16	1.23773	1.14178	1.18345	1.43538	0.966718	1.23488	0.407141	1.2763	1.32233	1.19565	1.19519	1.01685	1.18577	1.03881	0.768696	1.19364	0.827108
	ANKRD12	0.555354	1.51507	0.555354	0.555354	0.555354	1.5032	0.555354	0.555354	0.555354	1.28717	0.555354	0.555354	1.56289	0.555354	0.555354	1.29613	0.555354
	ANP32A	0.65187	0.65187	0.65187	0.65187	0.65187	0.65187	0.65187	0.65187	0.65187	0.65187	0.65187	1.57792	0.65187	0.65187	1.45961	1.66677	0.65187
	ANP32B	1.44975	1.28956	1.36443	0.48809	1.13045	0.48809	0.48809	1.15583	0.48809	1.4632	0.48809	1.12815	0.48809	1.1451	0.9946	1.07613	1.05842
	ANXA1	0.523861	1.74766	0.523861	0.523861	1.75184	1.68201	2.03607	0.523861	1.5188	0.523861	1.91917	1.49398	1.36316	0.523861	2.19423	0.523861	0.919858
	ANXA11	0.520944	1.32295	1.30721	0.520944	0.520944	1.4429	0.520944	1.10178	1.72185	0.520944	1.50134	1.14419	1.01867	1.56914	1.06103	1.20409	0.520944
	ANXA2	0.587642	1.35164	0.587642	0.587642	2.30166	0.587642	1.89983	0.587642	0.587642	0.587642	1.09767	3.27607	1.13969	0.587642	3.71182	1.43857	0.587642
	ANXA5	0.633416	0.633416	0.633416	0.633416	2.33365	0.633416	2.11901	0.633416	0.633416	0.633416	0.633416	3.3353	0.633416	0.633416	2.17801	0.633416	0.633416
	ANXA6	0.513585	1.31707	1.22829	1.54016	0.513585	1.622	0.513585	1.32539	2.00225	0.513585	1.59114	0.513585	1.38694	1.51492	0.513585	0.513585	0.513585
	AP001189.4	0.956534	0.956534	0.956534	0.956534	0.956534	0.956534	0.956534	0.956534	0.956534	0.956534	0.956534	0.956534	0.956534	0.956534	0.956534	0.956534	236.335
	AP1S2	0.607455	0.607455	0.607455	0.607455	3.23993	0.607455	3.22247	0.607455	0.607455	0.607455	0.607455	1.95922	0.607455	0.607455	2.40139	1.72219	1.72361
	AP2A1	0.780526	0.780526	0.780526	0.780526	0.780526	0.780526	0.780526	0.780526	0.780526	0.780526	0.780526	3.05591	0.780526	0.780526	0.780526	0.780526	0.780526
	AP2M1	0.588616	0.588616	0.588616	0.588616	0.588616	0.588616	0.588616	0.588616	0.588616	0.588616	0.588616	1.37166	0.588616	0.588616	1.31307	1.48308	0.588616
	AP2S1	0.573051	0.573051	0.573051	0.573051	2.30411	0.573051	2.30052	0.573051	0.573051	0.573051	0.573051	1.93195	0.573051	0.573051	2.45882	1.56059	1.69218
	AP3S1	0.667065	0.667065	0.667065	0.667065	0.667065	0.667065	0.667065	0.667065	0.667065	0.667065	0.667065	1.01597	0.667065	0.667065	0.667065	2.06318	0.667065
	APBB1IP	0.658519	0.658519	0.658519	0.658519	0.658519	0.658519	0.658519	0.658519	0.658519	0.658519	0.658519	0.658519	0.658519	0.658519	0.658519	1.83669	0.658519
	APEX1	0.621337	0.621337	0.621337	0.621337	0.621337	0.621337	0.621337	0.621337	0.621337	0.621337	0.621337	0.621337	0.621337	0.621337	1.35293	1.98165	0.621337
	APH1A	0.648516	0.648516	0.648516	0.648516	0.648516	0.648516	0.648516	0.648516	0.648516	0.648516	0.648516	0.648516	0.648516	0.648516	1.3997	1.80937	0.648516
	APLP2	0.684696	0.684696	0.684696	0.684696	2.16087	0.684696	2.76882	0.684696	0.684696	0.684696	0.684696	1.60701	0.684696	0.684696	2.13005	0.684696	0.684696
	APMAP	0.746817	0.746817	0.746817	0.746817	0.746817	0.746817	0.746817	0.746817	4.89092	0.746817	0.746817	0.746817	0.746817	0.746817	0.746817	0.746817	0.746817
	APOBEC3G	0.700261	0.700261	0.700261	0.700261	0.700261	2.39746	0.700261	0.700261	3.4136	0.700261	2.59028	0.700261	0.700261	0.700261	0.700261	0.700261	0.700261
	APP	0.800778	0.800778	0.800778	0.800778	0.800778	0.800778	0.800778	0.800778	0.800778	0.800778	0.800778	0.800778	0.800778	0.800778	0.800778	24.1527	0.800778
	AQP3	0.727499	2.31818	0.727499	0.727499	0.727499	0.727499	0.727499	0.727499	0.727499	0.727499	0.727499	0.727499	2.73605	0.727499	0.727499	0.727499	0.727499
	ARF1	0.49729	1.31574	0.49729	0.49729	1.14007	1.60481	0.49729	1.06242	1.78645	0.49729	1.58252	1.48447	1.53362	1.42812	1.3313	1.79922	2.03032
	ARF4	0.698336	0.698336	0.698336	0.698336	0.698336	0.698336	0.698336	0.698336	0.698336	0.698336	0.698336	0.698336	0.698336	0.698336	0.698336	2.12234	0.698336
	ARF5	0.608789	0.608789	0.608789	0.608789	1.65696	0.608789	0.608789	0.608789	0.608789	0.608789	0.608789	1.50261	0.608789	0.608789	1.94137	1.54499	0.608789
	ARF6	0.46146	1.21292	0.46146	1.46176	1.2435	1.42304	1.17507	1.40504	1.66232	0.46146	1.39063	1.38337	1.3663	1.3124	1.53343	1.00392	1.01948
	ARGLU1	0.534254	1.25566	1.29751	0.534254	0.534254	0.534254	0.534254	1.36074	1.22753	0.534254	1.44922	0.534254	1.52538	1.30628	1.06603	1.26965	0.534254
	ARHGAP15	0.597994	1.74135	0.597994	0.597994	0.597994	0.597994	0.597994	0.597994	0.597994	0.597994	1.52606	0.597994	0.597994	1.87337	0.597994	0.597994	0.597994
	ARHGAP24	0.808575	0.808575	0.808575	0.808575	0.808575	0.808575	0.808575	4.45499	0.808575	0.808575	0.808575	0.808575	0.808575	0.808575	0.808575	0.808575	0.808575
	ARHGAP30	0.575987	0.575987	0.575987	0.575987	0.575987	1.33532	0.575987	0.575987	1.86575	0.575987	1.19418	1.29442	0.575987	0.575987	1.16934	0.575987	0.575987
	ARHGAP9	0.671398	0.671398	0.671398	0.671398	0.671398	0.671398	0.671398	0.671398	0.671398	0.671398	0.671398	0.671398	0.671398	0.671398	0.671398	1.8703	0.671398
	ARHGDIA	0.552454	1.39956	0.552454	0.552454	1.15689	1.68337	0.552454	0.552454	1.66067	0.552454	1.62484	1.3676	1.62374	0.552454	1.15754	1.33228	0.552454
	ARHGDIB	1.17919	1.2454	1.17178	1.15992	0.84446	1.24243	0.810249	1.03829	1.63241	1.09209	1.23332	1.53899	1.17096	1.21407	0.943282	0.675993	1.3848
	ARHGEF1	1.31724	1.35116	1.39624	0.538225	0.538225	1.63273	0.538225	0.538225	1.78311	0.538225	1.58257	1.11692	0.538225	1.45117	0.538225	0.538225	0.538225
	ARID3A	0.825907	0.825907	0.825907	0.825907	0.825907	0.825907	0.825907	0.825907	0.825907	0.825907	0.825907	0.825907	0.825907	0.825907	0.825907	5.39498	0.825907
	ARL4A	0.68131	0.68131	0.68131	0.68131	0.68131	0.68131	0.68131	0.68131	0.68131	0.68131	0.68131	1.71501	0.68131	0.68131	0.68131	0.68131	0.68131
	ARL4C	0.618129	0.618129	0.618129	0.618129	0.618129	1.7706	0.618129	0.618129	2.36899	0.618129	1.98824	0.618129	2.09813	0.618129	1.17786	1.77962	0.618129
	ARL6IP1	0.623093	0.623093	0.623093	0.623093	0.623093	0.623093	0.623093	0.623093	0.623093	0.623093	0.623093	0.623093	0.623093	0.623093	0.623093	1.62435	0.623093
	ARL6IP4	1.17569	1.17764	1.12273	0.419842	1.40883	1.27477	1.3634	1.1023	1.37484	1.13493	1.26736	1.72347	1.24301	1.23033	1.5489	1.2337	1.05197
	ARL6IP5	1.17814	1.39584	1.08611	0.467796	1.2104	1.50663	1.06202	1.17929	1.47706	0.467796	1.31283	1.58369	1.28038	1.18377	0.91202	1.03974	1.8213
	ARPC1B	0.866882	1.27635	0.940962	1.00187	1.68543	1.28253	1.46605	0.986761	1.34101	0.930893	1.15871	2.3171	1.24629	1.03718	2.19912	1.98187	1.68392
	ARPC2	0.799342	1.09527	0.934302	0.926429	1.50178	1.31487	1.35149	1.15348	2.00434	0.836877	1.29	2.25073	1.13723	1.2023	1.82425	1.44212	1.32841
	ARPC3	0.77681	1.03494	0.79261	1.50354	1.73249	1.1444	1.53539	1.37943	1.34422	0.843903	1.10596	2.38176	0.918221	0.920514	1.75908	1.72911	1.20413
	ARPC4	0.509015	1.1258	0.509015	0.509015	1.42824	1.48796	1.16763	1.19965	1.82877	0.509015	1.4919	1.88499	1.38949	0.509015	1.40098	1.58643	1.36257
	ARPC5	1.15004	1.08693	1.12143	0.42803	1.54208	1.21358	1.52505	0.860263	1.46446	1.17412	1.19815	2.09853	1.03235	1.23359	1.69144	1.30214	2.22129
	ARPC5L	0.675223	0.675223	0.675223	0.675223	0.675223	1.5259	0.675223	0.675223	3.09575	0.675223	2.16917	0.675223	1.63602	0.675223	0.675223	0.675223	0.675223
	ARRB2	0.626527	0.626527	0.626527	0.626527	1.75241	0.626527	0.626527	0.626527	0.626527	0.626527	0.626527	2.47346	0.626527	0.626527	1.72075	0.626527	0.626527
	ASAH1	0.653594	0.653594	0.653594	0.653594	2.40687	0.653594	2.2277	0.653594	0.653594	0.653594	0.653594	2.93459	0.653594	0.653594	1.37216	0.653594	1.75405
	ASGR1	0.80377	0.80377	0.80377	0.80377	2.98992	0.80377	0.80377	0.80377	0.80377	0.80377	0.80377	0.80377	0.80377	0.80377	0.80377	0.80377	0.80377
	ASIP	0.956551	0.956551	0.956551	0.956551	0.956551	0.956551	0.956551	0.956551	0.956551	0.956551	0.956551	0.956551	0.956551	0.956551	0.956551	1024	0.956551
	ATG101	0.787145	0.787145	0.787145	0.787145	0.787145	0.787145	0.787145	0.787145	0.787145	0.787145	0.787145	0.787145	0.787145	0.787145	0.787145	3.67222	0.787145
	ATG3	0.679997	0.679997	0.679997	0.679997	1.99192	0.679997	0.679997	0.679997	0.679997	0.679997	0.679997	3.21193	0.679997	0.679997	1.97961	0.679997	0.679997
	ATM	0.57638	0.57638	1.61155	0.57638	0.57638	0.57638	0.57638	0.57638	0.57638	1.63187	0.57638	0.57638	0.57638	1.65631	0.57638	0.57638	0.57638
	ATOX1	0.731157	0.731157	0.731157	0.731157	0.731157	0.731157	0.731157	0.731157	0.731157	0.731157	0.731157	0.731157	0.731157	0.731157	1.90059	0.731157	0.731157
	ATP1A1	0.610364	0.610364	0.610364	0.610364	0.610364	0.610364	0.610364	0.610364	0.610364	0.610364	0.610364	1.42378	0.610364	0.610364	0.610364	0.610364	0.610364
	ATP1B3	0.712862	0.712862	0.712862	0.712862	0.712862	0.712862	0.712862	0.712862	0.712862	0.712862	0.712862	2.16965	0.712862	0.712862	0.712862	0.712862	0.712862
	ATP2B1	0.714238	0.714238	0.714238	0.714238	0.714238	0.714238	0.714238	0.714238	0.714238	0.714238	0.714238	0.714238	0.714238	0.714238	1.78282	0.714238	0.714238
	ATP5A1	1.3172	1.26776	1.31766	0.493273	1.14856	0.493273	0.493273	1.24018	1.59918	1.35212	1.42426	1.28847	1.08712	1.38418	1.62436	1.56	0.493273
	ATP5B	0.516701	1.21672	0.516701	0.516701	1.33258	1.40658	0.516701	1.14844	1.69123	0.516701	1.32308	2.04546	1.33846	1.08995	1.56053	2.40584	1.0799
	ATP5C1	0.577077	0.577077	0.577077	0.577077	1.53159	0.577077	0.577077	0.577077	0.577077	0.577077	0.577077	1.54317	0.577077	0.577077	1.32113	1.43907	0.577077
	ATP5D	1.14197	1.16284	1.11198	1.09625	1.54269	1.22755	1.5643	1.10281	1.36907	1.15627	1.19521	1.34046	1.21301	1.15444	1.42406	1.3223	1.16623
	ATP5E	0.91979	1.03131	0.938282	0.875682	1.93356	1.10768	1.98058	0.893016	1.08425	0.863635	1.01706	1.64544	0.902678	1.09145	1.58757	2.15861	1.26257
	ATP5F1	0.540448	0.540448	0.540448	0.540448	1.55701	0.540448	1.52809	0.540448	0.540448	0.540448	0.540448	1.39655	0.540448	0.540448	1.5426	1.29046	0.540448
	ATP5G1	0.623473	0.623473	0.623473	0.623473	0.623473	0.623473	0.623473	0.623473	0.623473	0.623473	0.623473	0.623473	0.623473	0.623473	1.44746	1.65445	0.623473
	ATP5G2	1.05101	1.04632	1.00799	1.07009	1.70832	1.02994	1.71377	1.04885	1.12641	1.05144	0.984	1.44706	1.00789	0.999742	1.59722	1.20205	1.11839
	ATP5G3	0.504075	1.19956	1.27027	0.504075	1.42611	1.17909	1.27037	1.11641	1.67142	0.504075	1.36849	1.50676	0.504075	1.15452	1.7233	2.11483	0.504075
	ATP5H	0.559056	1.33801	0.559056	0.559056	1.37174	0.559056	0.559056	0.559056	0.559056	0.559056	0.559056	1.24436	0.559056	0.559056	1.24401	1.22837	0.559056
	ATP5I	1.07023	1.0906	1.06162	1.03807	1.71694	1.21044	1.84218	0.981911	1.35511	0.959467	1.19638	1.37424	1.15123	1.13689	1.49051	1.4862	1.29569
	ATP5J	0.526709	1.16605	0.526709	0.526709	1.31522	0.526709	0.526709	0.526709	1.34619	0.526709	0.526709	1.3134	0.526709	1.41738	1.56353	1.85428	0.526709
	ATP5J2	0.476119	1.18965	1.12933	0.476119	1.53041	1.34848	1.57479	1.04102	1.54962	0.476119	1.31655	1.72895	0.476119	1.43139	1.66628	1.72791	1.13316
	ATP5L	1.16153	1.1327	1.15501	0.887342	1.438	1.02628	1.45927	0.891399	1.08581	1.12276	1.05922	1.29564	1.04472	1.09687	1.50552	1.53081	1.06747
	ATP6AP2	0.592731	0.592731	0.592731	0.592731	1.69227	0.592731	1.66855	0.592731	0.592731	0.592731	0.592731	1.45003	0.592731	0.592731	1.2773	0.592731	0.592731
	ATP6V0B	0.595039	0.595039	0.595039	0.595039	2.12363	0.595039	2.26946	0.595039	0.595039	0.595039	0.595039	2.09052	0.595039	0.595039	2.00891	2.19102	0.595039
	ATP6V0D1	0.686653	0.686653	0.686653	0.686653	1.98713	0.686653	0.686653	0.686653	0.686653	0.686653	0.686653	1.93471	0.686653	0.686653	1.74003	0.686653	0.686653
	ATP6V0E1	1.06301	1.12784	1.07385	1.21778	1.52139	1.28887	1.65204	1.15399	1.43506	1.03085	1.21525	1.3894	1.15647	1.18916	1.29957	1.70074	1.41522
	ATP6V1F	0.551509	0.551509	0.551509	0.551509	1.78663	0.551509	1.60044	0.551509	0.551509	0.551509	0.551509	1.3389	0.551509	0.551509	1.62977	1.28068	0.551509
	ATP6V1G1	1.07285	1.06298	1.12301	1.39238	1.23787	1.05395	1.29934	1.22608	1.09331	1.05454	1.03803	1.32818	0.96631	1.09667	0.904729	1.19347	1.04651
	ATPIF1	0.527231	1.29502	0.527231	0.527231	0.527231	1.54158	0.527231	1.19306	1.77512	0.527231	1.44434	1.04981	1.50379	1.0603	1.06075	1.27977	0.527231
	ATRAID	0.648682	0.648682	0.648682	0.648682	0.648682	0.648682	0.648682	0.648682	0.648682	0.648682	0.648682	0.648682	0.648682	0.648682	0.648682	1.77789	0.648682
	AURKAIP1	0.602064	0.602064	0.602064	0.602064	1.56533	0.602064	0.602064	0.602064	0.602064	0.602064	0.602064	1.42272	0.602064	0.602064	1.46987	1.47642	0.602064
	B2M	0.832111	1.50306	0.886542	0.440701	0.980615	2.53763	0.750072	0.691125	2.80616	0.715611	2.12843	1.07727	1.63232	1.77868	0.359293	0.724251	1.02489
	B4GALT1	0.772988	0.772988	0.772988	0.772988	0.772988	0.772988	0.772988	0.772988	0.772988	0.772988	0.772988	0.772988	0.772988	0.772988	0.772988	2.70822	0.772988
	BAG1	0.703842	0.703842	0.703842	0.703842	0.703842	0.703842	0.703842	0.703842	0.703842	0.703842	0.703842	0.703842	0.703842	0.703842	0.703842	2.12256	0.703842
	BANF1	0.609931	0.609931	0.609931	0.609931	0.609931	0.609931	0.609931	0.609931	0.609931	0.609931	0.609931	1.45981	0.609931	0.609931	1.29722	0.609931	0.609931
	BANK1	0.770761	0.770761	0.770761	4.04806	0.770761	0.770761	0.770761	4.94274	0.770761	0.770761	0.770761	0.770761	0.770761	0.770761	0.770761	0.770761	0.770761
	BAX	0.594772	0.594772	0.594772	0.594772	1.4168	0.594772	0.594772	0.594772	0.594772	0.594772	0.594772	1.6327	0.594772	0.594772	1.21054	1.45636	0.594772
	BAZ1A	0.659944	0.659944	0.659944	0.659944	0.659944	0.659944	0.659944	0.659944	0.659944	0.659944	0.659944	1.5691	0.659944	0.659944	0.659944	0.659944	0.659944
	BCAP31	0.610198	0.610198	0.610198	0.610198	0.610198	0.610198	0.610198	0.610198	0.610198	0.610198	0.610198	1.51627	0.610198	0.610198	0.610198	1.8181	0.966664
	BCL11A	0.803809	0.803809	0.803809	0.803809	0.803809	0.803809	0.803809	0.803809	0.803809	0.803809	0.803809	0.803809	0.803809	0.803809	0.803809	11.2179	0.803809
	BCL2A1	0.750042	0.750042	0.750042	0.750042	0.750042	0.750042	0.750042	0.750042	0.750042	0.750042	0.750042	3.61215	0.750042	0.750042	0.750042	0.750042	0.750042
	BCL7A	0.829148	0.829148	0.829148	0.829148	0.829148	0.829148	0.829148	0.829148	0.829148	0.829148	0.829148	0.829148	0.829148	0.829148	0.829148	3.39762	0.829148
	BEX4	0.700888	0.700888	0.700888	0.700888	0.700888	0.700888	0.700888	0.700888	0.700888	0.700888	0.700888	0.700888	0.700888	0.700888	0.700888	1.82922	0.700888
	BID	0.729855	0.729855	0.729855	0.729855	0.729855	0.729855	0.729855	0.729855	0.729855	0.729855	0.729855	4.0535	0.729855	0.729855	1.93649	0.729855	0.729855
	BIN1	0.614922	0.614922	0.614922	0.614922	0.614922	0.614922	0.614922	0.614922	0.614922	0.614922	1.30339	0.614922	0.614922	0.614922	0.614922	0.614922	0.614922
	BIN2	0.530525	1.30436	1.31542	0.530525	0.530525	1.64644	0.530525	0.530525	2.15278	0.530525	1.66613	1.48297	1.48683	1.41299	0.530525	0.530525	1.57977
	BIRC3	0.681853	0.681853	0.681853	2.41186	0.681853	0.681853	0.681853	1.73535	0.681853	0.681853	0.681853	0.681853	0.681853	0.681853	0.681853	0.681853	0.681853
	BLK	0.827325	0.827325	0.827325	0.827325	0.827325	0.827325	0.827325	3.95733	0.827325	0.827325	0.827325	0.827325	0.827325	0.827325	0.827325	0.827325	0.827325
	BLNK	0.840878	0.840878	0.840878	0.840878	0.840878	0.840878	0.840878	0.840878	0.840878	0.840878	0.840878	0.840878	0.840878	0.840878	0.840878	5.07196	0.840878
	BLOC1S1	0.562587	0.562587	0.562587	0.562587	1.65731	0.562587	1.85071	0.562587	0.562587	0.562587	0.562587	2.11978	0.562587	0.562587	1.75073	1.20055	1.27005
	BLVRA	0.774081	0.774081	0.774081	0.774081	0.774081	0.774081	0.774081	0.774081	0.774081	0.774081	0.774081	3.01346	0.774081	0.774081	0.774081	0.774081	0.774081
	BLVRB	0.72429	0.72429	0.72429	0.72429	3.13353	0.72429	3.47733	0.72429	0.72429	0.72429	0.72429	1.08462	0.72429	0.72429	2.51858	0.72429	0.72429
	BNIP2	0.68538	0.68538	0.68538	0.68538	0.68538	0.68538	0.68538	0.68538	0.68538	0.68538	0.68538	0.68538	0.68538	0.68538	1.03374	0.68538	2.41678
	BNIP3L	0.682121	0.682121	0.682121	0.682121	2.18881	0.682121	0.682121	0.682121	0.682121	0.682121	0.682121	0.682121	0.682121	0.682121	0.682121	0.682121	0.682121
	BRD2	0.657031	0.657031	0.657031	0.657031	0.657031	0.657031	0.657031	0.657031	0.657031	0.657031	0.657031	0.657031	0.657031	0.657031	0.657031	1.74939	0.657031
	BRI3	0.703483	0.703483	0.703483	0.703483	2.4545	0.703483	1.83693	0.703483	0.703483	0.703483	0.703483	3.58256	0.703483	0.703483	1.90753	2.38295	0.703483
	BRK1	1.06938	1.13186	1.11757	1.26189	1.55742	1.03412	1.49253	1.27016	1.48913	0.456168	1.27756	1.6258	1.2705	0.456168	1.5599	1.60339	1.41498
	BSG	0.61291	0.61291	0.61291	0.61291	0.61291	0.61291	0.61291	0.61291	2.32409	0.61291	0.61291	1.49085	0.61291	0.61291	0.61291	1.5597	0.61291
	BST2	0.602044	0.602044	0.602044	0.602044	1.59312	0.602044	0.602044	0.602044	2.04201	0.602044	0.602044	1.57633	0.602044	0.602044	1.35412	2.12977	0.602044
	BTF3	1.24575	1.24627	1.32558	0.958312	1.21877	0.962727	1.11847	1.03817	0.863777	1.28561	0.978275	0.88777	1.23734	1.13362	1.46379	0.896362	0.852548
	BTG1	1.43385	1.09601	1.38223	1.4651	0.649552	1.19132	0.685691	0.9121	1.13903	1.02745	1.06171	0.748005	1.21354	1.19309	0.592305	0.541137	0.61315
	BTG2	1.36704	1.26522	1.24602	0.472072	0.472072	1.29114	0.472072	1.02544	1.33934	0.472072	1.22759	0.984372	1.15847	1.51373	0.835884	0.990099	0.639174
	BZW1	0.61157	0.61157	0.61157	0.61157	0.61157	0.61157	0.61157	0.61157	1.57305	0.61157	0.61157	0.61157	0.61157	0.61157	0.61157	0.61157	0.61157
	C10orf54	0.544687	0.98751	0.544687	0.544687	1.92816	0.544687	1.89721	0.544687	0.544687	0.544687	1.53558	2.31445	1.47872	0.544687	1.86411	1.09039	1.33887
	C11orf31	1.24427	1.05378	1.27494	1.56602	1.29188	0.469372	1.23575	1.25469	0.469372	1.23925	0.469372	1.29445	0.469372	1.18041	1.29701	1.66599	1.03073
	C11orf58	1.16485	1.25498	1.31603	0.94003	0.496145	1.48094	0.496145	1.25969	1.55068	1.33347	1.46814	1.15417	1.38825	1.06543	1.0166	1.77394	0.496145
	C12orf45	0.837313	0.837313	0.837313	0.837313	0.837313	0.837313	0.837313	0.837313	0.837313	0.837313	0.837313	0.837313	0.837313	0.837313	0.837313	6.67584	0.837313
	C12orf57	1.43392	1.26776	1.3668	0.510736	0.510736	1.38281	0.510736	0.510736	0.510736	1.3847	1.33803	0.691513	0.510736	1.43413	0.510736	1.495	0.510736
	C12orf75	0.708125	0.708125	0.708125	0.708125	0.708125	2.46169	0.708125	0.708125	3.25898	0.708125	2.52056	0.708125	0.708125	0.708125	0.708125	10.4331	0.708125
	C14orf2	0.977355	0.987949	0.979415	0.986208	2.03778	1.0377	2.39903	0.919665	1.13688	0.926406	0.988557	1.41318	0.976916	0.951665	1.59455	1.60514	1.5757
	C17orf62	0.692014	0.692014	0.692014	0.692014	0.692014	0.692014	0.692014	0.692014	0.692014	0.692014	0.692014	1.76101	0.692014	0.692014	0.692014	0.692014	0.692014
	C19orf38	0.796823	0.796823	0.796823	0.796823	0.796823	0.796823	0.796823	0.796823	0.796823	0.796823	0.796823	3.8824	0.796823	0.796823	0.796823	0.796823	0.796823
	C1orf162	0.559951	0.559951	0.559951	0.559951	2.15077	0.559951	1.73679	0.559951	1.82355	0.559951	0.559951	2.24367	0.559951	0.559951	2.10188	1.09891	0.559951
	C1orf186	0.92589	0.92589	0.92589	0.92589	0.92589	0.92589	0.92589	0.92589	0.92589	0.92589	0.92589	0.92589	0.92589	0.92589	0.92589	53.3255	0.92589
	C1orf43	0.668913	0.668913	0.668913	0.668913	0.668913	0.668913	0.668913	0.668913	0.668913	0.668913	0.668913	1.71337	0.668913	0.668913	1.6027	1.76317	0.668913
	C1QBP	0.561733	0.561733	1.5123	0.561733	0.561733	0.561733	0.561733	1.33883	0.561733	0.561733	0.561733	0.561733	0.561733	0.561733	1.42747	1.38614	0.561733
	C20orf24	0.669685	0.669685	0.669685	0.669685	1.74004	0.669685	0.669685	0.669685	0.669685	0.669685	0.669685	1.66489	0.669685	0.669685	1.6355	1.69242	0.669685
	C20orf27	0.729629	0.729629	0.729629	0.729629	0.729629	0.729629	0.729629	0.729629	0.729629	0.729629	0.729629	2.36725	0.729629	0.729629	2.19619	0.729629	0.729629
	C2orf88	0.955995	0.955995	0.955995	0.955995	0.955995	0.955995	0.955995	0.955995	0.955995	0.955995	0.955995	0.955995	0.955995	0.955995	0.955995	0.955995	107.026
	C4orf48	0.659403	0.659403	0.659403	0.659403	2.25418	0.659403	2.64018	0.659403	0.659403	0.659403	0.659403	1.81102	0.659403	0.659403	1.6193	1.4707	0.659403
	C5AR1	0.825692	0.825692	0.825692	0.825692	0.825692	0.825692	0.825692	0.825692	0.825692	0.825692	0.825692	4.5268	0.825692	0.825692	0.825692	0.825692	0.825692
	C6orf48	1.47791	1.17472	1.65198	1.34895	0.456039	0.456039	0.456039	1.27871	0.456039	1.43365	0.456039	0.863831	1.20803	1.28856	1.18718	1.01315	0.456039
	C6orf62	0.664552	0.664552	0.664552	0.664552	0.664552	0.664552	0.664552	0.664552	0.664552	0.664552	0.664552	0.664552	0.664552	0.664552	1.41732	1.05717	0.664552
	C7orf73	0.598638	0.598638	0.598638	0.598638	1.75627	0.598638	1.85174	0.598638	0.598638	0.598638	0.598638	1.63066	0.598638	0.598638	1.56466	0.598638	1.52994
	C8orf59	0.627629	0.627629	0.627629	0.627629	0.627629	0.627629	0.627629	0.627629	0.627629	0.627629	0.627629	0.627629	0.627629	0.627629	1.37843	1.60512	0.627629
	C9orf142	0.626218	0.626218	0.626218	0.626218	0.626218	0.626218	0.626218	0.626218	2.33671	0.626218	1.35308	0.626218	1.73636	0.626218	0.626218	3.17103	0.626218
	C9orf16	0.509904	1.3411	1.16863	0.509904	1.24973	1.38778	1.14739	0.509904	1.69294	0.509904	1.46173	1.09975	1.39152	1.46393	1.19558	1.08729	1.66902
	C9orf78	0.592865	0.592865	0.592865	0.592865	0.592865	0.592865	0.592865	0.592865	0.592865	0.592865	0.592865	1.36962	0.592865	0.592865	0.592865	0.592865	0.592865
	CA2	0.905278	0.905278	0.905278	0.905278	0.905278	0.905278	0.905278	0.905278	0.905278	0.905278	0.905278	0.905278	0.905278	0.905278	0.905278	0.905278	33.5766
	CALM1	1.20658	1.49974	1.20205	0.878692	0.803935	1.6599	0.808882	0.816139	2.00887	1.02065	1.72081	1.03388	1.75146	1.34467	0.984449	0.950829	1.41689
	CALM2	0.909156	0.99573	0.925964	0.989373	2.03397	1.05767	1.75164	1.0508	1.03108	0.865547	1.09568	2.81075	0.925372	1.04374	1.4798	1.96485	1.46786
	CALM3	0.542285	1.23108	1.128	0.542285	1.07526	0.542285	0.542285	0.542285	1.77344	0.542285	0.542285	1.29478	0.542285	0.542285	1.07539	0.542285	2.34518
	CALR	0.542416	1.25032	0.542416	0.542416	1.1131	1.63363	0.542416	0.542416	1.90749	0.542416	1.55637	1.16912	1.38858	0.542416	1.19472	1.87384	0.542416
	CAMK1	0.840427	0.840427	0.840427	0.840427	0.840427	0.840427	0.840427	0.840427	0.840427	0.840427	0.840427	4.57994	0.840427	0.840427	0.840427	0.840427	0.840427
	CANX	0.624498	0.624498	0.624498	0.624498	1.6379	0.624498	0.624498	0.624498	0.624498	0.624498	0.624498	0.624498	0.624498	0.624498	1.38401	1.81652	0.624498
	CAP1	0.451469	1.11412	1.06148	0.451469	1.38279	1.39235	1.40658	1.05909	1.67637	0.451469	1.35217	2.08241	1.23133	1.30375	1.43464	1.35981	1.64527
	CAPG	0.699169	0.699169	0.699169	0.699169	2.50334	0.699169	2.32363	0.699169	0.699169	0.699169	0.699169	0.699169	0.699169	0.699169	3.20968	4.30312	0.699169
	CAPN2	0.652438	0.652438	0.652438	0.652438	0.652438	0.652438	0.652438	0.652438	0.652438	0.652438	0.652438	0.652438	0.652438	0.652438	1.5327	0.652438	1.67477
	CAPNS1	0.706033	0.706033	0.706033	0.706033	0.706033	0.706033	0.706033	0.706033	0.706033	0.706033	0.706033	1.99068	0.706033	0.706033	1.82868	0.706033	0.706033
	CAPZA1	0.59583	0.59583	0.59583	0.59583	1.55594	0.59583	1.58807	0.59583	0.59583	0.59583	0.59583	1.92929	0.59583	0.59583	1.31875	1.40933	0.59583
	CAPZA2	0.604525	0.604525	0.604525	0.604525	1.75658	0.604525	1.42247	0.604525	0.604525	0.604525	0.604525	2.42137	0.604525	0.604525	1.62463	1.36567	2.24162
	CAPZB	1.1543	1.26239	1.14943	1.12605	1.03851	1.36977	0.798349	1.01665	1.52275	1.21707	1.2299	1.88269	1.17674	1.2808	1.27827	1.26487	1.23032
	CARD16	0.599201	0.599201	0.599201	0.599201	2.17218	0.599201	2.00184	0.599201	0.599201	0.599201	0.599201	2.73046	0.599201	0.599201	1.60196	0.599201	0.599201
	CARD19	0.753468	0.753468	0.753468	0.753468	0.753468	0.753468	0.753468	0.753468	0.753468	0.753468	0.753468	0.753468	0.753468	0.753468	0.753468	0.753468	3.57885
	CASP1	0.66718	0.66718	0.66718	0.66718	2.22895	0.66718	1.89986	0.66718	0.66718	0.66718	0.66718	3.20324	0.66718	0.66718	1.73862	0.66718	0.66718
	CASP4	0.621313	0.621313	0.621313	0.621313	0.621313	0.621313	0.621313	0.621313	0.621313	0.621313	0.621313	1.53248	0.621313	0.621313	1.31912	0.621313	0.621313
	CAST	0.584052	0.584052	0.584052	0.584052	1.71819	0.584052	1.64558	0.584052	0.584052	0.584052	1.20027	1.40094	0.584052	0.584052	1.58824	0.584052	0.584052
	CAT	0.677926	0.677926	0.677926	0.677926	0.677926	0.677926	0.677926	0.677926	0.677926	0.677926	0.677926	1.87064	0.677926	0.677926	1.58625	3.00649	0.677926
	CBX6	0.724508	0.724508	0.724508	0.724508	0.724508	0.724508	0.724508	0.724508	0.724508	0.724508	0.724508	0.724508	0.724508	0.724508	0.724508	1.20519	0.724508
	CCDC109B	0.563988	1.26065	1.166	0.563988	0.563988	0.563988	0.563988	0.563988	0.563988	0.563988	0.563988	0.563988	0.563988	1.73456	1.11064	0.563988	0.563988
	CCDC12	0.639718	0.639718	0.639718	0.639718	0.639718	0.639718	0.639718	0.639718	0.639718	0.639718	0.639718	1.5058	0.639718	0.639718	1.38383	0.639718	0.639718
	CCDC186	0.771632	0.771632	0.771632	0.771632	0.771632	0.771632	0.771632	0.771632	0.771632	0.771632	0.771632	0.771632	0.771632	0.771632	0.771632	3.20671	0.771632
	CCDC50	0.828223	0.828223	0.828223	0.828223	0.828223	0.828223	0.828223	0.828223	0.828223	0.828223	0.828223	0.828223	0.828223	0.828223	0.828223	58.9536	0.828223
	CCDC69	0.677608	0.677608	0.677608	0.677608	0.677608	0.677608	0.677608	0.677608	0.677608	0.677608	0.677608	0.677608	0.677608	0.677608	0.677608	1.75325	0.677608
	CCDC85B	0.55434	0.55434	1.36146	0.55434	1.15617	0.55434	0.55434	0.55434	1.81792	0.55434	1.17405	1.20736	1.70367	0.55434	1.12336	1.25215	1.80979
	CCDC88A	0.825549	0.825549	0.825549	0.825549	0.825549	0.825549	0.825549	0.825549	0.825549	0.825549	0.825549	0.825549	0.825549	0.825549	3.62363	1.81415	0.825549
	CCL3	0.751342	0.751342	0.751342	0.751342	2.45606	0.751342	0.751342	0.751342	0.751342	0.751342	0.751342	0.751342	0.751342	0.751342	0.751342	0.751342	0.751342
	CCL3L3	0.772913	0.772913	0.772913	0.772913	2.29808	0.772913	0.772913	0.772913	0.772913	0.772913	0.772913	0.772913	0.772913	0.772913	0.772913	0.772913	0.772913
	CCL4	0.76494	0.76494	0.76494	0.76494	0.76494	0.76494	0.76494	0.76494	5.87954	0.76494	2.56067	0.76494	0.76494	0.76494	0.76494	0.76494	0.76494
	CCL5	0.64841	0.64841	0.64841	0.64841	0.64841	4.2306	0.64841	0.64841	2.85239	0.64841	4.03583	0.64841	3.16608	2.61709	0.64841	0.64841	2.11882
	CCND3	1.33668	1.20382	1.39738	0.532684	0.532684	1.62227	0.532684	0.532684	2.51854	0.532684	1.65161	1.02184	1.49872	1.4384	0.971325	1.16746	1.9069
	CCNI	1.24229	1.16423	1.2484	1.34757	1.175	0.88704	1.09717	1.2682	0.875877	1.17672	0.87804	1.22263	1.04912	1.14271	1.183	1.09489	1.12204
	CCNL1	0.489962	1.18838	1.14734	0.489962	1.40537	1.38975	1.61655	1.12954	0.489962	0.489962	1.36768	1.04752	1.36396	1.13023	1.67113	1.31387	1.05501
	CCR7	2.06484	0.646625	1.96519	0.646625	0.646625	0.646625	0.646625	0.646625	0.646625	2.02372	0.646625	0.646625	0.646625	0.646625	0.646625	0.646625	0.646625
	CCT7	0.660046	0.660046	0.660046	0.660046	0.660046	0.660046	0.660046	0.660046	0.660046	0.660046	0.660046	0.660046	0.660046	0.660046	0.660046	1.69929	0.660046
	CD14	0.74013	0.74013	0.74013	0.74013	3.71414	0.74013	4.49826	0.74013	0.74013	0.74013	0.74013	0.74013	0.74013	0.74013	1.52675	0.74013	0.74013
	CD160	0.830363	0.830363	0.830363	0.830363	0.830363	0.830363	0.830363	0.830363	7.58567	0.830363	0.830363	0.830363	0.830363	0.830363	0.830363	0.830363	0.830363
	CD164	0.546399	0.546399	0.546399	0.546399	0.546399	0.546399	0.546399	0.546399	2.11375	0.546399	1.42975	1.23075	1.3766	0.546399	1.16549	2.65553	0.546399
	CD2	1.52197	1.84403	1.40121	0.577589	0.577589	1.9468	0.577589	0.577589	0.577589	1.45163	1.57616	0.577589	1.72635	0.577589	0.577589	0.577589	0.577589
	CD22	0.780471	0.780471	0.780471	4.67189	0.780471	0.780471	0.780471	3.28381	0.780471	0.780471	0.780471	0.780471	0.780471	0.780471	0.780471	0.780471	0.780471
	CD24	0.836897	0.836897	0.836897	0.836897	0.836897	0.836897	0.836897	4.85422	0.836897	0.836897	0.836897	0.836897	0.836897	0.836897	0.836897	0.836897	0.836897
	CD247	0.625948	1.3244	0.625948	0.625948	0.625948	1.35581	0.625948	0.625948	3.95638	0.625948	2.31177	0.625948	1.79148	0.625948	0.625948	0.625948	0.625948
	CD27	1.62784	1.40543	1.64034	0.564526	0.564526	1.65494	0.564526	1.24635	0.564526	1.63381	1.59772	0.564526	1.49153	1.81177	0.564526	0.564526	0.564526
	CD2AP	0.841529	0.841529	0.841529	0.841529	0.841529	0.841529	0.841529	0.841529	0.841529	0.841529	0.841529	0.841529	0.841529	0.841529	0.841529	5.92703	0.841529
	CD300A	0.770558	0.770558	0.770558	0.770558	0.770558	0.770558	0.770558	0.770558	5.00566	0.770558	0.770558	2.66171	0.770558	0.770558	0.770558	0.770558	0.770558
	CD300E	0.818372	0.818372	0.818372	0.818372	0.818372	0.818372	0.818372	0.818372	0.818372	0.818372	0.818372	3.36119	0.818372	0.818372	0.818372	0.818372	0.818372
	CD300LF	0.843588	0.843588	0.843588	0.843588	0.843588	0.843588	0.843588	0.843588	0.843588	0.843588	0.843588	1.92618	0.843588	0.843588	0.843588	0.843588	0.843588
	CD302	0.765452	0.765452	0.765452	0.765452	3.38436	0.765452	3.29679	0.765452	0.765452	0.765452	0.765452	2.32244	0.765452	0.765452	3.22817	0.765452	0.765452
	CD33	0.824406	0.824406	0.824406	0.824406	0.824406	0.824406	0.824406	0.824406	0.824406	0.824406	0.824406	0.824406	0.824406	0.824406	3.51049	0.824406	0.824406
	CD36	0.760923	0.760923	0.760923	0.760923	3.17533	0.760923	4.03141	0.760923	0.760923	0.760923	0.760923	0.760923	0.760923	0.760923	2.42118	2.24385	0.760923
	CD37	0.917162	0.95663	0.915323	2.81335	1.05106	0.906918	0.9659	2.28609	0.881998	0.899646	0.939342	1.324	0.946222	0.881793	1.00795	1.11412	0.736209
	CD3D	1.60421	1.6536	1.62442	0.438445	0.438445	2.0559	0.438445	0.438445	0.438445	1.64012	1.93084	0.438445	1.77307	1.81004	0.438445	0.438445	0.438445
	CD3E	1.6605	1.61002	1.71309	0.453486	0.453486	1.83866	0.453486	0.453486	0.453486	1.69424	1.86394	0.453486	1.64915	1.7113	0.453486	0.453486	0.453486
	CD3G	1.63997	1.49614	1.5494	0.572097	0.572097	1.8246	0.572097	0.572097	0.572097	1.68764	1.71143	0.572097	1.53743	1.64881	0.572097	0.572097	0.572097
	CD4	0.732841	0.732841	0.732841	0.732841	2.37699	0.732841	0.732841	0.732841	0.732841	0.732841	0.732841	2.08083	0.732841	0.732841	0.732841	4.28742	0.732841
	CD44	1.1382	1.31943	1.07958	0.39567	1.54198	1.14166	1.59344	0.933633	0.39567	1.10467	1.19553	1.42208	1.13947	1.1908	1.30911	0.802034	1.04766
	CD47	0.57533	1.44598	0.57533	0.57533	0.57533	0.57533	0.57533	1.10225	1.27556	0.57533	0.57533	1.36941	0.57533	0.57533	1.08646	1.2575	1.83244
	CD48	1.13783	1.26935	1.3303	1.02375	1.18207	1.17305	1.03267	1.07268	1.08955	1.16137	1.26303	1.47925	1.49248	1.26733	1.05692	0.328723	0.897842
	CD52	0.94081	1.30621	0.813448	1.85683	1.10681	1.10499	1.08742	1.58252	0.448181	0.781289	1.27349	1.78199	1.02942	1.18793	0.661259	0.288234	0.772568
	CD53	0.930783	1.17988	1.04377	1.44547	0.987942	1.39998	0.999109	1.45643	1.86814	0.431163	1.41064	1.27818	1.30042	1.18903	0.884783	1.48573	0.431163
	CD55	0.640228	0.640228	0.640228	0.640228	0.640228	0.640228	0.640228	0.640228	0.640228	0.640228	0.640228	1.45029	0.640228	0.640228	1.36883	0.640228	0.640228
	CD63	0.619016	0.619016	0.619016	0.619016	1.94533	0.619016	1.66993	0.619016	3.24104	0.619016	1.73857	1.25175	0.619016	0.619016	1.93963	1.40164	1.65188
	CD68	0.729086	0.729086	0.729086	0.729086	3.30163	0.729086	2.74774	0.729086	0.729086	0.729086	0.729086	6.70309	0.729086	0.729086	1.74125	3.81912	0.729086
	CD69	1.48938	1.45094	1.28957	1.30618	0.428976	1.21802	0.428976	1.06196	1.28321	0.428976	1.16431	0.428976	1.38489	1.43772	0.428976	0.428976	0.428976
	CD7	1.43589	1.02984	1.78469	0.52827	0.52827	1.32567	0.52827	0.52827	3.55903	1.54462	1.96824	0.52827	1.42798	2.12317	0.52827	0.52827	0.52827
	CD74	0.613725	0.700002	0.638044	3.16179	1.75372	0.903619	1.24333	2.80281	0.846825	0.629419	0.828202	1.81938	0.762112	0.72223	2.66513	2.90791	1.04705
	CD79A	0.70514	0.70514	0.70514	4.88397	0.70514	0.70514	0.70514	4.08525	0.70514	0.70514	0.70514	0.70514	0.70514	0.70514	0.70514	0.70514	0.70514
	CD79B	0.668253	0.668253	0.668253	4.50242	0.668253	0.668253	0.668253	3.76115	0.668253	0.668253	0.668253	1.23656	0.668253	0.668253	0.668253	0.668253	0.668253
	CD83	0.76494	0.76494	0.76494	0.76494	0.76494	0.76494	0.76494	0.76494	0.76494	0.76494	0.76494	2.37987	0.76494	0.76494	0.76494	0.76494	0.76494
	CD8A	0.717423	0.717423	2.57572	0.717423	0.717423	3.0815	0.717423	0.717423	0.717423	0.717423	0.717423	0.717423	2.35074	0.717423	0.717423	0.717423	0.717423
	CD8B	0.698641	0.698641	3.71257	0.698641	0.698641	2.35432	0.698641	0.698641	0.698641	0.698641	0.698641	0.698641	0.698641	0.698641	0.698641	0.698641	0.698641
	CD9	0.889275	0.889275	0.889275	0.889275	0.889275	0.889275	0.889275	0.889275	0.889275	0.889275	0.889275	0.889275	0.889275	0.889275	0.889275	0.889275	18.7629
	CD99	0.517476	1.49011	0.517476	0.517476	1.17438	2.29119	0.517476	0.517476	2.19595	0.517476	2.24435	0.517476	1.49539	1.54035	1.17027	1.81533	1.83364
	CDA	0.784273	0.784273	0.784273	0.784273	2.40376	0.784273	3.66244	0.784273	0.784273	0.784273	0.784273	2.94598	0.784273	0.784273	0.784273	0.784273	0.784273
	CDC37	0.607465	0.607465	0.607465	0.607465	0.607465	0.607465	0.607465	0.607465	0.607465	0.607465	0.607465	0.607465	0.607465	0.607465	1.34978	1.50182	0.607465
	CDC42	0.98508	1.09989	0.939428	1.03005	1.48043	1.19713	1.46165	0.922148	1.50292	0.946913	1.20507	1.68977	1.01803	1.19489	1.2781	0.903014	1.47568
	CDC42EP3	0.693805	0.693805	0.693805	0.693805	0.693805	0.693805	0.693805	0.693805	0.693805	0.693805	0.693805	1.80957	0.693805	0.693805	0.693805	0.693805	0.693805
	CDC42SE1	0.579663	0.579663	0.579663	0.579663	0.579663	0.579663	0.579663	0.579663	1.71018	0.579663	0.579663	1.17335	0.579663	0.579663	1.12246	0.579663	0.579663
	CDC42SE2	0.560922	1.36717	1.51479	0.560922	0.560922	1.66819	0.560922	0.560922	0.560922	0.560922	1.45397	0.560922	1.07587	1.13103	0.560922	1.18824	0.802087
	CDK2AP2	0.690894	0.690894	0.690894	0.690894	0.690894	0.690894	0.690894	0.690894	0.690894	0.690894	0.690894	0.690894	0.690894	0.690894	0.690894	3.70344	0.690894
	CDKN1C	0.903954	0.903954	0.903954	0.903954	0.903954	0.903954	0.903954	0.903954	0.903954	0.903954	0.903954	26.654	0.903954	0.903954	0.903954	0.903954	0.903954
	CDKN2D	0.680024	0.680024	0.680024	0.680024	0.680024	0.680024	0.680024	0.680024	0.680024	0.680024	0.680024	0.680024	0.680024	0.680024	0.680024	2.67887	2.24212
	CDV3	0.701284	0.701284	0.701284	0.701284	0.701284	0.701284	0.701284	0.701284	0.701284	0.701284	0.701284	0.701284	0.701284	0.701284	0.701284	1.13632	0.701284
	CEBPA	0.855427	0.855427	0.855427	0.855427	0.855427	0.855427	0.855427	0.855427	0.855427	0.855427	0.855427	5.62422	0.855427	0.855427	0.855427	0.855427	0.855427
	CEBPB	0.614178	0.614178	0.614178	0.614178	2.52436	0.614178	2.2049	0.614178	0.614178	0.614178	0.614178	3.68226	0.614178	0.614178	1.75431	0.614178	0.614178
	CEBPD	0.737798	0.737798	0.737798	0.737798	2.75266	0.737798	2.23338	0.737798	0.737798	0.737798	0.737798	1.13555	0.737798	0.737798	3.92043	0.737798	0.737798
	CECR1	0.737614	0.737614	0.737614	0.737614	2.64865	0.737614	0.737614	0.737614	0.737614	0.737614	0.737614	2.0353	0.737614	0.737614	0.737614	2.0502	0.737614
	CFD	0.709837	0.709837	0.709837	0.709837	3.55484	0.709837	3.13028	0.709837	0.709837	0.709837	0.709837	5.32794	0.709837	0.709837	1.40026	0.709837	0.709837
	CFL1	0.91018	1.15765	1.01377	0.909095	1.20976	1.38882	1.07877	0.879831	2.0538	0.894781	1.39115	1.96299	1.22852	1.30849	1.62921	1.54731	1.19129
	CFP	0.71275	0.71275	0.71275	0.71275	3.50734	0.71275	2.75251	0.71275	0.71275	0.71275	0.71275	3.41237	0.71275	0.71275	3.40695	0.71275	0.71275
	CH17-373J23.1	0.667981	0.667981	0.667981	0.667981	1.63805	0.667981	1.41807	0.667981	0.667981	0.667981	0.667981	0.667981	0.667981	0.667981	0.925613	1.65698	0.667981
	CHCHD10	0.59988	0.59988	0.59988	0.59988	1.43404	0.59988	0.59988	1.76333	0.59988	0.59988	0.59988	1.93895	0.59988	0.59988	1.22417	1.51473	0.59988
	CHCHD2	1.00285	1.21154	1.01301	1.10103	1.28339	1.24052	1.23755	1.13794	1.21472	0.94748	1.25132	1.46604	1.201	1.17579	1.30867	2.43407	0.989538
	CHD9	0.736551	0.736551	0.736551	0.736551	0.736551	0.736551	0.736551	0.736551	0.736551	0.736551	0.736551	0.736551	0.736551	0.736551	0.736551	2.31966	0.736551
	CHMP1B	0.604986	0.604986	0.604986	0.604986	1.59104	0.604986	0.604986	0.604986	0.604986	0.604986	0.604986	1.47795	0.604986	0.604986	1.84699	1.28761	0.604986
	CHMP2A	0.640563	0.640563	0.640563	0.640563	0.640563	0.640563	0.640563	0.640563	0.640563	0.640563	0.640563	1.59704	0.640563	0.640563	1.58332	1.55984	0.640563
	CHMP4A	0.60855	0.60855	0.60855	0.60855	0.60855	0.60855	0.60855	0.60855	0.60855	0.60855	0.60855	0.60855	0.60855	0.60855	0.60855	1.53239	0.60855
	CHMP4B	0.672034	0.672034	0.672034	0.672034	0.672034	0.672034	0.672034	0.672034	0.672034	0.672034	0.672034	1.8947	0.672034	0.672034	1.57012	1.94921	0.672034
	CHMP5	0.713122	0.713122	0.713122	0.713122	0.713122	0.713122	0.713122	0.713122	0.713122	0.713122	0.713122	1.92562	0.713122	0.713122	0.713122	2.21759	0.713122
	CHP1	0.726027	0.726027	0.726027	0.726027	1.99779	0.726027	0.726027	0.726027	0.726027	0.726027	0.726027	1.90531	0.726027	0.726027	2.16339	0.726027	0.726027
	CHPT1	0.74876	0.74876	0.74876	0.74876	0.74876	0.74876	0.74876	0.74876	0.74876	0.74876	0.74876	0.74876	0.74876	0.74876	1.92614	0.74876	0.74876
	CHST12	0.695811	0.695811	0.695811	0.695811	0.695811	0.695811	0.695811	0.695811	3.51648	0.695811	2.26551	0.695811	1.62491	0.695811	0.695811	1.88625	0.695811
	CIB1	0.53425	1.30235	0.53425	0.53425	0.53425	1.66212	0.53425	1.39817	1.77103	0.53425	1.4792	1.26172	1.07465	0.53425	1.1854	0.53425	0.53425
	CIRBP	1.20324	1.11097	1.15545	1.48228	0.786373	1.25899	0.810859	1.29155	1.49445	1.10346	1.28537	1.17865	1.28435	1.18716	0.647184	1.16412	0.972761
	CKLF	0.617729	0.617729	0.617729	0.617729	1.72016	0.617729	1.79364	0.617729	0.617729	0.617729	1.80868	1.29326	1.27869	0.617729	1.46754	0.617729	0.617729
	CLDN5	0.955461	0.955461	0.955461	0.955461	0.955461	0.955461	0.955461	0.955461	0.955461	0.955461	0.955461	0.955461	0.955461	0.955461	0.955461	0.955461	104.896
	CLEC10A	0.90348	0.90348	0.90348	0.90348	0.90348	0.90348	0.90348	0.90348	0.90348	0.90348	0.90348	0.90348	0.90348	0.90348	81.2204	0.90348	0.90348
	CLEC12A	0.79589	0.79589	0.79589	0.79589	0.79589	0.79589	0.79589	0.79589	0.79589	0.79589	0.79589	2.98757	0.79589	0.79589	0.79589	0.79589	0.79589
	CLEC2B	0.590406	0.590406	0.590406	0.590406	0.590406	1.86546	0.590406	0.590406	2.12577	0.590406	1.71552	1.69993	1.63347	0.590406	1.17205	0.590406	0.590406
	CLEC2D	1.46797	1.27932	1.43606	1.63025	0.522421	1.58148	0.522421	0.522421	0.522421	1.47381	1.41269	0.522421	0.522421	0.522421	0.522421	0.522421	0.522421
	CLEC4A	0.772409	0.772409	0.772409	0.772409	3.4791	0.772409	0.772409	0.772409	0.772409	0.772409	0.772409	0.772409	0.772409	0.772409	2.57028	0.772409	0.772409
	CLEC4C	0.935747	0.935747	0.935747	0.935747	0.935747	0.935747	0.935747	0.935747	0.935747	0.935747	0.935747	0.935747	0.935747	0.935747	0.935747	723.176	0.935747
	CLEC7A	0.744614	0.744614	0.744614	0.744614	3.72401	0.744614	3.20648	0.744614	0.744614	0.744614	0.744614	3.58045	0.744614	0.744614	1.90228	0.744614	0.744614
	CLIC1	0.435665	1.13632	0.435665	1.25246	1.56838	1.52756	1.49366	1.31245	2.29109	0.435665	1.70033	1.738	1.55325	1.22908	1.65372	1.37328	1.70935
	CLIC3	0.818558	0.818558	0.818558	0.818558	0.818558	0.818558	0.818558	0.818558	10.7751	0.818558	0.818558	0.818558	0.818558	0.818558	0.818558	10.5501	0.818558
	CLTA	0.634968	0.634968	0.634968	0.634968	1.9357	0.634968	0.901652	0.634968	0.634968	0.634968	0.634968	1.72697	0.634968	0.634968	2.01359	1.61442	0.634968
	CLTB	0.684348	0.684348	0.684348	0.684348	0.684348	0.684348	0.684348	0.684348	0.684348	0.684348	0.684348	1.72001	0.684348	0.684348	0.684348	0.684348	0.684348
	CLU	0.920698	0.920698	0.920698	0.920698	0.920698	0.920698	0.920698	0.920698	0.920698	0.920698	0.920698	0.920698	0.920698	0.920698	0.920698	0.920698	250.455
	CMC1	0.731387	0.731387	0.731387	0.731387	0.731387	4.00609	0.731387	0.731387	4.41035	0.731387	0.731387	0.731387	0.731387	0.731387	0.731387	0.731387	0.731387
	CMPK1	1.45915	1.36995	1.32203	0.478499	0.478499	1.40574	0.478499	1.27359	0.478499	1.33488	1.37409	0.478499	1.37768	1.19766	0.878972	1.02839	1.13856
	CMTM3	0.723953	0.723953	0.723953	0.723953	0.723953	0.723953	0.723953	0.723953	0.723953	0.723953	0.723953	0.723953	0.723953	0.723953	0.723953	2.21812	0.723953
	CMTM5	0.958533	0.958533	0.958533	0.958533	0.958533	0.958533	0.958533	0.958533	0.958533	0.958533	0.958533	0.958533	0.958533	0.958533	0.958533	0.958533	153.326
	CMTM6	0.65382	0.65382	0.65382	0.65382	1.74508	0.65382	0.65382	0.65382	0.65382	0.65382	0.65382	2.10981	0.65382	0.65382	1.53298	1.50085	1.76014
	CNBP	1.16285	1.1798	1.0702	1.23162	1.12602	1.30184	1.06663	1.11827	1.2042	1.23574	1.18333	1.03229	1.1412	1.21649	1.042	0.809647	0.949719
	CNDP2	0.730592	0.730592	0.730592	0.730592	0.730592	0.730592	0.730592	0.730592	0.730592	0.730592	0.730592	0.730592	0.730592	0.730592	0.730592	2.296	0.730592
	CNIH4	0.754997	0.754997	0.754997	0.754997	0.754997	0.754997	0.754997	0.754997	0.754997	0.754997	0.754997	1.31121	0.754997	0.754997	0.754997	0.754997	0.754997
	CNN2	0.590173	0.590173	0.590173	0.590173	0.590173	0.590173	0.590173	0.590173	0.590173	0.590173	0.590173	0.590173	1.77234	1.70667	0.590173	0.590173	0.590173
	CNPY3	0.614387	0.614387	0.614387	0.614387	2.0529	0.614387	1.91743	1.20215	0.614387	0.614387	0.614387	1.52121	0.614387	0.614387	2.18648	3.18396	2.01399
	COMMD3	0.737753	0.737753	0.737753	0.737753	0.737753	0.737753	0.737753	0.737753	0.737753	0.737753	0.737753	0.737753	0.737753	0.737753	0.737753	2.356	0.737753
	COMMD6	1.26849	1.21859	1.33335	1.09266	1.06572	1.06121	1.01055	1.13714	0.95918	1.22062	1.02477	0.912896	0.986797	1.12805	0.987463	2.17058	0.918894
	COMMD8	0.711215	0.711215	0.711215	0.711215	0.711215	0.711215	0.711215	0.711215	0.711215	0.711215	0.711215	0.711215	0.711215	0.711215	1.84169	0.711215	0.711215
	COMT	0.712767	0.712767	0.712767	0.712767	0.712767	0.712767	0.712767	0.712767	0.712767	0.712767	0.712767	0.712767	0.712767	0.712767	2.05318	3.66955	0.712767
	COPE	0.500703	1.30132	0.500703	0.500703	1.42583	1.44373	1.34405	1.05141	1.70243	0.500703	1.46528	1.46277	1.50191	1.21404	1.42039	2.27161	0.732881
	COPZ1	0.688044	0.688044	0.688044	0.688044	0.688044	0.688044	0.688044	0.688044	0.688044	0.688044	0.688044	0.688044	0.688044	0.688044	0.688044	1.94888	0.688044
	CORO1A	1.02912	1.12038	1.1313	1.00165	1.11101	1.38896	0.949688	1.00974	1.79674	1.07291	1.25826	1.54416	1.21881	1.39608	1.21487	1.21633	0.793575
	CORO1B	0.725037	0.725037	0.725037	0.725037	0.725037	0.725037	0.725037	0.725037	0.725037	0.725037	0.725037	2.17473	0.725037	0.725037	0.725037	0.725037	0.725037
	CORO1C	0.827966	0.827966	0.827966	0.827966	0.827966	0.827966	0.827966	0.827966	0.827966	0.827966	0.827966	0.827966	0.827966	0.827966	0.827966	4.49935	0.827966
	COTL1	0.865764	1.17406	0.902523	0.421527	2.3496	1.14595	2.11449	1.3139	0.421527	0.922863	0.421527	4.05244	0.421527	0.909567	2.69557	0.421527	1.585
	COX14	0.619136	0.619136	0.619136	0.619136	0.619136	0.619136	0.619136	0.619136	0.619136	0.619136	0.619136	1.3375	0.619136	0.619136	1.38683	1.5902	0.619136
	COX17	0.647221	0.647221	0.647221	0.647221	0.647221	0.647221	0.647221	0.647221	0.647221	0.647221	0.647221	1.74383	0.647221	0.647221	1.36755	1.77696	0.647221
	COX5A	0.579791	0.579791	0.579791	0.579791	1.60888	0.579791	0.579791	0.579791	0.579791	0.579791	0.579791	1.66828	0.579791	0.579791	1.93792	1.96505	0.579791
	COX5B	1.10752	1.0846	1.06104	1.04606	1.62259	1.24069	1.54166	1.11973	1.3222	0.814677	1.18365	1.80878	1.13807	1.2028	1.37898	1.3639	1.08997
	COX6A1	1.13843	1.19314	1.11434	1.0629	1.31006	1.26579	1.30422	1.1643	1.4818	1.06278	1.28004	1.57179	1.22616	1.3094	1.21848	1.73622	1.24681
	COX6B1	1.01468	1.07594	1.01031	1.04653	1.67048	1.05797	1.67918	0.96542	1.19175	0.974043	1.0289	1.77249	0.991161	1.08421	1.50648	1.3341	1.20279
	COX6C	1.30461	1.22909	1.32851	1.06078	1.03888	1.13209	0.998925	0.978409	1.30212	1.10802	1.12149	1.26695	1.05385	1.29301	1.28118	1.69747	0.904058
	COX7A2	1.08171	1.14284	1.04682	1.1013	1.4053	1.17602	1.32891	1.03171	1.27272	1.05597	1.23843	1.49692	1.07813	1.16802	1.34832	1.8111	1.01591
	COX7A2L	1.29953	1.19822	1.31203	0.482158	1.38845	0.482158	1.38942	1.12047	1.1323	1.22567	0.482158	1.19038	1.29751	1.18846	1.32522	1.53477	1.01621
	COX7B	1.11894	1.14293	1.16623	0.45713	1.69551	1.26786	1.78248	1.05471	1.39246	0.45713	1.24795	1.81749	1.25142	1.30595	1.69358	1.50845	0.984322
	COX7C	1.32682	1.19233	1.30057	1.09498	1.0122	1.01981	1.03076	1.04325	0.853825	1.20562	1.04762	1.09413	1.0905	1.17001	1.2133	1.16984	0.83446
	COX8A	0.481501	1.19265	0.99012	0.481501	1.73624	1.12771	1.74842	1.03065	1.58626	0.481501	1.28359	1.92539	0.481501	1.24591	1.6956	1.83791	1.13588
	CPPED1	0.78236	0.78236	0.78236	0.78236	2.85389	0.78236	0.78236	0.78236	0.78236	0.78236	0.78236	4.76753	0.78236	0.78236	0.78236	0.78236	0.78236
	CPVL	0.762587	0.762587	0.762587	0.762587	4.17861	0.762587	0.762587	0.762587	0.762587	0.762587	0.762587	2.37487	0.762587	0.762587	3.79244	0.762587	0.762587
	CRELD2	0.767296	0.767296	0.767296	0.767296	0.767296	0.767296	0.767296	0.767296	0.767296	0.767296	0.767296	0.767296	0.767296	0.767296	0.767296	1.40494	0.767296
	CRIP1	0.588815	1.69651	0.588815	0.588815	1.39682	0.588815	0.588815	1.12363	0.588815	0.588815	1.43486	1.40155	0.588815	0.588815	1.65556	1.41653	0.588815
	CRTAP	0.772342	0.772342	0.772342	0.772342	0.772342	0.772342	0.772342	0.772342	0.772342	0.772342	0.772342	0.772342	0.772342	0.772342	1.29118	0.772342	0.772342
	CSF1R	0.83455	0.83455	0.83455	0.83455	0.83455	0.83455	0.83455	0.83455	0.83455	0.83455	0.83455	10.8594	0.83455	0.83455	0.83455	0.83455	0.83455
	CSF2RA	0.847075	0.847075	0.847075	0.847075	0.847075	0.847075	0.847075	0.847075	0.847075	0.847075	0.847075	0.847075	0.847075	0.847075	4.50168	6.99992	0.847075
	CSF2RB	0.870913	0.870913	0.870913	0.870913	0.870913	0.870913	0.870913	0.870913	0.870913	0.870913	0.870913	0.870913	0.870913	0.870913	0.870913	8.9582	0.870913
	CSF3R	0.769005	0.769005	0.769005	0.769005	3.49957	0.769005	3.4705	0.769005	0.769005	0.769005	0.769005	0.769005	0.769005	0.769005	3.39441	0.769005	0.769005
	CSK	0.618441	0.618441	0.618441	0.618441	0.618441	0.618441	0.618441	0.618441	0.618441	0.618441	0.618441	1.64198	0.618441	0.618441	1.32022	0.618441	0.618441
	CST3	0.569934	0.569934	0.569934	0.569934	3.5837	0.569934	3.16068	0.569934	0.569934	0.569934	0.569934	3.38491	0.569934	0.569934	4.17622	2.96968	2.06377
	CST7	0.711744	0.711744	0.711744	0.711744	0.711744	3.72209	0.711744	0.711744	5.39932	0.711744	3.76633	0.711744	2.77409	0.711744	0.711744	0.711744	0.711744
	CSTA	0.702857	0.702857	0.702857	0.702857	3.89354	0.702857	4.42198	0.702857	0.702857	0.702857	0.702857	2.31443	0.702857	0.702857	3.17372	0.702857	1.42339
	CSTB	0.519753	1.34977	0.519753	0.519753	1.65372	1.43526	1.4246	0.519753	0.519753	0.519753	1.34868	3.0499	0.519753	0.519753	2.08789	0.519753	0.799101
	CTD-3252C9.4	0.733086	0.733086	0.733086	0.733086	2.23943	0.733086	2.53156	0.733086	0.733086	0.733086	0.733086	1.80038	0.733086	0.733086	2.76551	0.733086	0.733086
	CTNNB1	0.730751	0.730751	0.730751	0.730751	0.730751	0.730751	0.730751	0.730751	0.730751	0.730751	0.730751	0.730751	0.730751	0.730751	1.94599	0.730751	0.730751
	CTSA	0.726631	0.726631	0.726631	0.726631	0.726631	0.726631	0.726631	0.726631	0.726631	0.726631	0.726631	0.726631	0.726631	0.726631	0.726631	0.726631	5.28221
	CTSB	0.703722	0.703722	0.703722	0.703722	2.41736	0.703722	0.703722	0.703722	0.703722	0.703722	0.703722	2.02246	0.703722	0.703722	1.85051	5.52766	0.703722
	CTSC	0.657091	0.657091	0.657091	0.657091	0.657091	0.657091	0.657091	0.657091	2.82673	0.657091	0.657091	2.31064	0.657091	0.657091	1.52944	5.06134	0.657091
	CTSD	0.60336	0.60336	0.60336	0.60336	2.02726	0.60336	2.97479	0.60336	2.13754	0.60336	0.60336	1.45109	0.60336	0.60336	1.19441	1.27415	0.60336
	CTSH	0.702539	0.702539	0.702539	0.702539	2.64509	0.702539	1.79029	1.67218	0.702539	0.702539	0.702539	2.07364	0.702539	0.702539	3.07341	0.702539	0.702539
	CTSS	0.49419	0.830235	0.49419	1.11492	3.27358	0.49419	3.14828	1.07474	0.49419	0.49419	0.793636	3.33175	0.49419	0.49419	1.86557	1.1816	1.11462
	CTSW	0.626006	0.626006	1.40999	0.626006	0.626006	2.63874	0.626006	0.626006	5.09194	0.626006	3.17581	0.626006	2.52239	2.0664	0.626006	0.626006	0.626006
	CTSZ	0.72794	0.72794	0.72794	0.72794	2.52207	0.72794	0.72794	0.72794	0.72794	0.72794	0.72794	2.3306	0.72794	0.72794	4.04575	4.18531	0.72794
	CTTN	0.961409	0.961409	0.961409	0.961409	0.961409	0.961409	0.961409	0.961409	0.961409	0.961409	0.961409	0.961409	0.961409	0.961409	0.961409	0.961409	280.32
	CUTA	1.31891	1.30832	1.26202	0.461712	1.12096	1.39093	0.863298	1.194	1.52475	1.29172	1.35716	0.94379	1.43666	1.29888	0.956747	1.00636	1.01565
	CUX1	0.785464	0.785464	0.785464	0.785464	0.785464	0.785464	0.785464	0.785464	0.785464	0.785464	0.785464	3.40674	0.785464	0.785464	0.785464	3.4613	0.785464
	CXCL8	0.762618	0.762618	0.762618	0.762618	1.91052	0.762618	4.03405	0.762618	0.762618	0.762618	0.762618	0.762618	0.762618	0.762618	0.762618	0.762618	0.762618
	CXCR3	0.817235	0.817235	0.817235	0.817235	0.817235	0.817235	0.817235	0.817235	0.817235	0.817235	0.817235	0.817235	0.817235	0.817235	0.817235	4.26322	0.817235
	CXCR4	1.34112	0.985965	1.48126	2.00474	0.399796	1.20465	0.399796	0.982884	0.869504	0.399796	1.11672	0.399796	1.2871	1.22769	0.723146	1.01963	0.399796
	CXXC5	0.773583	0.773583	0.773583	0.773583	0.773583	0.773583	0.773583	2.64534	0.773583	0.773583	0.773583	0.773583	0.773583	0.773583	0.773583	2.60093	0.773583
	CYB561A3	0.715373	0.715373	0.715373	3.28122	0.715373	0.715373	0.715373	2.66575	0.715373	0.715373	0.715373	0.715373	0.715373	0.715373	0.715373	5.60843	0.715373
	CYBA	0.638956	0.871446	0.724441	1.30087	2.11107	1.15932	2.15596	1.23993	1.63761	0.712214	1.1804	1.9625	1.08758	0.979045	1.74235	2.91897	1.23749
	CYBB	0.71464	0.71464	0.71464	0.71464	3.01409	0.71464	3.62217	0.71464	0.71464	0.71464	0.71464	2.51878	0.71464	0.71464	1.51554	1.82346	0.71464
	CYC1	0.668302	0.668302	0.668302	0.668302	0.668302	0.668302	0.668302	0.668302	0.668302	0.668302	0.668302	1.72388	0.668302	0.668302	1.69353	1.87569	0.668302
	CYCS	0.532299	1.24382	1.2973	0.532299	0.532299	0.532299	0.532299	1.32793	1.69723	0.532299	1.05065	1.2139	0.532299	1.39744	1.14152	1.24303	0.532299
	CYFIP2	0.702603	0.702603	0.702603	0.702603	0.702603	0.702603	0.702603	0.702603	0.702603	0.702603	0.702603	0.702603	0.702603	0.702603	0.702603	1.83937	0.702603
	CYTH4	0.679334	0.679334	0.679334	0.679334	0.679334	0.679334	0.679334	0.679334	0.679334	0.679334	0.679334	1.8015	0.679334	0.679334	0.679334	2.11414	0.679334
	CYTIP	0.594543	0.594543	1.49238	0.594543	0.594543	0.594543	0.594543	0.594543	0.594543	0.594543	0.594543	1.42513	0.594543	0.594543	0.594543	0.594543	0.594543
	DAB2	0.906575	0.906575	0.906575	0.906575	0.906575	0.906575	0.906575	0.906575	0.906575	0.906575	0.906575	0.906575	0.906575	0.906575	0.906575	15.1162	3.39782
	DAD1	0.523552	1.40854	1.24076	0.523552	0.523552	1.31953	0.523552	0.523552	1.69188	0.523552	1.58035	1.08559	1.47741	1.3957	1.02402	1.80477	1.39728
	DAPP1	0.791148	0.791148	0.791148	0.791148	0.791148	0.791148	0.791148	0.791148	0.791148	0.791148	0.791148	0.791148	0.791148	0.791148	0.791148	0.791148	1.63103
	DAZAP2	0.476811	1.11816	1.06797	0.476811	1.6307	0.476811	1.71875	1.1569	1.26084	0.476811	1.24257	1.56015	1.19126	1.33405	0.953812	1.20953	1.30945
	DBI	0.538763	0.538763	0.538763	0.538763	1.41744	1.21352	1.11657	0.538763	1.96139	0.538763	1.39562	1.23293	0.538763	0.538763	1.57467	1.77306	0.538763
	DBNL	0.607249	0.607249	0.607249	0.607249	0.607249	0.607249	0.607249	1.36625	0.607249	0.607249	0.607249	1.51621	0.607249	0.607249	1.27591	2.38206	0.607249
	DCK	0.655807	0.655807	0.655807	0.655807	0.655807	0.655807	0.655807	0.655807	0.655807	0.655807	0.655807	0.655807	0.655807	0.655807	0.655807	1.86098	0.655807
	DCPS	0.819151	0.819151	0.819151	0.819151	0.819151	0.819151	0.819151	0.819151	0.819151	0.819151	0.819151	0.819151	0.819151	0.819151	0.819151	4.35089	0.819151
	DCTN3	0.67328	0.67328	0.67328	0.67328	0.67328	0.67328	0.67328	0.67328	0.67328	0.67328	0.67328	1.69759	0.67328	0.67328	0.99409	1.87588	0.67328
	DDAH2	0.777751	0.777751	0.777751	0.777751	0.777751	0.777751	0.777751	0.777751	0.777751	0.777751	0.777751	0.777751	0.777751	0.777751	0.777751	3.06208	0.777751
	DDOST	0.67268	0.67268	0.67268	0.67268	0.67268	0.67268	0.67268	0.67268	0.67268	0.67268	0.67268	0.67268	0.67268	0.67268	1.56208	2.01977	0.67268
	DDT	0.597577	0.597577	0.597577	0.597577	1.31659	0.597577	0.597577	0.597577	0.597577	0.597577	0.597577	1.3146	0.597577	0.597577	1.26195	1.56526	0.597577
	DDX17	0.568798	0.568798	0.568798	0.568798	0.568798	0.568798	0.568798	0.568798	0.568798	0.568798	0.568798	1.121	0.568798	0.568798	1.18022	1.63173	0.568798
	DDX18	0.609367	0.609367	0.609367	0.609367	0.609367	0.609367	0.609367	0.609367	0.609367	0.609367	0.609367	0.609367	0.609367	0.609367	0.609367	1.42868	0.609367
	DDX24	0.589547	0.589547	0.589547	0.589547	0.589547	0.589547	0.589547	0.589547	0.589547	0.589547	0.589547	0.589547	0.589547	0.589547	0.589547	1.39281	0.589547
	DDX5	1.19939	1.14299	1.14001	1.17993	0.806505	1.49573	0.809889	1.07674	1.48596	0.985997	1.22899	0.963583	1.0329	1.24401	0.656247	1.0885	0.757364
	DECR1	0.689204	0.689204	0.689204	0.689204	0.689204	0.689204	0.689204	0.689204	0.689204	0.689204	0.689204	1.91314	0.689204	0.689204	0.689204	0.689204	0.689204
	DERL3	0.895443	0.895443	0.895443	0.895443	0.895443	0.895443	0.895443	0.895443	0.895443	0.895443	0.895443	0.895443	0.895443	0.895443	0.895443	170.933	0.895443
	DGUOK	0.635642	0.635642	0.635642	0.635642	0.635642	0.635642	0.635642	0.635642	0.635642	0.635642	0.635642	0.635642	0.635642	0.635642	0.635642	1.53688	0.635642
	DHRS7	0.641601	0.641601	0.641601	0.641601	0.641601	0.641601	0.641601	0.641601	2.69756	0.641601	1.53696	0.641601	0.641601	0.641601	0.641601	2.44607	0.641601
	DNAJA1	0.637012	0.637012	0.637012	0.637012	0.637012	0.637012	0.637012	0.637012	0.637012	0.637012	0.637012	1.58731	0.637012	0.637012	0.902673	1.73339	0.637012
	DNAJB1	1.6628	1.45191	1.62538	0.581398	0.581398	1.50393	0.581398	0.581398	0.581398	0.581398	0.581398	0.581398	0.581398	0.581398	0.581398	0.581398	0.581398
	DNAJB11	0.745774	0.745774	0.745774	0.745774	0.745774	0.745774	0.745774	0.745774	0.745774	0.745774	0.745774	0.745774	0.745774	0.745774	0.745774	1.29508	0.745774
	DNAJB6	0.643481	0.643481	0.643481	0.643481	0.643481	0.643481	0.643481	0.643481	0.643481	0.643481	0.643481	1.49211	0.643481	0.643481	0.643481	0.643481	2.23253
	DNAJC4	0.722724	0.722724	0.722724	0.722724	0.722724	0.722724	0.722724	0.722724	0.722724	0.722724	0.722724	0.722724	0.722724	0.722724	1.82065	2.23263	0.722724
	DNAJC7	0.630115	0.630115	0.630115	0.630115	0.630115	0.630115	0.630115	0.630115	0.630115	0.630115	0.630115	0.630115	0.630115	0.630115	1.38785	1.71501	0.630115
	DNAJC8	0.624878	0.624878	0.624878	0.624878	0.624878	0.624878	0.624878	0.624878	0.624878	0.624878	0.624878	0.624878	0.624878	0.624878	0.624878	1.57205	0.624878
	DNASE1L3	0.906968	0.906968	0.906968	0.906968	0.906968	0.906968	0.906968	0.906968	0.906968	0.906968	0.906968	0.906968	0.906968	0.906968	0.906968	155.758	0.906968
	DOK2	0.65239	0.65239	0.65239	0.65239	0.65239	0.65239	0.65239	0.65239	2.83922	0.65239	0.65239	1.82971	0.65239	0.65239	1.37358	0.65239	1.5733
	DPP7	0.606533	0.606533	0.606533	0.606533	0.606533	0.606533	0.606533	0.606533	0.606533	0.606533	0.606533	0.606533	0.606533	0.606533	1.23706	1.66892	0.606533
	DPYSL2	0.790825	0.790825	0.790825	0.790825	0.790825	0.790825	0.790825	0.790825	0.790825	0.790825	0.790825	0.790825	0.790825	0.790825	2.79058	2.91075	0.790825
	DRAM2	0.651848	0.651848	0.651848	0.651848	0.651848	0.651848	0.651848	1.89044	0.651848	0.651848	0.651848	0.968644	0.651848	0.651848	1.3672	0.651848	0.651848
	DRAP1	0.522372	1.20383	1.09843	0.522372	1.26249	1.3125	0.522372	0.522372	1.79854	0.522372	1.52294	2.53937	1.07864	1.2824	1.38066	1.20013	0.522372
	DSTN	0.640597	0.640597	0.640597	0.640597	0.640597	0.640597	0.640597	0.640597	0.640597	0.640597	0.640597	1.56916	0.640597	0.640597	0.640597	2.54161	0.640597
	DUSP1	1.04619	1.01447	1.11565	1.08174	1.67091	0.899353	1.85591	0.949949	1.28461	0.20513	1.16345	1.89015	1.13168	1.21628	1.27208	0.560471	1.16956
	DUSP2	0.609653	0.609653	0.609653	0.609653	0.609653	2.42975	0.609653	0.609653	1.15463	0.609653	2.84789	0.609653	2.35299	2.24884	0.609653	0.609653	0.609653
	DUSP22	0.733953	0.733953	0.733953	0.733953	0.733953	0.733953	0.733953	0.733953	0.733953	0.733953	0.733953	0.733953	0.733953	0.733953	0.733953	1.23815	0.733953
	DUSP23	0.75583	0.75583	0.75583	0.75583	0.75583	0.75583	0.75583	0.75583	0.75583	0.75583	0.75583	0.75583	0.75583	0.75583	2.20714	0.75583	0.75583
	DUSP5	0.869095	0.869095	0.869095	0.869095	0.869095	0.869095	0.869095	0.869095	0.869095	0.869095	0.869095	0.869095	0.869095	0.869095	0.869095	9.13762	0.869095
	DUSP6	0.746258	0.746258	0.746258	0.746258	2.78149	0.746258	2.94495	0.746258	0.746258	0.746258	0.746258	3.09619	0.746258	0.746258	0.746258	0.746258	0.746258
	DYNLL1	0.55684	0.55684	0.55684	0.55684	1.72115	0.55684	1.67647	1.16422	1.73959	0.55684	0.55684	1.76097	0.55684	0.55684	1.42761	2.36754	2.29855
	EAF2	0.772468	0.772468	0.772468	4.2383	0.772468	0.772468	0.772468	2.52759	0.772468	0.772468	0.772468	0.772468	0.772468	0.772468	0.772468	0.772468	0.772468
	ECH1	0.611233	0.611233	0.611233	0.611233	0.611233	0.611233	0.611233	0.611233	0.611233	0.611233	0.611233	0.611233	0.611233	0.611233	0.611233	1.41279	0.611233
	EEF1A1	1.58046	1.54304	1.67556	1.0009	0.551092	0.876477	0.40478	1.32288	0.416592	1.63503	0.940851	0.714292	1.41165	1.31655	0.845143	0.753786	0.408367
	EEF1B2	1.49343	1.20721	1.59743	1.23066	0.753835	0.860673	0.63399	1.45019	0.723823	1.5089	0.95353	0.703137	1.16769	1.24475	1.19152	1.19852	0.750482
	EEF1D	1.23756	1.14424	1.27822	1.15028	0.996501	0.990789	1.04014	1.14211	0.789479	1.27506	1.11992	0.772488	1.15856	1.23661	0.944216	0.982361	0.833227
	EEF2	1.29091	1.35612	1.37021	1.3182	0.77229	0.918895	0.621865	1.7348	0.78361	1.17596	0.973695	0.894401	1.21612	1.1317	1.06063	1.0487	0.617539
	EFHD2	0.677306	0.677306	0.677306	0.677306	1.9698	0.677306	0.677306	0.677306	3.6784	0.677306	2.26953	1.76908	0.677306	0.677306	2.19905	0.677306	0.677306
	EID1	0.502684	1.34911	0.502684	0.502684	1.3749	1.42128	0.502684	0.502684	1.62953	0.502684	1.42794	1.36733	1.29616	1.41538	1.34519	1.64325	1.29233
	EIF1	0.977078	1.09118	0.938484	0.890251	1.55753	1.2301	1.46029	0.804073	1.25853	0.589332	1.18208	1.83735	1.15602	1.01273	1.20911	1.21479	1.19718
	EIF1AY	0.653218	0.653218	0.653218	0.653218	0.653218	0.653218	0.653218	0.653218	0.653218	0.653218	0.653218	0.653218	0.653218	0.653218	0.653218	1.77239	0.653218
	EIF1B	0.633607	0.633607	0.633607	0.633607	0.633607	0.633607	0.633607	0.633607	0.633607	0.633607	0.633607	1.4265	0.633607	0.633607	0.633607	1.65882	0.633607
	EIF2S2	0.595333	0.595333	0.595333	0.595333	0.595333	0.595333	0.595333	0.595333	0.595333	0.595333	0.595333	1.36417	0.595333	0.595333	1.258	1.54587	0.595333
	EIF2S3	0.564068	0.564068	1.17549	0.564068	1.1943	0.564068	0.564068	1.33131	0.564068	0.564068	0.564068	1.20175	0.564068	0.564068	1.17463	0.564068	0.564068
	EIF3D	1.3446	1.25073	1.33551	1.4662	0.993364	1.30354	0.472244	1.38116	0.472244	1.24132	1.32375	1.05996	1.34932	1.28299	1.05411	1.06923	0.664431
	EIF3E	1.49624	1.2241	1.50645	1.14162	1.04977	0.790331	0.986686	1.13348	0.691517	1.49837	0.938758	0.955027	1.05077	1.03967	1.0322	0.823472	0.836656
	EIF3F	1.27855	1.28851	1.25633	1.16847	1.00256	1.07635	0.903226	1.29348	1.08916	1.16569	1.12232	1.1387	1.01758	1.0887	1.42117	1.16514	0.890217
	EIF3G	1.20985	1.20246	1.16139	0.41594	1.15394	1.26982	1.11304	1.09755	1.63815	1.20535	1.25367	0.952426	1.2652	1.24813	1.20413	0.986901	0.898249
	EIF3H	1.31184	1.21896	1.40853	1.13548	1.20299	0.986591	1.1068	1.12028	0.975412	1.29771	0.990275	1.16687	1.03497	1.24153	1.31935	1.02481	1.00916
	EIF3K	1.18084	1.25073	1.20659	1.02488	1.32668	1.03786	1.288	1.08268	1.08623	1.10805	1.0105	1.42278	1.09046	1.13675	1.68482	1.13536	0.927636
	EIF3L	1.22282	1.23426	1.35321	1.22177	1.13212	1.05101	0.967182	1.24547	1.01776	1.16	1.04571	1.18512	1.08062	1.15475	1.61806	1.41051	1.06901
	EIF3M	1.27147	1.15872	1.31847	0.49578	1.48493	0.49578	1.50228	1.00854	0.49578	0.49578	0.978433	1.15148	0.49578	1.16634	1.42301	1.13412	1.10286
	EIF4A1	0.564027	0.564027	0.564027	0.564027	0.564027	0.564027	0.564027	0.564027	0.564027	0.564027	0.564027	1.35291	1.53391	0.564027	1.12285	1.22415	0.564027
	EIF4A2	1.33631	1.24632	1.355	1.24838	0.729905	1.21039	0.704271	1.25008	1.11929	1.30211	1.26721	0.883283	1.26136	1.31245	0.652772	0.927979	0.840239
	EIF4A3	0.754974	0.754974	0.754974	0.754974	0.754974	0.754974	0.754974	0.754974	0.754974	0.754974	0.754974	0.754974	0.754974	0.754974	0.754974	3.09602	0.754974
	EIF4B	1.36325	1.24208	1.31812	1.24861	1.03599	0.451728	0.451728	1.22218	0.451728	1.39415	0.451728	0.943504	1.24626	1.30637	1.27455	1.02471	0.451728
	EIF4EBP1	0.763338	0.763338	0.763338	0.763338	2.49939	0.763338	0.763338	0.763338	0.763338	0.763338	0.763338	0.763338	0.763338	0.763338	0.763338	0.763338	0.763338
	EIF4G2	1.1687	1.1954	1.13037	1.48695	1.17509	1.3372	1.13934	1.26276	1.33176	0.453553	1.35865	1.40107	1.26975	1.22296	1.1204	1.4534	1.50788
	EIF4H	0.618215	0.618215	0.618215	0.618215	0.618215	0.618215	0.618215	0.618215	0.618215	0.618215	0.618215	0.618215	0.618215	0.618215	1.25161	0.618215	0.618215
	EIF5	0.617657	0.617657	0.617657	0.617657	1.37931	0.617657	0.617657	0.617657	0.617657	0.617657	0.617657	1.40708	0.617657	0.617657	1.41408	1.50474	0.617657
	EIF5A	0.486699	1.28926	1.26826	0.486699	1.10646	1.40718	0.486699	1.20603	1.62607	1.05802	1.37504	1.10009	1.37749	1.4381	1.23721	1.3954	1.07211
	EIF6	0.675596	0.675596	0.675596	0.675596	0.675596	0.675596	0.675596	0.675596	0.675596	0.675596	0.675596	1.7463	0.675596	0.675596	0.675596	0.675596	0.675596
	ELF1	0.58734	0.58734	0.58734	0.58734	0.58734	0.58734	0.58734	0.58734	0.58734	0.58734	0.58734	0.58734	0.58734	1.55478	0.58734	0.58734	1.66946
	EMB	0.677461	0.677461	0.677461	0.677461	0.677461	0.677461	0.677461	0.677461	0.677461	0.677461	0.677461	0.677461	0.677461	0.677461	0.677461	1.79499	0.677461
	EMC7	0.729288	0.729288	0.729288	0.729288	0.729288	0.729288	0.729288	0.729288	0.729288	0.729288	0.729288	0.729288	0.729288	0.729288	0.729288	1.24681	0.729288
	EMP3	0.876109	1.39892	0.819658	0.886627	1.44592	1.43924	1.39677	0.943237	1.49911	0.865753	1.4206	1.93866	1.33036	1.20998	1.29922	0.687717	1.25267
	ENO1	1.09198	1.29627	1.1246	0.399278	1.25423	1.24078	1.25618	1.03948	1.35652	1.08691	1.33338	1.57992	1.25083	1.20008	1.48111	1.17887	1.28409
	ENSA	0.581369	0.581369	0.581369	0.581369	0.581369	0.581369	0.581369	1.23834	0.861691	0.581369	0.581369	1.27227	0.581369	0.581369	1.19269	1.38419	0.581369
	ENY2	0.597985	0.597985	0.597985	0.597985	1.62487	0.597985	1.58284	0.597985	0.597985	0.597985	0.597985	1.847	0.597985	0.597985	1.7061	1.42351	0.597985
	EPC1	0.609733	0.609733	0.609733	0.609733	0.609733	0.609733	0.609733	0.609733	0.609733	0.609733	0.609733	0.609733	0.609733	0.609733	0.609733	1.40306	0.609733
	ERCC1	0.74129	0.74129	0.74129	0.74129	0.74129	0.74129	0.74129	0.74129	0.74129	0.74129	0.74129	0.74129	0.74129	0.74129	0.74129	2.51864	0.74129
	ERGIC3	0.602508	0.602508	0.602508	0.602508	0.602508	0.602508	0.602508	0.602508	0.602508	0.602508	0.602508	1.38146	0.602508	0.602508	1.3272	1.61706	0.602508
	ERICH1	0.703111	0.703111	0.703111	0.703111	0.703111	0.703111	0.703111	0.703111	0.703111	0.703111	0.703111	1.84947	0.703111	0.703111	0.703111	0.703111	0.703111
	ERN1	0.80793	0.80793	0.80793	0.80793	0.80793	0.80793	0.80793	0.80793	0.80793	0.80793	0.80793	0.80793	0.80793	0.80793	0.80793	4.33998	0.80793
	ERP29	1.15836	1.14826	1.10304	1.41588	1.20249	1.21853	1.20057	1.40411	0.411638	1.16236	1.22159	0.965453	1.17686	1.2045	1.4149	2.53529	1.00639
	ERP44	0.668443	0.668443	0.668443	0.668443	0.668443	0.668443	0.668443	0.668443	0.668443	0.668443	0.668443	1.68844	0.668443	0.668443	0.668443	1.69576	0.668443
	ETFA	0.704417	0.704417	0.704417	0.704417	0.704417	0.704417	0.704417	0.704417	0.704417	0.704417	0.704417	0.704417	0.704417	0.704417	1.75443	0.704417	0.704417
	ETHE1	0.741423	0.741423	0.741423	0.741423	0.741423	0.741423	0.741423	0.741423	0.741423	0.741423	0.741423	0.741423	0.741423	0.741423	2.10774	0.741423	0.741423
	ETS1	0.606228	1.6011	0.606228	0.606228	0.606228	0.606228	0.606228	0.606228	0.606228	0.606228	0.606228	0.606228	1.60629	0.606228	0.606228	0.606228	0.606228
	EVI2A	0.621192	0.621192	0.621192	0.621192	1.79656	0.621192	1.34536	0.621192	0.621192	0.621192	0.621192	0.621192	0.621192	0.621192	1.37642	0.621192	0.621192
	EVI2B	0.448186	1.1256	1.01646	1.41309	1.73265	1.16815	1.76894	1.54412	0.448186	1.04123	1.02991	1.79481	0.448186	1.07207	1.32501	0.866914	0.97062
	EVL	1.47044	1.49203	1.4184	1.09815	0.360359	1.42201	0.360359	0.876103	1.75886	1.44684	1.48176	0.957213	1.13574	1.71141	0.360359	0.360359	0.360359
	EZR	0.618138	0.618138	0.618138	1.4073	0.618138	0.618138	0.618138	1.93397	0.618138	0.618138	0.618138	0.885599	0.618138	0.618138	1.25594	0.618138	0.618138
	F13A1	0.888877	0.888877	0.888877	0.888877	0.888877	0.888877	0.888877	0.888877	0.888877	0.888877	0.888877	0.888877	0.888877	0.888877	0.888877	0.888877	18.1228
	FAAP20	0.634543	0.634543	0.634543	0.634543	0.634543	0.634543	0.634543	0.634543	0.634543	0.634543	0.634543	0.634543	0.634543	0.634543	0.634543	1.60543	1.57175
	FABP5	0.798695	0.798695	0.798695	0.798695	0.798695	0.798695	0.798695	0.798695	0.798695	0.798695	0.798695	0.798695	0.798695	0.798695	2.99605	3.54511	0.798695
	FAM107B	0.627303	0.627303	0.627303	0.627303	0.627303	0.627303	0.627303	0.627303	0.627303	0.627303	1.33894	0.627303	0.627303	0.627303	0.627303	0.627303	0.627303
	FAM110A	0.797752	0.797752	0.797752	0.797752	0.797752	0.797752	0.797752	0.797752	0.797752	0.797752	0.797752	4.4801	0.797752	0.797752	0.797752	0.797752	0.797752
	FAM129C	0.805907	0.805907	0.805907	0.805907	0.805907	0.805907	0.805907	2.87256	0.805907	0.805907	0.805907	0.805907	0.805907	0.805907	0.805907	6.18347	0.805907
	FAM26F	0.73558	0.73558	0.73558	0.73558	0.73558	0.73558	0.73558	0.73558	0.73558	0.73558	0.73558	3.81394	0.73558	0.73558	0.73558	0.73558	0.73558
	FAM45A	0.753154	0.753154	0.753154	0.753154	0.753154	0.753154	0.753154	0.753154	0.753154	0.753154	0.753154	2.27665	0.753154	0.753154	0.753154	0.753154	0.753154
	FAM49B	0.555702	0.555702	0.555702	0.555702	1.45768	0.555702	0.555702	0.555702	2.12966	0.555702	1.16172	1.5049	1.10628	0.555702	1.48453	1.68507	0.822407
	FAM60A	0.738292	0.738292	0.738292	0.738292	0.738292	0.738292	0.738292	0.738292	0.738292	0.738292	0.738292	0.738292	0.738292	0.738292	0.738292	2.56323	0.738292
	FAM65B	1.33186	1.18983	1.21207	1.48617	0.467149	1.30131	0.467149	1.36016	0.467149	1.28746	1.30514	1.01927	1.14543	1.33658	0.829426	0.981909	0.995395
	FAM96A	0.705262	0.705262	0.705262	0.705262	0.705262	0.705262	0.705262	0.705262	0.705262	0.705262	0.705262	0.705262	0.705262	0.705262	0.705262	1.98184	0.705262
	FAM96B	0.629164	0.629164	0.629164	0.629164	0.629164	0.629164	0.629164	0.629164	0.629164	0.629164	0.629164	1.54111	0.629164	0.629164	0.629164	1.93838	0.629164
	FAU	1.15588	1.08593	1.11075	1.55502	0.987769	0.86446	0.936318	1.52366	0.646052	1.11503	0.872369	0.765017	0.993985	1.05272	0.929493	1.16302	0.685896
	FBL	0.538671	1.12936	1.46778	0.538671	0.538671	0.538671	0.538671	1.33579	0.538671	0.538671	0.538671	0.538671	1.53903	1.47345	1.42242	1.26474	0.538671
	FBXW5	0.70765	0.70765	0.70765	0.70765	0.70765	0.70765	0.70765	0.70765	0.70765	0.70765	0.70765	0.70765	0.70765	0.70765	0.70765	2.07325	0.70765
	FCER1A	0.885881	0.885881	0.885881	0.885881	0.885881	0.885881	0.885881	0.885881	0.885881	0.885881	0.885881	0.885881	0.885881	0.885881	76.1432	24.1905	0.885881
	FCER1G	0.607381	0.607381	0.607381	0.607381	3.04613	0.607381	2.89933	0.607381	2.82389	0.607381	0.607381	4.27222	0.607381	0.607381	2.52658	3.49163	1.9063
	FCER2	0.802179	0.802179	0.802179	5.51076	0.802179	0.802179	0.802179	0.802179	0.802179	0.802179	0.802179	0.802179	0.802179	0.802179	0.802179	0.802179	0.802179
	FCGR3A	0.796422	0.796422	0.796422	0.796422	0.796422	0.796422	0.796422	0.796422	6.72007	0.796422	0.796422	15.0284	0.796422	0.796422	0.796422	0.796422	0.796422
	FCGRT	0.644293	0.644293	0.644293	0.644293	3.01487	0.644293	2.44048	0.644293	0.644293	0.644293	0.644293	2.15417	0.644293	0.644293	3.10622	2.36987	0.644293
	FCMR	0.632799	0.632799	0.632799	2.25097	0.632799	0.632799	0.632799	1.71105	0.632799	0.632799	0.632799	0.632799	0.632799	0.632799	0.632799	0.632799	0.632799
	FCN1	0.667817	0.667817	0.667817	0.667817	3.97837	0.667817	4.03637	0.667817	0.667817	0.667817	0.667817	2.42451	0.667817	0.667817	2.70536	0.667817	0.667817
	FCRLA	0.814946	0.814946	0.814946	0.814946	0.814946	0.814946	0.814946	4.5258	0.814946	0.814946	0.814946	0.814946	0.814946	0.814946	0.814946	0.814946	0.814946
	FERMT3	0.659449	0.659449	0.659449	0.659449	0.659449	0.659449	0.659449	0.659449	0.659449	0.659449	0.659449	0.659449	0.659449	0.659449	1.53787	2.05023	3.01769
	FEZ2	0.812541	0.812541	0.812541	0.812541	0.812541	0.812541	0.812541	0.812541	0.812541	0.812541	0.812541	0.812541	0.812541	0.812541	0.812541	4.42817	0.812541
	FGFBP2	0.814401	0.814401	0.814401	0.814401	0.814401	0.814401	0.814401	0.814401	10.9556	0.814401	0.814401	0.814401	0.814401	0.814401	0.814401	0.814401	0.814401
	FGL2	0.715571	0.715571	0.715571	0.715571	3.82447	0.715571	3.38045	0.715571	0.715571	0.715571	0.715571	2.61932	0.715571	0.715571	2.66185	0.715571	0.715571
	FGR	0.687081	0.687081	0.687081	0.687081	2.24621	0.687081	1.8314	0.687081	2.91185	0.687081	0.687081	3.25698	0.687081	0.687081	1.91967	0.687081	0.687081
	FIBP	0.716782	0.716782	0.716782	0.716782	0.716782	0.716782	0.716782	0.716782	0.716782	0.716782	0.716782	0.716782	0.716782	0.716782	1.11443	0.716782	0.716782
	FKBP11	0.716903	0.716903	0.716903	0.716903	0.716903	0.716903	0.716903	0.716903	0.716903	0.716903	0.716903	0.716903	3.07719	0.716903	0.716903	0.716903	0.716903
	FKBP1A	0.493435	1.01867	0.493435	0.493435	2.3424	0.493435	2.05763	0.921335	1.20117	0.493435	0.493435	2.80715	0.493435	0.493435	2.07671	1.72181	2.12166
	FKBP2	0.678138	0.678138	0.678138	0.678138	0.678138	0.678138	0.678138	0.678138	0.678138	0.678138	0.678138	0.678138	0.678138	0.678138	0.678138	4.56078	0.678138
	FKBP8	0.514186	1.28544	0.954846	0.514186	1.33951	1.56098	1.09743	0.514186	1.64855	0.514186	1.58356	1.35758	1.2894	1.1059	1.06623	1.16612	1.56084
	FLNA	0.613493	0.613493	0.613493	0.613493	1.69945	0.613493	1.61815	0.613493	1.74489	0.613493	1.29219	1.92501	0.613493	0.613493	1.36906	0.613493	1.69365
	FLOT1	0.735012	0.735012	0.735012	0.735012	0.735012	0.735012	0.735012	0.735012	0.735012	0.735012	0.735012	0.735012	0.735012	0.735012	0.735012	2.33897	0.735012
	FLT3LG	0.661742	0.661742	1.4958	0.661742	0.661742	0.661742	0.661742	0.661742	0.661742	0.661742	0.661742	0.661742	0.661742	0.661742	0.661742	0.661742	0.661742
	FMNL1	0.568267	1.22174	0.568267	0.568267	0.568267	1.57021	0.568267	0.568267	1.96262	0.568267	1.62211	1.63086	1.64284	0.568267	1.28231	0.568267	0.568267
	FNBP1	0.563002	1.44613	0.563002	0.563002	0.563002	0.563002	0.563002	0.563002	0.563002	0.563002	0.563002	1.14423	1.10986	0.563002	1.12966	0.807232	0.563002
	FOS	1.20942	1.15448	1.19198	0.910698	1.78902	0.849928	2.05341	0.657016	1.1416	0.357691	0.946044	1.4985	0.979399	1.24851	1.55955	0.995137	1.34614
	FOSB	1.11572	1.10403	1.10738	1.09385	1.66548	1.09755	1.8252	1.07558	0.442437	0.442437	1.0668	1.37113	1.11379	1.15927	1.82209	1.49185	1.00922
	FOXP1	1.59061	0.551664	1.48406	1.67595	0.551664	0.551664	0.551664	1.38683	0.551664	1.30618	0.551664	0.551664	0.551664	0.551664	0.551664	0.551664	0.551664
	FTH1	0.792845	0.875658	0.713075	0.953389	3.06595	0.781999	2.58216	0.893378	0.71937	0.632417	0.756947	4.23332	0.732317	0.784199	2.00546	1.91827	2.52599
	FTL	0.705398	0.719073	0.753131	0.91271	3.45527	0.791027	3.41195	0.911009	0.768714	0.736558	0.836759	3.82036	0.821261	0.742254	1.904	0.782888	1.53383
	FUS	1.24915	1.17347	1.21959	1.21763	0.846253	1.35492	0.429827	1.15047	1.53478	1.32167	1.32756	0.937712	1.24454	1.35455	0.98902	1.22619	0.89579
	FXYD5	1.1375	1.54915	1.07134	1.0445	1.21298	0.995364	1.08436	1.14978	1.00582	1.15321	1.12177	1.26728	1.02497	1.13828	1.22042	0.771239	1.31156
	FYB	1.36837	1.32996	1.33401	0.456068	1.48989	1.2326	1.39239	0.456068	1.24609	1.3339	0.821495	1.18897	0.456068	1.27448	1.00531	0.843531	1.32053
	FYN	0.65356	0.65356	0.65356	0.65356	0.65356	2.39333	0.65356	0.65356	2.00898	0.65356	2.03929	0.65356	2.10199	0.65356	0.65356	0.65356	0.65356
	GABARAP	0.696252	0.696252	0.696252	0.696252	2.40703	0.696252	0.696252	0.696252	0.696252	0.696252	0.696252	1.92684	0.696252	0.696252	1.81611	0.696252	0.696252
	GABARAPL2	0.533613	1.16268	0.533613	0.533613	1.34587	0.533613	1.16772	1.40606	0.533613	0.533613	1.59898	1.16681	1.03975	0.533613	1.15127	1.85659	1.76898
	GABPB1-AS1	0.620912	0.620912	0.620912	1.47937	0.620912	0.620912	0.620912	0.620912	0.620912	1.36373	0.620912	0.620912	0.620912	0.620912	0.620912	0.620912	0.620912
	GADD45B	0.646007	0.646007	0.646007	0.646007	0.646007	0.646007	0.646007	0.646007	0.646007	0.646007	0.646007	0.646007	0.646007	0.646007	1.27323	0.94818	0.646007
	GAPDH	0.841384	1.22486	0.810565	0.673743	2.03415	1.28578	2.27723	0.893516	1.37434	0.864922	1.36061	1.52806	1.1976	1.09148	2.72246	0.888771	1.73508
	GAPT	0.777276	0.777276	0.777276	0.777276	0.777276	0.777276	0.777276	0.777276	0.777276	0.777276	0.777276	0.777276	0.777276	0.777276	0.777276	6.81223	0.777276
	GAS6	0.921903	0.921903	0.921903	0.921903	0.921903	0.921903	0.921903	0.921903	0.921903	0.921903	0.921903	0.921903	0.921903	0.921903	0.921903	71.707	0.921903
	GBP2	0.694319	0.694319	0.694319	0.694319	0.694319	0.694319	0.694319	0.694319	0.694319	0.694319	0.694319	1.69989	0.694319	0.694319	0.694319	0.694319	0.694319
	GCA	0.726278	0.726278	0.726278	0.726278	2.45107	0.726278	3.28538	0.726278	0.726278	0.726278	0.726278	1.87898	0.726278	0.726278	1.76221	0.726278	0.726278
	GDI2	0.522325	1.11492	0.522325	1.66895	1.41686	0.522325	1.20431	1.41381	0.522325	0.522325	0.522325	1.97772	0.522325	0.522325	1.69281	1.19905	0.522325
	GGA2	0.781803	0.781803	0.781803	0.781803	0.781803	0.781803	0.781803	0.781803	0.781803	0.781803	0.781803	0.781803	0.781803	0.781803	0.781803	3.12137	0.781803
	GGNBP2	0.659872	0.659872	0.659872	0.659872	0.659872	0.659872	0.659872	0.659872	0.659872	0.659872	0.659872	0.659872	0.659872	0.659872	0.659872	1.72658	0.659872
	GHITM	0.564791	0.564791	0.564791	0.564791	0.564791	0.564791	0.564791	0.564791	1.3326	0.564791	1.27964	1.39562	0.564791	0.564791	1.18066	1.38125	0.564791
	GIMAP4	1.36142	1.40215	1.31944	0.548079	1.12452	1.62119	0.548079	0.548079	1.67993	1.55845	1.52632	1.18362	1.51368	1.53255	0.548079	0.548079	0.548079
	GIMAP7	1.50938	1.39777	1.33791	0.534098	0.534098	1.52913	0.534098	0.534098	1.72634	2.05424	1.45899	0.534098	1.44576	1.42827	0.534098	0.534098	0.534098
	GLIPR1	0.645146	0.645146	0.645146	0.645146	2.15189	0.645146	2.23789	0.645146	0.645146	0.645146	0.645146	1.9356	0.645146	0.645146	2.07731	2.36494	0.645146
	GLIPR2	0.701778	0.701778	0.701778	0.701778	0.701778	0.701778	0.701778	0.701778	0.701778	0.701778	0.701778	0.701778	0.701778	0.701778	1.70987	0.701778	0.701778
	GLO1	0.725496	0.725496	0.725496	0.725496	0.725496	0.725496	0.725496	0.725496	0.725496	0.725496	0.725496	0.725496	0.725496	0.725496	0.725496	2.20051	0.725496
	GLRX	0.576961	0.576961	0.576961	0.576961	1.73586	0.576961	1.86664	0.576961	0.576961	0.576961	1.2469	1.4972	1.65481	0.576961	1.80178	1.23316	0.831332
	GLTSCR2	1.45229	1.31347	1.35863	1.39719	0.680268	1.03513	0.579121	1.38238	0.798472	1.44524	1.01337	0.79028	1.16801	1.24523	0.71187	0.741492	0.64327
	GLUL	0.752308	0.752308	0.752308	0.752308	0.752308	0.752308	0.752308	0.752308	0.752308	0.752308	0.752308	0.752308	0.752308	0.752308	0.752308	0.752308	2.49715
	GMFG	1.17743	1.21266	1.05773	0.923762	1.47699	1.11756	1.56985	0.824921	1.24697	0.990545	1.03069	1.73189	0.883305	1.14776	1.13222	0.828345	1.29648
	GMPR	0.941443	0.941443	0.941443	0.941443	0.941443	0.941443	0.941443	0.941443	0.941443	0.941443	0.941443	0.941443	0.941443	0.941443	0.941443	0.941443	105.396
	GNAI2	0.59318	0.59318	0.59318	0.59318	1.81792	0.59318	1.66973	0.59318	0.59318	0.59318	0.59318	2.29339	0.59318	0.59318	2.02913	1.51099	0.59318
	GNAI3	0.691617	0.691617	0.691617	0.691617	0.691617	0.691617	0.691617	0.691617	0.691617	0.691617	0.691617	1.85184	0.691617	0.691617	0.691617	0.691617	0.691617
	GNAS	0.573589	0.573589	0.573589	0.573589	1.27021	0.573589	0.573589	0.573589	0.573589	0.573589	0.573589	1.46971	0.573589	0.573589	1.69645	2.32608	1.8403
	GNB1	0.728762	0.728762	0.728762	0.728762	0.728762	0.728762	0.728762	0.728762	0.728762	0.728762	0.728762	0.728762	0.728762	0.728762	0.728762	2.23985	0.728762
	GNB2	0.606952	0.606952	0.606952	0.606952	1.33731	0.606952	0.606952	0.606952	0.606952	0.606952	0.606952	2.16002	0.606952	0.606952	1.39557	1.5103	0.606952
	GNB2L1	1.29109	1.26964	1.37144	1.34831	0.838384	0.828182	0.691877	1.37918	0.636219	1.28188	0.810223	0.760583	1.17919	1.16683	1.03071	1.00011	0.697896
	GNG11	0.913087	0.913087	0.913087	0.913087	0.913087	0.913087	0.913087	0.913087	0.913087	0.913087	0.913087	0.913087	0.913087	0.913087	0.913087	0.913087	466.079
	GNG5	0.570687	0.570687	0.570687	0.570687	1.75497	0.570687	1.60665	0.570687	0.570687	0.570687	0.570687	2.35455	0.570687	0.570687	1.76835	2.04477	1.30992
	GNG7	0.81009	0.81009	0.81009	0.81009	0.81009	0.81009	0.81009	0.81009	0.81009	0.81009	0.81009	0.81009	0.81009	0.81009	0.81009	3.62645	0.81009
	GNLY	0.735805	0.735805	0.735805	0.735805	0.735805	0.735805	0.735805	0.735805	10.2474	0.735805	3.22825	0.735805	0.735805	0.735805	0.735805	0.735805	0.735805
	GORASP2	0.750839	0.750839	0.750839	0.750839	0.750839	0.750839	0.750839	0.750839	0.750839	0.750839	0.750839	0.750839	0.750839	0.750839	0.750839	2.41227	0.750839
	GP9	0.951691	0.951691	0.951691	0.951691	0.951691	0.951691	0.951691	0.951691	0.951691	0.951691	0.951691	0.951691	0.951691	0.951691	0.951691	0.951691	471.618
	GPBAR1	0.83036	0.83036	0.83036	0.83036	0.83036	0.83036	0.83036	0.83036	0.83036	0.83036	0.83036	6.06824	0.83036	0.83036	0.83036	0.83036	0.83036
	GPR183	0.688695	0.688695	0.688695	0.688695	0.688695	0.688695	0.688695	0.688695	0.688695	0.688695	0.688695	0.688695	0.688695	0.688695	1.59026	2.73652	0.688695
	GPX1	0.517388	0.517388	0.517388	1.04386	3.01207	0.517388	3.17583	1.05557	0.517388	0.517388	0.517388	1.41358	0.517388	0.517388	2.80215	3.34611	4.34771
	GPX4	1.18477	1.14676	1.1361	0.426109	1.70807	1.15682	1.52569	1.1361	0.426109	1.14221	1.10946	1.33317	1.138	1.15298	1.26013	1.22333	2.17787
	GRAP2	0.734797	0.734797	0.734797	0.734797	0.734797	0.734797	0.734797	0.734797	0.734797	0.734797	0.734797	0.734797	0.734797	0.734797	0.734797	0.734797	3.58943
	GRB2	0.624815	0.624815	0.624815	0.624815	0.624815	0.624815	0.624815	1.43594	0.624815	0.624815	0.624815	1.57817	0.624815	0.624815	1.45588	0.624815	0.624815
	GRK6	0.615492	0.615492	0.615492	0.615492	0.615492	0.615492	0.615492	0.615492	0.615492	0.615492	0.615492	1.365	0.615492	0.615492	0.615492	0.615492	0.615492
	GRN	0.649329	0.649329	0.649329	0.649329	3.31569	0.649329	3.09886	0.649329	0.649329	0.649329	0.649329	1.89335	0.649329	0.649329	3.64624	4.36459	0.649329
	GRSF1	0.725124	0.725124	0.725124	0.725124	0.725124	0.725124	0.725124	0.725124	0.725124	0.725124	0.725124	0.725124	0.725124	0.725124	0.725124	2.26603	0.725124
	GSN	0.842827	0.842827	0.842827	0.842827	0.842827	0.842827	0.842827	0.842827	0.842827	0.842827	0.842827	0.842827	0.842827	0.842827	1.82153	13.3355	0.842827
	GSTK1	1.17302	1.76155	1.10922	0.455559	1.21521	1.4134	1.02761	0.455559	0.455559	1.24069	1.36728	1.54055	1.22745	1.28184	1.13813	0.960362	1.06361
	GSTO1	0.629482	0.629482	0.629482	0.629482	1.91091	0.629482	1.50936	0.629482	0.629482	0.629482	0.629482	1.70857	0.629482	0.629482	1.40029	1.39566	2.93106
	GSTP1	0.488279	0.488279	0.488279	0.488279	2.85353	1.19418	2.54088	0.951911	1.51662	0.488279	1.11394	2.11894	0.488279	0.488279	2.72255	1.44235	1.34576
	GTF2A2	0.641228	0.641228	0.641228	0.641228	0.641228	0.641228	0.641228	0.641228	0.641228	0.641228	0.641228	0.641228	0.641228	0.641228	1.65473	1.79985	0.641228
	GTF2I	0.712445	0.712445	0.712445	0.712445	0.712445	0.712445	0.712445	0.712445	0.712445	0.712445	0.712445	0.712445	0.712445	0.712445	0.712445	2.03773	0.712445
	GTF3A	0.488619	1.35969	1.27424	0.488619	0.488619	1.46718	0.488619	1.28409	1.5189	0.488619	1.51562	0.986843	1.53512	1.52068	1.25155	1.46827	0.488619
	GUK1	0.479143	1.25557	1.17034	0.479143	1.29191	1.59205	1.10044	0.917966	1.66896	0.479143	1.5407	1.41498	1.44343	1.49648	1.15381	1.93439	1.19547
	GYPC	1.52909	1.16579	1.55406	0.527916	0.527916	1.49588	0.527916	0.527916	1.50543	1.52512	1.51121	0.527916	1.42309	1.66278	0.527916	0.527916	0.527916
	GZMA	0.691312	0.691312	0.691312	0.691312	0.691312	3.44774	0.691312	0.691312	5.40801	0.691312	3.61005	0.691312	3.24429	0.691312	0.691312	0.691312	0.691312
	GZMB	0.812998	0.812998	0.812998	0.812998	0.812998	0.812998	0.812998	0.812998	9.48764	0.812998	0.812998	0.812998	0.812998	0.812998	0.812998	36.9406	0.812998
	GZMH	0.821059	0.821059	0.821059	0.821059	0.821059	0.821059	0.821059	0.821059	2.88154	0.821059	0.821059	0.821059	0.821059	0.821059	0.821059	0.821059	0.821059
	GZMK	0.748857	0.748857	0.748857	0.748857	0.748857	4.74451	0.748857	0.748857	0.748857	0.748857	4.1019	0.748857	4.59076	0.748857	0.748857	0.748857	0.748857
	GZMM	0.650963	0.650963	1.6236	0.650963	0.650963	2.58368	0.650963	0.650963	3.46569	0.650963	2.47484	0.650963	1.94628	0.650963	0.650963	0.650963	0.650963
	H1FX	0.596248	0.596248	0.596248	0.596248	0.596248	0.596248	0.596248	0.596248	0.596248	0.596248	0.596248	0.596248	0.596248	0.596248	1.12541	2.0506	0.596248
	H2AFJ	0.713887	0.713887	0.713887	0.713887	0.713887	0.713887	0.713887	0.713887	0.713887	0.713887	0.713887	0.713887	0.713887	0.713887	1.80717	0.713887	0.713887
	H2AFV	0.60805	0.60805	0.60805	0.60805	0.60805	0.60805	0.60805	0.60805	0.60805	0.60805	0.60805	1.30618	0.60805	0.60805	1.40531	1.71375	0.60805
	H2AFY	0.596755	0.596755	0.596755	0.596755	2.11062	0.596755	1.94353	0.596755	0.596755	0.596755	0.596755	1.91896	0.596755	0.596755	2.84715	2.08823	0.596755
	H2AFZ	0.516129	1.28119	0.516129	0.516129	1.52383	0.516129	1.50801	0.516129	1.49266	0.516129	0.516129	1.83495	0.516129	0.516129	1.40487	1.17462	1.14831
	H3F3A	0.84426	0.850191	0.849817	1.28202	2.12847	0.918105	2.12206	1.10693	1.30033	0.668044	0.863923	1.9055	0.872988	0.925501	1.75514	1.45828	2.70429
	H3F3B	0.868651	0.9621	0.727421	1.14671	1.33005	1.18821	1.58055	1.35631	1.491	0.601475	1.16837	1.23783	1.13109	1.02494	1.34918	1.65507	1.2312
	HACD4	0.723964	0.723964	0.723964	0.723964	0.723964	0.723964	0.723964	0.723964	0.723964	0.723964	0.723964	1.95573	0.723964	0.723964	1.84854	0.723964	2.14786
	HADHA	0.596184	0.596184	0.596184	0.596184	0.596184	0.596184	0.596184	0.596184	0.596184	0.596184	0.596184	1.44906	0.596184	0.596184	1.70033	1.36683	0.596184
	HCK	0.764492	0.764492	0.764492	0.764492	2.6571	0.764492	0.764492	0.764492	0.764492	0.764492	0.764492	7.66578	0.764492	0.764492	2.14032	0.764492	0.764492
	HCLS1	0.531061	1.20411	0.531061	0.531061	1.25894	1.6083	0.531061	1.075	1.61126	0.531061	1.49443	1.74983	1.05046	0.531061	1.19528	1.144	0.531061
	HCST	0.926208	0.984946	1.26113	0.371752	1.3816	1.9818	1.40669	0.371752	2.30818	1.06412	2.09467	0.907685	1.79913	1.52956	1.06496	1.39529	1.08503
	HEBP2	0.733206	0.733206	0.733206	0.733206	0.733206	0.733206	0.733206	0.733206	0.733206	0.733206	0.733206	0.733206	0.733206	0.733206	2.23372	0.733206	0.733206
	HERPUD1	0.642325	0.642325	0.642325	0.642325	0.642325	0.642325	0.642325	1.47736	0.642325	0.642325	0.642325	1.50029	0.642325	0.642325	1.46004	4.34998	0.642325
	HES4	0.882811	0.882811	0.882811	0.882811	0.882811	0.882811	0.882811	0.882811	0.882811	0.882811	0.882811	17.0736	0.882811	0.882811	0.882811	0.882811	0.882811
	HEXB	0.731171	0.731171	0.731171	0.731171	0.731171	0.731171	0.731171	0.731171	0.731171	0.731171	0.731171	0.731171	0.731171	0.731171	1.98566	2.24231	0.731171
	HGD	0.954987	0.954987	0.954987	0.954987	0.954987	0.954987	0.954987	0.954987	0.954987	0.954987	0.954987	0.954987	0.954987	0.954987	0.954987	0.954987	206.934
	HHEX	0.784464	0.784464	0.784464	0.784464	0.784464	0.784464	0.784464	0.784464	0.784464	0.784464	0.784464	2.62269	0.784464	0.784464	0.784464	0.784464	0.784464
	HIGD1A	0.777058	0.777058	0.777058	0.777058	0.777058	0.777058	0.777058	0.777058	0.777058	0.777058	0.777058	0.777058	0.777058	0.777058	0.777058	4.57803	0.777058
	HIGD2A	1.19073	1.20643	1.23855	0.459466	1.43604	1.29533	1.36858	1.1978	0.880098	1.2329	1.2485	1.98191	0.459466	0.459466	1.82483	1.03914	1.13321
	HINT1	1.20534	1.46277	1.24522	1.2567	0.94866	1.15694	0.936095	1.17133	0.868483	1.21979	1.11183	0.698213	1.14955	1.10337	1.32649	1.8047	0.846843
	HINT2	0.735955	0.735955	0.735955	0.735955	0.735955	0.735955	0.735955	0.735955	0.735955	0.735955	0.735955	0.735955	0.735955	0.735955	0.735955	2.69517	0.735955
	HIST1H2AC	0.856448	0.856448	0.856448	0.856448	0.856448	0.856448	0.856448	0.856448	0.856448	0.856448	0.856448	0.856448	0.856448	0.856448	0.856448	0.856448	100.137
	HIST1H4C	0.648991	0.648991	0.648991	0.648991	0.648991	0.648991	0.648991	0.648991	0.648991	0.648991	0.648991	0.648991	0.648991	0.648991	0.648991	1.63849	0.648991
	HLA-A	0.907771	1.41761	0.993044	0.777296	0.760261	2.14106	0.61763	1.06886	2.59954	0.997588	2.11045	0.800771	1.76981	1.49213	0.700389	0.587144	0.926692
	HLA-B	0.813942	1.27953	0.897427	0.755329	0.766295	2.42957	0.559537	1.04922	2.8644	0.931395	2.48242	1.28827	2.03508	1.59519	0.671266	0.840647	1.02701
	HLA-C	0.885241	1.26624	0.963831	0.763009	0.806644	2.14916	0.580214	1.0578	2.62514	0.953893	2.28756	1.33621	1.90975	1.47455	0.763865	0.884378	0.983313
	HLA-DMA	0.617378	0.617378	0.617378	2.93804	2.25463	0.617378	0.617378	2.25695	0.617378	0.617378	0.617378	1.37695	0.617378	0.617378	2.88911	2.67	0.617378
	HLA-DMB	0.664569	0.664569	0.664569	2.88803	1.9213	0.664569	0.664569	2.20591	0.664569	0.664569	0.664569	1.35302	0.664569	0.664569	2.90602	2.39527	0.664569
	HLA-DPA1	0.51478	0.51478	0.51478	2.98004	1.84377	1.04644	1.0767	2.76075	0.51478	0.51478	0.96599	2.48528	0.51478	0.51478	3.02304	2.20794	0.998284
	HLA-DPB1	0.491108	0.491108	0.491108	2.89423	1.9106	1.07596	1.09649	2.65608	0.491108	0.491108	0.921718	2.10107	0.491108	0.491108	3.40677	2.12013	1.00867
	HLA-DQA1	0.615347	0.615347	0.615347	2.78947	2.1401	0.615347	0.615347	2.7542	0.615347	0.615347	0.615347	2.37543	0.615347	0.615347	4.65787	2.29763	0.615347
	HLA-DQB1	0.545272	0.545272	0.545272	3.0847	2.07768	0.545272	1.40139	2.70897	0.545272	0.545272	0.545272	1.80768	0.545272	0.545272	2.76035	2.02359	1.12992
	HLA-DRA	0.449698	0.685975	0.664537	2.7883	2.28299	0.744111	1.7069	2.56909	0.717502	0.449698	0.730594	2.00407	0.636373	0.713267	2.88438	2.1593	1.26979
	HLA-DRB1	0.496857	0.496857	0.496857	2.67056	2.41868	0.928869	1.61741	2.29777	0.496857	0.496857	0.496857	2.23222	0.496857	0.496857	3.03289	2.22632	1.0743
	HLA-E	1.1024	1.20917	1.09463	1.1737	0.693639	1.56947	0.624741	1.13575	2.09681	1.07288	1.47616	1.29588	1.38497	1.38868	0.582107	0.6846	1.32459
	HLA-F	0.584192	0.584192	0.584192	0.584192	0.584192	1.86679	0.584192	0.584192	1.97666	0.584192	1.86064	1.22505	1.81218	0.584192	0.584192	0.584192	0.584192
	HM13	0.697849	0.697849	0.697849	0.697849	0.697849	0.697849	0.697849	0.697849	0.697849	0.697849	0.697849	1.91698	0.697849	0.697849	0.697849	2.24314	0.697849
	HMGA1	0.687729	0.687729	0.687729	0.687729	0.687729	0.687729	0.687729	0.687729	0.687729	0.687729	0.687729	0.687729	0.687729	0.687729	1.68404	2.01662	0.687729
	HMGB1	1.11388	1.16611	1.02751	1.34596	1.1243	1.26185	1.07649	1.13393	1.51865	0.99798	1.27472	0.966137	1.06943	1.2371	1.06233	1.1357	1.57606
	HMGB2	0.58189	0.58189	0.58189	0.58189	1.32279	0.58189	1.83227	0.58189	0.58189	0.58189	0.58189	1.17115	0.58189	0.58189	1.35783	0.58189	0.58189
	HMGN1	1.22024	1.15789	1.19558	1.39499	0.886602	1.16499	0.410464	1.30989	1.3049	1.25474	1.21243	0.930987	1.14945	1.32204	1.37342	1.71379	1.31485
	HMGN2	1.10975	1.03025	1.02568	1.3099	1.35636	1.10958	1.24705	1.13668	1.23785	1.02642	1.10491	1.72447	1.04834	1.08651	1.12884	1.65863	1.11457
	HMGN3	0.587254	0.587254	0.587254	0.587254	1.51719	0.587254	0.587254	0.587254	1.44688	0.587254	0.587254	1.29287	0.587254	0.587254	1.42553	2.14097	0.587254
	HMHA1	1.41032	1.33541	1.36961	0.506352	0.506352	1.5763	0.506352	1.09107	1.4281	1.37801	1.41821	0.506352	1.40037	1.32583	0.681556	0.506352	1.10804
	HMOX1	0.852432	0.852432	0.852432	0.852432	0.852432	0.852432	0.852432	0.852432	0.852432	0.852432	0.852432	7.04496	0.852432	0.852432	0.852432	0.852432	0.852432
	HN1	0.697647	0.697647	0.697647	0.697647	0.697647	0.697647	0.697647	0.697647	0.697647	0.697647	0.697647	2.08676	0.697647	0.697647	0.697647	0.697647	0.697647
	HNRNPA0	1.24884	1.22773	1.23891	1.30892	0.87635	1.29502	0.396533	1.17553	1.37778	1.04703	1.25175	0.914561	1.21397	1.38257	1.10685	1.17334	0.836988
	HNRNPA1	1.31156	1.29102	1.38708	1.08081	0.833951	1.09357	0.68794	0.992186	1.1118	1.27784	1.22322	0.819918	1.31767	1.21376	1.17201	1.07179	0.663895
	HNRNPA2B1	1.0126	1.1136	1.04911	1.19541	1.07293	1.33583	1.00877	1.18981	1.61242	1.19776	1.2668	1.30863	1.24987	1.28875	1.05501	1.48332	1.24176
	HNRNPA3	0.926052	1.23601	0.969401	0.486089	1.27741	1.44048	1.28652	1.11644	1.6136	0.486089	1.34459	1.11294	1.30624	0.486089	1.2512	1.63526	1.1123
	HNRNPDL	1.24293	1.13899	1.16445	1.25451	0.916321	1.19886	0.967697	1.23914	1.2016	1.17421	1.11275	1.07414	1.03285	1.29362	0.81877	0.787956	0.90706
	HNRNPF	0.525614	1.3382	0.525614	0.525614	1.14944	1.55991	0.525614	1.17972	1.83974	0.525614	1.58909	1.18821	0.525614	1.38406	1.02973	1.11821	0.786594
	HNRNPK	1.12279	1.16236	1.01861	1.25493	1.0824	1.19	1.1267	1.13483	1.41808	1.05186	1.13357	1.15414	1.06692	1.10661	0.976213	1.12481	1.17398
	HNRNPM	0.529914	1.25147	1.12486	0.529914	0.529914	1.61908	0.529914	0.529914	1.34786	0.529914	1.516	1.14008	1.38685	1.47095	1.04752	1.22659	0.529914
	HOPX	0.754842	0.754842	0.754842	0.754842	0.754842	0.754842	0.754842	0.754842	7.66168	0.754842	3.29187	0.754842	2.72852	0.754842	0.754842	0.754842	0.754842
	HSBP1	0.698687	0.698687	0.698687	0.698687	2.21003	0.698687	1.73464	0.698687	0.698687	0.698687	0.698687	2.95523	0.698687	0.698687	1.71984	0.698687	0.698687
	HSD17B10	0.692206	0.692206	0.692206	0.692206	0.692206	0.692206	0.692206	0.692206	0.692206	0.692206	0.692206	0.692206	0.692206	0.692206	1.75724	0.692206	0.692206
	HSD17B11	0.567494	0.567494	0.567494	0.567494	1.6975	0.567494	1.60697	0.567494	0.567494	0.567494	0.567494	1.32857	0.567494	0.567494	1.18419	0.567494	0.567494
	HSP90AA1	1.04182	1.30345	1.04974	1.13928	1.00113	1.6166	0.8943	1.00202	1.67305	1.0405	1.72061	1.23579	1.50647	1.3125	0.949456	1.41403	1.06599
	HSP90AB1	1.18579	1.19865	1.47175	1.26867	0.871648	1.18517	0.389834	1.33074	1.18766	1.22795	1.27174	0.928244	1.25148	1.21864	1.01109	1.20139	1.01858
	HSP90B1	0.559043	1.16977	0.559043	0.559043	1.40717	1.64591	0.559043	0.559043	1.64651	0.559043	1.66215	0.559043	1.58531	1.33965	1.21374	3.90628	0.559043
	HSPA5	0.587144	0.587144	0.587144	0.587144	0.587144	1.42535	0.587144	0.587144	1.80969	0.587144	1.66073	0.587144	1.16015	0.587144	0.817034	1.96923	0.587144
	HSPA8	1.39579	1.58453	1.49345	0.823342	0.70921	1.37062	0.325648	0.921092	1.4685	1.15076	1.45516	0.964387	1.46164	1.61253	0.764479	0.68758	0.854891
	HSPB1	0.653755	0.653755	1.38118	0.653755	0.653755	0.653755	0.653755	0.653755	0.653755	0.653755	0.653755	0.653755	0.653755	1.63619	0.653755	0.653755	0.653755
	HSPE1	0.565004	1.19637	1.51793	0.565004	0.565004	0.565004	0.565004	0.565004	0.565004	0.565004	0.565004	0.565004	0.565004	1.70455	0.565004	1.36496	0.565004
	HVCN1	0.73927	0.73927	0.73927	4.03674	0.73927	0.73927	0.73927	0.73927	0.73927	0.73927	0.73927	0.73927	0.73927	0.73927	0.73927	0.73927	0.73927
	ICAM2	0.662316	0.662316	0.662316	0.662316	0.662316	0.662316	0.662316	0.662316	0.662316	0.662316	0.662316	1.70028	0.662316	0.662316	0.662316	0.662316	0.662316
	ICAM3	0.47579	1.29273	1.1849	0.47579	1.10682	1.43548	1.26004	1.19554	1.5956	1.06209	1.49741	1.4153	1.38563	1.26559	1.20207	0.47579	1.02357
	ID2	0.566851	0.566851	1.27666	0.566851	1.46643	1.35835	0.566851	0.566851	2.55324	0.566851	1.56875	1.15952	2.10231	1.26042	2.61146	0.566851	0.566851
	IDH2	0.684718	0.684718	0.684718	0.684718	0.684718	0.684718	0.684718	0.684718	0.684718	0.684718	0.684718	1.71942	0.684718	0.684718	0.684718	0.684718	0.684718
	IDH3A	0.817543	0.817543	0.817543	0.817543	0.817543	0.817543	0.817543	0.817543	0.817543	0.817543	0.817543	0.817543	0.817543	0.817543	0.817543	6.10175	0.817543
	IDS	0.59762	0.59762	0.59762	0.59762	0.59762	0.59762	0.59762	0.59762	0.59762	0.59762	0.59762	0.59762	0.59762	0.59762	1.26418	1.41096	0.59762
	IER2	1.01449	1.23163	0.899485	0.963552	1.28941	1.34155	1.35537	0.903154	1.50819	0.373714	1.22187	1.07774	1.26426	1.37704	1.28887	0.715413	1.20488
	IER5	0.74821	0.74821	0.74821	0.74821	0.74821	0.74821	0.74821	0.74821	0.74821	0.74821	0.74821	2.31271	0.74821	0.74821	0.74821	0.74821	0.74821
	IFI16	0.605448	0.605448	0.605448	0.605448	1.29773	0.605448	0.605448	1.35195	1.46333	0.605448	0.605448	1.33325	0.605448	0.605448	1.35192	1.28434	0.605448
	IFI27L2	0.6879	0.6879	0.6879	0.6879	0.6879	0.6879	0.6879	0.6879	0.6879	0.6879	0.6879	0.6879	0.6879	0.6879	1.52145	0.6879	0.6879
	IFI30	0.759975	0.759975	0.759975	0.759975	3.5371	0.759975	0.759975	0.759975	0.759975	0.759975	0.759975	6.46855	0.759975	0.759975	3.59201	0.759975	0.759975
	IFITM1	1.49575	1.45621	1.47105	0.555856	0.555856	1.60895	0.555856	0.555856	2.70592	1.49074	1.48841	0.555856	1.24055	1.95912	0.555856	0.555856	0.555856
	IFITM2	1.09808	1.19327	1.04298	0.434575	1.06878	1.1999	1.00253	0.940507	2.89058	1.00575	1.28119	3.17249	1.1646	1.25253	0.81189	0.434575	0.916971
	IFITM3	0.727458	0.727458	0.727458	0.727458	2.21534	0.727458	0.727458	0.727458	0.727458	0.727458	0.727458	7.56701	0.727458	0.727458	0.727458	0.727458	0.727458
	IFNGR2	0.738521	0.738521	0.738521	0.738521	0.738521	0.738521	0.738521	0.738521	0.738521	0.738521	0.738521	2.43821	0.738521	0.738521	0.738521	0.738521	0.738521
	IGFLR1	0.840864	0.840864	0.840864	0.840864	0.840864	0.840864	0.840864	0.840864	0.840864	0.840864	0.840864	0.840864	0.840864	0.840864	0.840864	5.16637	0.840864
	IGHD	0.749585	0.749585	0.749585	5.93897	0.749585	0.749585	0.749585	1.83742	0.749585	0.749585	0.749585	0.749585	0.749585	0.749585	0.749585	0.749585	0.749585
	IGHG1	0.879098	0.879098	0.879098	0.879098	0.879098	0.879098	0.879098	7.63169	0.879098	0.879098	0.879098	0.879098	0.879098	0.879098	0.879098	0.879098	0.879098
	IGHM	0.711365	0.711365	0.711365	4.62409	0.711365	0.711365	0.711365	4.30941	0.711365	0.711365	0.711365	0.711365	0.711365	0.711365	0.711365	1.37347	0.711365
	IGKC	0.678166	0.678166	0.678166	5.33404	0.678166	0.678166	0.678166	4.71237	0.678166	0.678166	0.678166	0.678166	0.678166	0.678166	0.678166	2.58407	0.678166
	IGSF6	0.779751	0.779751	0.779751	0.779751	3.48586	0.779751	0.779751	0.779751	0.779751	0.779751	0.779751	3.29679	0.779751	0.779751	3.77395	0.779751	0.779751
	IKZF1	0.587666	0.587666	0.587666	0.587666	0.587666	0.587666	0.587666	0.587666	0.587666	0.587666	0.587666	1.44641	0.587666	0.587666	0.819569	1.3309	0.587666
	IL10RA	0.636134	1.70792	0.636134	0.636134	0.636134	2.2325	0.636134	0.636134	0.636134	0.636134	0.636134	0.636134	0.636134	0.636134	0.636134	0.636134	0.636134
	IL13RA1	0.862338	0.862338	0.862338	0.862338	0.862338	0.862338	0.862338	0.862338	0.862338	0.862338	0.862338	0.862338	0.862338	0.862338	5.47693	0.862338	0.862338
	IL1B	0.771532	0.771532	0.771532	0.771532	3.47549	0.771532	2.27448	0.771532	0.771532	0.771532	0.771532	0.771532	0.771532	0.771532	2.81949	0.771532	0.771532
	IL2RB	0.78529	0.78529	0.78529	0.78529	0.78529	0.78529	0.78529	0.78529	8.2145	0.78529	0.78529	0.78529	0.78529	0.78529	0.78529	0.78529	0.78529
	IL2RG	1.2951	1.46186	1.26885	0.494757	0.494757	1.59547	0.494757	1.16422	1.88008	0.494757	1.55674	0.494757	1.50297	1.49283	0.494757	1.026	0.494757
	IL32	1.29192	2.00816	1.36288	0.426733	0.426733	2.31705	0.426733	0.426733	0.426733	1.32546	2.32352	0.426733	2.23145	2.00881	0.426733	0.426733	0.426733
	IL3RA	0.915345	0.915345	0.915345	0.915345	0.915345	0.915345	0.915345	0.915345	0.915345	0.915345	0.915345	0.915345	0.915345	0.915345	0.915345	370.119	0.915345
	IL4R	0.733634	0.733634	0.733634	3.69997	0.733634	0.733634	0.733634	0.733634	0.733634	0.733634	0.733634	0.733634	0.733634	0.733634	0.733634	0.733634	0.733634
	IL6R	0.77568	0.77568	0.77568	0.77568	0.77568	0.77568	0.77568	0.77568	0.77568	0.77568	0.77568	0.77568	0.77568	0.77568	2.46811	0.77568	0.77568
	IL7R	1.42182	2.21836	1.31542	0.559999	0.559999	1.25285	0.559999	0.559999	0.559999	1.61011	1.85473	0.559999	2.80734	1.3912	0.559999	0.559999	0.559999
	ILF2	0.690975	0.690975	0.690975	0.690975	0.690975	0.690975	0.690975	0.690975	0.690975	0.690975	0.690975	0.690975	0.690975	0.690975	0.690975	1.97813	0.690975
	INSIG1	0.780375	0.780375	0.780375	0.780375	0.780375	0.780375	0.780375	0.780375	0.780375	0.780375	0.780375	2.92312	0.780375	0.780375	0.780375	0.780375	0.780375
	IQGAP1	0.615035	0.615035	0.615035	0.615035	1.95	0.615035	2.06153	0.615035	0.615035	0.615035	0.615035	1.51536	0.615035	0.615035	1.71995	0.615035	0.615035
	IRF1	0.568547	1.23988	0.568547	0.568547	0.568547	0.568547	0.568547	0.568547	1.86884	0.568547	1.63394	1.20563	0.568547	0.568547	0.568547	0.568547	0.568547
	IRF2BP2	0.701001	0.701001	0.701001	0.701001	0.701001	0.701001	0.701001	0.701001	0.701001	0.701001	0.701001	0.701001	0.701001	0.701001	1.60155	2.18159	0.701001
	IRF7	0.779194	0.779194	0.779194	0.779194	0.779194	0.779194	0.779194	0.779194	0.779194	0.779194	0.779194	0.779194	0.779194	0.779194	0.779194	42.8309	0.779194
	IRF8	0.730941	0.730941	0.730941	3.00951	0.730941	0.730941	0.730941	2.49399	0.730941	0.730941	0.730941	0.730941	0.730941	0.730941	0.730941	19.6607	0.730941
	ISCU	0.519008	1.26689	1.30813	1.24059	0.519008	1.53628	0.519008	1.63805	0.519008	0.519008	0.519008	1.1976	1.51291	0.519008	0.519008	1.12409	0.519008
	ISG15	0.665296	0.665296	0.665296	0.665296	0.665296	0.665296	0.665296	0.665296	0.665296	0.665296	0.665296	1.62248	0.665296	0.665296	0.665296	0.665296	0.665296
	ISG20	0.553948	1.48063	1.386	1.8698	0.553948	0.553948	0.553948	1.44533	0.553948	0.553948	1.14454	0.553948	1.4833	1.65966	0.553948	1.15608	0.553948
	ITGA2B	0.956	0.956	0.956	0.956	0.956	0.956	0.956	0.956	0.956	0.956	0.956	0.956	0.956	0.956	0.956	0.956	222.484
	ITGAE	0.752929	0.752929	0.752929	0.752929	0.752929	0.752929	0.752929	0.752929	0.752929	0.752929	0.752929	0.752929	0.752929	0.752929	0.752929	2.65199	0.752929
	ITGAL	0.742859	0.742859	0.742859	0.742859	0.742859	0.742859	0.742859	0.742859	0.742859	0.742859	0.742859	2.21093	0.742859	0.742859	0.742859	0.742859	0.742859
	ITGB1	0.671831	2.32978	0.671831	0.671831	0.671831	0.671831	0.671831	0.671831	0.671831	0.671831	0.671831	1.46154	0.671831	0.671831	0.671831	0.671831	1.97929
	ITGB2	0.939469	0.987598	0.908023	0.395161	1.72503	1.63636	1.64225	0.395161	2.57576	0.919006	1.51311	2.01538	1.10125	1.14261	1.73534	0.744498	1.05742
	ITM2B	1.13577	1.29086	1.01056	0.739274	1.63659	1.20476	1.37949	0.563352	1.21513	1.15496	1.305	1.40267	1.23983	1.11604	0.92321	0.668215	1.91041
	ITM2C	0.783441	0.783441	0.783441	0.783441	0.783441	0.783441	0.783441	0.783441	0.783441	0.783441	0.783441	0.783441	0.783441	0.783441	0.783441	48.9902	0.783441
	ITSN2	0.678804	0.678804	0.678804	0.678804	0.678804	0.678804	0.678804	0.678804	0.678804	0.678804	0.678804	1.73014	0.678804	0.678804	0.678804	0.678804	0.678804
	JAK1	0.533527	1.26987	0.533527	0.533527	0.533527	1.49796	0.533527	1.01446	2.79909	0.533527	1.47334	1.12723	1.45215	1.52329	1.00912	1.13768	1.09829
	JAML	0.658833	0.658833	0.658833	0.658833	2.25556	0.658833	2.12546	0.658833	0.658833	0.658833	0.658833	1.4868	2.22773	0.658833	2.90692	3.30627	0.658833
	JCHAIN	0.84339	0.84339	0.84339	0.84339	0.84339	0.84339	0.84339	0.84339	0.84339	0.84339	0.84339	0.84339	0.84339	0.84339	0.84339	80.926	0.84339
	JMJD1C	0.66745	0.66745	0.66745	0.66745	0.66745	0.66745	0.66745	0.66745	0.66745	0.66745	0.66745	0.66745	0.66745	0.66745	1.55899	1.77875	0.66745
	JTB	0.500175	1.28797	1.14251	0.500175	1.2903	1.46573	0.500175	1.23886	1.67218	0.500175	1.48703	1.24249	1.47405	0.500175	1.34588	1.88997	1.03783
	JUN	1.34343	1.31431	1.35481	1.20281	0.816809	1.33703	0.895848	1.02918	1.23001	0.24992	1.27501	0.810016	1.0746	1.47826	0.898502	0.875415	0.820016
	JUNB	1.75625	1.31086	1.69745	0.788763	0.851837	1.16125	0.814102	0.827484	0.879263	0.427128	0.91259	1.17634	0.974528	1.8401	0.851542	0.419446	0.776104
	JUND	0.547904	0.547904	0.547904	0.547904	1.90789	0.547904	2.61102	1.20026	0.547904	0.547904	0.547904	1.16622	0.547904	0.547904	1.66931	1.1869	0.547904
	KCTD12	0.781642	0.781642	0.781642	0.781642	3.33288	0.781642	0.781642	0.781642	0.781642	0.781642	0.781642	0.781642	0.781642	0.781642	2.83628	0.781642	0.781642
	KDELR1	0.726345	0.726345	0.726345	0.726345	0.726345	0.726345	0.726345	0.726345	0.726345	0.726345	0.726345	0.726345	0.726345	0.726345	0.726345	2.24792	0.726345
	KDELR2	0.69454	0.69454	0.69454	0.69454	0.69454	0.69454	0.69454	0.69454	0.69454	0.69454	0.69454	0.69454	0.69454	0.69454	0.69454	2.28819	0.69454
	KIF2A	0.727583	0.727583	0.727583	0.727583	0.727583	0.727583	0.727583	0.727583	0.727583	0.727583	0.727583	0.727583	0.727583	0.727583	0.727583	0.727583	3.85965
	KIF5B	0.665644	0.665644	0.665644	0.665644	0.665644	0.665644	0.665644	0.665644	0.665644	0.665644	0.665644	0.665644	0.665644	0.665644	1.4991	1.88835	0.665644
	KLF2	1.37477	1.08702	1.31737	1.28655	0.896352	1.10743	0.846727	1.15175	1.21951	0.902764	0.961275	1.28538	0.973892	1.15834	0.654836	0.36917	0.790438
	KLF3	0.685495	0.685495	0.685495	0.685495	0.685495	0.685495	0.685495	0.685495	0.685495	0.685495	0.685495	1.89625	0.685495	0.685495	0.685495	0.685495	0.685495
	KLF4	0.714176	0.714176	0.714176	0.714176	3.13237	0.714176	3.3857	0.714176	0.714176	0.714176	0.714176	3.63723	0.714176	0.714176	3.22673	0.714176	0.714176
	KLF6	0.902629	1.50074	0.811698	1.04667	1.4555	1.37306	1.54859	1.17021	1.24675	0.377877	0.980224	1.37798	0.92936	1.13922	1.64989	1.6614	1.15923
	KLRB1	0.702133	1.37136	0.702133	0.702133	0.702133	0.702133	0.702133	0.702133	4.12342	0.702133	3.83821	0.702133	7.74377	0.702133	0.702133	0.702133	0.702133
	KLRC1	0.860428	0.860428	0.860428	0.860428	0.860428	0.860428	0.860428	0.860428	0.860428	0.860428	11.209	0.860428	0.860428	0.860428	0.860428	0.860428	0.860428
	KLRD1	0.765481	0.765481	0.765481	0.765481	0.765481	0.765481	0.765481	0.765481	8.14829	0.765481	4.88362	0.765481	0.765481	0.765481	0.765481	0.765481	0.765481
	KLRF1	0.832843	0.832843	0.832843	0.832843	0.832843	0.832843	0.832843	0.832843	15.5426	0.832843	0.832843	0.832843	0.832843	0.832843	0.832843	0.832843	0.832843
	KLRG1	0.740055	0.740055	0.740055	0.740055	0.740055	3.05612	0.740055	0.740055	0.740055	0.740055	3.92167	0.740055	3.18903	0.740055	0.740055	0.740055	0.740055
	KRTCAP2	0.555586	1.37838	0.555586	0.555586	1.1861	0.555586	0.555586	0.555586	0.555586	0.555586	0.555586	1.12821	1.66844	0.555586	1.17077	1.83604	0.555586
	KTN1	0.628258	0.628258	0.628258	0.628258	0.628258	0.628258	0.628258	0.628258	0.628258	0.628258	0.628258	0.628258	0.628258	0.628258	1.43885	1.74005	0.628258
	LAIR1	0.750104	0.750104	0.750104	0.750104	0.750104	0.750104	0.750104	0.750104	0.750104	0.750104	0.750104	0.750104	0.750104	0.750104	0.750104	2.69259	0.750104
	LAMP1	0.609166	0.609166	0.609166	0.609166	0.609166	0.609166	0.609166	0.609166	1.96245	0.609166	0.609166	0.609166	0.609166	0.609166	0.609166	1.32722	0.609166
	LAMP5	0.942618	0.942618	0.942618	0.942618	0.942618	0.942618	0.942618	0.942618	0.942618	0.942618	0.942618	0.942618	0.942618	0.942618	0.942618	192.065	0.942618
	LAMTOR1	0.561836	0.561836	0.561836	0.561836	1.65	0.561836	1.88519	1.21532	0.561836	0.561836	0.561836	1.39026	0.561836	0.561836	1.90855	2.09802	3.01218
	LAMTOR2	0.655707	0.655707	0.655707	0.655707	1.88434	0.655707	0.655707	0.655707	0.655707	0.655707	0.655707	1.74493	0.655707	0.655707	2.12099	1.60454	0.655707
	LAMTOR4	1.11013	1.06573	1.02689	0.433278	1.96399	1.12971	1.97897	1.08685	1.29229	1.10832	1.13796	1.9137	1.06409	1.02178	1.44643	0.958119	1.12962
	LAMTOR5	0.567951	0.567951	0.567951	0.567951	1.47185	0.567951	1.46902	1.54994	0.567951	0.567951	0.567951	1.35307	0.567951	0.567951	1.17691	2.00254	0.567951
	LAP3	0.759803	0.759803	0.759803	0.759803	0.759803	0.759803	0.759803	0.759803	0.759803	0.759803	0.759803	0.759803	0.759803	0.759803	1.28928	0.759803	0.759803
	LAPTM4A	0.627903	0.627903	0.627903	0.627903	1.67552	0.627903	0.627903	0.627903	0.627903	0.627903	0.627903	1.77322	0.627903	0.627903	1.54824	1.63423	0.627903
	LAPTM5	1.08033	1.04266	1.05883	1.7584	1.16064	0.99243	1.11234	1.28615	1.05283	1.0783	1.17647	1.34409	1.08706	0.792691	1.0948	0.89634	0.777218
	LAT	1.64083	1.52086	1.58242	0.576795	0.576795	1.73802	0.576795	0.576795	1.30798	1.70237	1.63745	0.576795	0.576795	1.63276	0.576795	0.576795	1.3093
	LBH	1.54986	0.548034	1.50601	1.21016	0.548034	0.548034	0.548034	1.28563	0.548034	1.61211	1.49343	0.548034	1.44506	0.548034	0.548034	0.548034	0.548034
	LCK	1.46288	1.49296	1.60748	0.496399	0.496399	1.8602	0.496399	0.496399	1.54767	1.43933	1.55565	0.496399	1.41647	1.86846	0.496399	0.496399	0.496399
	LCP1	0.472149	1.12934	0.472149	0.472149	1.83638	1.36234	1.96123	0.897016	1.70195	0.472149	1.37582	1.88236	1.29902	1.11217	1.47505	1.35614	0.472149
	LDHA	0.510826	1.54208	1.14022	0.510826	1.25445	1.22366	0.510826	0.510826	1.61397	0.510826	1.48954	1.48607	1.50304	1.33191	1.44793	1.10807	0.720808
	LDHB	1.7766	1.77408	1.77182	0.359331	0.667473	0.99842	0.359331	0.788402	0.829978	1.80034	0.887381	0.359331	0.928351	1.42021	0.818475	1.08574	0.666643
	LDLRAP1	0.66833	0.66833	2.09746	0.66833	0.66833	0.66833	0.66833	0.66833	0.66833	0.66833	0.66833	0.66833	0.66833	0.66833	0.66833	0.66833	0.66833
	LEF1	2.08469	0.643451	1.95879	0.643451	0.643451	0.643451	0.643451	0.643451	0.643451	1.98542	0.643451	0.643451	0.643451	2.0678	0.643451	0.643451	0.643451
	LENG8	0.734879	0.734879	0.734879	0.734879	0.734879	0.734879	0.734879	0.734879	0.734879	0.734879	0.734879	0.734879	0.734879	0.734879	0.734879	2.28959	0.734879
	LEPROTL1	1.67524	1.36412	1.6393	0.538532	0.538532	0.538532	0.538532	0.538532	0.538532	1.52378	0.538532	0.538532	0.538532	1.39083	0.538532	0.538532	0.538532
	LGALS1	0.576316	0.94484	0.576316	0.576316	2.9945	0.576316	3.39582	0.576316	0.955606	0.576316	0.576316	2.70596	0.576316	0.576316	3.13857	1.4693	1.70889
	LGALS2	0.709442	0.709442	0.709442	0.709442	4.89985	0.709442	3.00585	0.709442	0.709442	0.709442	0.709442	0.709442	0.709442	0.709442	4.10778	0.709442	0.709442
	LGALS3	0.733684	0.733684	0.733684	0.733684	3.52441	0.733684	1.96286	0.733684	0.733684	0.733684	0.733684	3.3725	0.733684	0.733684	3.08826	0.733684	0.733684
	LGALS9	0.72726	0.72726	0.72726	0.72726	2.10996	0.72726	0.72726	0.72726	0.72726	0.72726	0.72726	3.54722	0.72726	0.72726	1.95098	0.72726	0.72726
	LGMN	0.905641	0.905641	0.905641	0.905641	0.905641	0.905641	0.905641	0.905641	0.905641	0.905641	0.905641	0.905641	0.905641	0.905641	0.905641	24.0816	0.905641
	LILRA2	0.823785	0.823785	0.823785	0.823785	0.823785	0.823785	0.823785	0.823785	0.823785	0.823785	0.823785	4.63501	0.823785	0.823785	0.823785	0.823785	0.823785
	LILRA4	0.901591	0.901591	0.901591	0.901591	0.901591	0.901591	0.901591	0.901591	0.901591	0.901591	0.901591	0.901591	0.901591	0.901591	0.901591	675.905	0.901591
	LILRA5	0.831704	0.831704	0.831704	0.831704	0.831704	0.831704	0.831704	0.831704	0.831704	0.831704	0.831704	4.57011	0.831704	0.831704	0.831704	0.831704	0.831704
	LILRB1	0.830866	0.830866	0.830866	0.830866	0.830866	0.830866	0.830866	0.830866	0.830866	0.830866	0.830866	4.15263	0.830866	0.830866	0.830866	0.830866	0.830866
	LILRB2	0.818048	0.818048	0.818048	0.818048	0.818048	0.818048	0.818048	0.818048	0.818048	0.818048	0.818048	6.24815	0.818048	0.818048	0.818048	0.818048	0.818048
	LILRB3	0.828665	0.828665	0.828665	0.828665	0.828665	0.828665	0.828665	0.828665	0.828665	0.828665	0.828665	3.89961	0.828665	0.828665	0.828665	0.828665	0.828665
	LILRB4	0.867246	0.867246	0.867246	0.867246	0.867246	0.867246	0.867246	0.867246	0.867246	0.867246	0.867246	0.867246	0.867246	0.867246	0.867246	50.4295	0.867246
	LIMD2	1.19264	1.09949	1.15283	1.4786	0.950451	1.17791	0.831345	1.32409	1.38983	1.23385	1.03787	1.33761	0.831751	1.18565	0.994784	0.562593	1.02205
	LIMS1	0.734903	0.734903	0.734903	0.734903	0.734903	0.734903	0.734903	0.734903	0.734903	0.734903	0.734903	0.734903	0.734903	0.734903	0.734903	0.734903	6.33035
	LINC00657	0.746607	0.746607	0.746607	0.746607	0.746607	0.746607	0.746607	0.746607	0.746607	0.746607	0.746607	0.746607	0.746607	0.746607	0.746607	0.746607	3.31835
	LINC00861	0.656699	0.656699	0.656699	0.656699	0.656699	0.656699	0.656699	0.656699	0.656699	1.64913	0.656699	0.656699	0.656699	0.656699	0.656699	0.656699	0.656699
	LINC00926	0.778275	0.778275	0.778275	4.62581	0.778275	0.778275	0.778275	2.6769	0.778275	0.778275	0.778275	0.778275	0.778275	0.778275	0.778275	0.778275	0.778275
	LINC00936	0.669904	0.669904	0.669904	0.669904	2.19618	0.669904	2.10854	0.669904	0.669904	0.669904	0.669904	1.90413	0.669904	0.669904	2.14881	0.669904	0.669904
	LINC00996	0.925686	0.925686	0.925686	0.925686	0.925686	0.925686	0.925686	0.925686	0.925686	0.925686	0.925686	0.925686	0.925686	0.925686	0.925686	374.004	0.925686
	LINC01272	0.78995	0.78995	0.78995	0.78995	0.78995	0.78995	0.78995	0.78995	0.78995	0.78995	0.78995	11.2143	0.78995	0.78995	0.78995	0.78995	0.78995
	LINC01420	0.670298	0.670298	0.670298	0.670298	0.670298	0.670298	0.670298	0.670298	0.670298	0.670298	0.670298	0.670298	0.670298	0.670298	0.670298	1.98571	0.670298
	LITAF	0.523665	0.523665	1.36705	0.523665	0.523665	1.80008	0.523665	0.523665	2.10011	0.523665	1.63654	0.523665	1.46699	1.46559	0.932183	1.13272	0.523665
	LMAN2	0.618052	0.618052	0.618052	0.618052	0.618052	0.618052	0.618052	0.618052	1.32958	0.618052	0.618052	1.37544	0.618052	0.618052	0.871308	1.66885	0.618052
	LMO2	0.83985	0.83985	0.83985	0.83985	0.83985	0.83985	0.83985	0.83985	0.83985	0.83985	0.83985	4.8431	0.83985	0.83985	0.83985	0.83985	0.83985
	LPXN	0.724191	0.724191	0.724191	0.724191	0.724191	0.724191	0.724191	0.724191	0.724191	0.724191	0.724191	0.724191	0.724191	0.724191	0.724191	2.43836	0.724191
	LRRC25	0.816563	0.816563	0.816563	0.816563	0.816563	0.816563	0.816563	0.816563	0.816563	0.816563	0.816563	9.09352	0.816563	0.816563	0.816563	0.816563	0.816563
	LRRC26	0.938828	0.938828	0.938828	0.938828	0.938828	0.938828	0.938828	0.938828	0.938828	0.938828	0.938828	0.938828	0.938828	0.938828	0.938828	1024	0.938828
	LRRFIP1	0.525885	1.33804	0.525885	0.525885	1.58748	0.525885	1.5828	0.525885	0.525885	0.525885	1.05668	1.99459	0.525885	0.525885	1.89477	1.16531	0.525885
	LSM10	0.682824	0.682824	0.682824	0.682824	0.682824	0.682824	0.682824	0.682824	0.682824	0.682824	0.682824	1.6274	0.682824	0.682824	0.682824	0.682824	0.682824
	LSM4	0.647609	0.647609	0.647609	0.647609	0.647609	0.647609	0.647609	0.647609	0.647609	0.647609	0.647609	0.969922	0.647609	0.647609	1.4685	1.86115	0.647609
	LSM6	0.623058	0.623058	0.623058	0.623058	1.59611	0.623058	1.71435	0.623058	0.623058	0.623058	0.623058	1.65621	0.623058	0.623058	1.31011	0.623058	0.623058
	LSP1	1.00159	1.06055	0.973056	1.18061	1.20768	1.36352	1.14448	1.39751	1.81332	0.997516	1.46496	1.62935	1.0898	1.03073	1.82014	1.89928	0.774391
	LST1	0.618168	0.618168	0.618168	0.618168	3.31989	0.618168	3.22145	0.618168	0.618168	0.618168	0.618168	5.52873	0.618168	0.618168	2.70524	0.618168	0.853884
	LTA4H	0.636291	0.636291	0.636291	0.636291	1.9973	0.636291	2.31336	0.636291	0.636291	0.636291	0.636291	2.62185	0.636291	0.636291	1.28764	0.636291	0.636291
	LTB	1.49047	1.84839	1.17608	1.57902	0.303043	0.702063	0.303043	1.70361	0.303043	1.43058	0.768716	0.643973	1.60604	1.52187	0.366077	0.724409	0.552404
	LUC7L3	0.624542	0.624542	0.624542	0.624542	0.624542	0.624542	0.624542	0.624542	0.624542	0.624542	0.624542	0.624542	0.624542	0.624542	0.624542	1.51512	0.624542
	LY6E	0.48498	1.28479	1.17089	0.48498	0.984313	1.41633	0.48498	1.19185	1.91299	1.0823	1.58066	1.97292	1.4472	1.34544	0.48498	0.48498	0.48498
	LY86	0.690255	0.690255	0.690255	1.72286	2.43527	0.690255	1.93612	2.36048	0.690255	0.690255	0.690255	0.690255	0.690255	0.690255	2.69776	0.690255	0.690255
	LY96	0.757706	0.757706	0.757706	0.757706	2.78335	0.757706	0.757706	0.757706	0.757706	0.757706	0.757706	2.23829	0.757706	0.757706	0.757706	0.757706	0.757706
	LYAR	0.682612	0.682612	0.682612	0.682612	0.682612	2.68709	0.682612	0.682612	0.682612	0.682612	3.40473	0.682612	3.07882	3.78805	0.682612	0.682612	0.682612
	LYL1	0.758715	0.758715	0.758715	0.758715	0.758715	0.758715	0.758715	0.758715	0.758715	0.758715	0.758715	2.63496	0.758715	0.758715	0.758715	0.758715	0.758715
	LYN	0.711273	0.711273	0.711273	0.711273	2.07965	0.711273	0.711273	0.711273	0.711273	0.711273	0.711273	4.77466	0.711273	0.711273	1.62133	2.02551	0.711273
	LYSMD2	0.702729	0.702729	0.702729	0.702729	0.702729	0.702729	0.702729	0.702729	0.702729	0.702729	0.702729	0.702729	0.702729	0.702729	0.702729	2.20029	0.702729
	LYST	0.696814	0.696814	0.696814	0.696814	2.2238	0.696814	1.80873	0.696814	0.696814	0.696814	0.696814	3.13701	0.696814	0.696814	0.696814	0.696814	0.696814
	LYZ	0.817336	0.800113	0.815626	0.787929	3.73929	0.856921	4.01108	0.800556	0.838541	0.820125	0.845243	1.6193	0.841512	0.83836	3.7186	0.769933	1.30828
	M6PR	0.610152	0.610152	0.610152	0.610152	0.610152	0.610152	0.610152	0.610152	0.610152	0.610152	0.610152	1.77429	0.610152	0.610152	1.31096	1.53123	0.610152
	MAF1	0.601033	0.601033	0.601033	0.601033	0.601033	0.601033	0.601033	0.601033	0.601033	0.601033	0.601033	0.601033	0.601033	0.601033	1.19936	1.43673	0.601033
	MAFB	0.827659	0.827659	0.827659	0.827659	0.827659	0.827659	0.827659	0.827659	0.827659	0.827659	0.827659	4.79869	0.827659	0.827659	0.827659	0.827659	0.827659
	MALAT1	1.39722	0.986646	1.24806	1.03934	0.413318	1.61532	0.409057	1.23928	1.26693	1.78697	1.3813	0.68003	1.1759	1.3864	0.267053	0.641112	0.422439
	MANF	0.725283	0.725283	0.725283	0.725283	0.725283	0.725283	0.725283	0.725283	0.725283	0.725283	0.725283	0.725283	0.725283	0.725283	0.725283	2.54591	0.725283
	MAP1A	0.943352	0.943352	0.943352	0.943352	0.943352	0.943352	0.943352	0.943352	0.943352	0.943352	0.943352	0.943352	0.943352	0.943352	0.943352	174.651	0.943352
	MAP1LC3B	0.607262	0.607262	0.607262	0.607262	0.607262	0.607262	0.607262	0.607262	0.607262	0.607262	0.607262	1.41644	0.607262	0.607262	1.25768	1.34388	0.607262
	MAP2K3	0.733953	0.733953	0.733953	0.733953	0.733953	0.733953	0.733953	0.733953	0.733953	0.733953	0.733953	2.13482	0.733953	0.733953	0.733953	0.733953	0.733953
	MAP3K7CL	0.878962	0.878962	0.878962	0.878962	0.878962	0.878962	0.878962	0.878962	0.878962	0.878962	0.878962	0.878962	0.878962	0.878962	0.878962	0.878962	37.7041
	MAPKAPK2	0.84808	0.84808	0.84808	0.84808	0.84808	0.84808	0.84808	0.84808	0.84808	0.84808	0.84808	0.84808	0.84808	0.84808	0.84808	18.2074	0.84808
	MAPKAPK3	0.752131	0.752131	0.752131	0.752131	0.752131	0.752131	0.752131	0.752131	0.752131	0.752131	0.752131	3.83655	0.752131	0.752131	0.752131	1.3445	0.752131
	March1	0.729949	0.729949	0.729949	2.20186	0.729949	0.729949	0.729949	2.46758	0.729949	0.729949	0.729949	0.729949	0.729949	0.729949	1.76221	1.8511	0.729949
	March2	0.81445	0.81445	0.81445	0.81445	0.81445	0.81445	0.81445	0.81445	0.81445	0.81445	0.81445	0.81445	0.81445	0.81445	0.81445	3.82207	5.58068
	MARCKS	0.777872	0.777872	0.777872	0.777872	2.96214	0.777872	0.777872	0.777872	0.777872	0.777872	0.777872	2.83977	0.777872	0.777872	0.777872	0.777872	0.777872
	MARCKSL1	0.674066	0.674066	0.674066	0.674066	0.674066	0.674066	0.674066	0.674066	0.674066	0.674066	0.674066	1.91623	0.674066	0.674066	0.674066	0.674066	0.674066
	MAT2A	0.768589	0.768589	0.768589	0.768589	0.768589	0.768589	0.768589	0.768589	0.768589	0.768589	0.768589	0.768589	0.768589	0.768589	2.20271	0.768589	0.768589
	MATK	0.770597	0.770597	0.770597	0.770597	0.770597	0.770597	0.770597	0.770597	5.62248	0.770597	3.57455	0.770597	0.770597	0.770597	0.770597	0.770597	0.770597
	MAX	0.680265	0.680265	0.680265	0.680265	0.680265	0.680265	0.680265	0.680265	0.680265	0.680265	0.680265	0.680265	0.680265	0.680265	0.680265	0.680265	3.37005
	MBNL1	0.521758	1.05632	0.521758	0.521758	1.28933	0.521758	1.30242	0.521758	1.17923	0.521758	1.01942	1.19044	0.521758	1.29047	1.39123	1.07184	1.55632
	MCL1	0.505519	1.21325	0.505519	0.505519	1.76712	0.505519	2.11961	0.505519	1.08152	0.505519	1.22904	1.37357	1.26416	0.505519	1.69332	1.41595	1.21313
	MDFIC	0.785998	0.785998	0.785998	0.785998	0.785998	0.785998	0.785998	0.785998	0.785998	0.785998	0.785998	0.785998	0.785998	0.785998	0.785998	3.77365	0.785998
	MDH2	0.601208	0.601208	0.601208	0.601208	0.601208	0.601208	0.601208	0.601208	0.601208	0.601208	0.601208	1.47269	0.601208	0.601208	1.51576	1.51209	0.601208
	MDM4	0.635821	0.635821	0.635821	0.635821	0.635821	0.635821	0.635821	0.635821	0.635821	0.635821	0.635821	0.635821	0.635821	0.635821	1.34986	1.59414	0.635821
	MEF2C	0.694781	0.694781	0.694781	3.91342	1.5978	0.694781	0.694781	1.89649	0.694781	0.694781	0.694781	1.51297	0.694781	0.694781	1.47046	2.2261	0.694781
	METTL9	0.604841	0.604841	0.604841	0.604841	1.62692	0.604841	2.29222	0.604841	0.604841	0.604841	0.604841	0.604841	0.604841	0.604841	1.57599	0.876871	1.45823
	MFSD1	0.76181	0.76181	0.76181	0.76181	0.76181	0.76181	0.76181	0.76181	0.76181	0.76181	0.76181	0.76181	0.76181	0.76181	1.26923	0.76181	2.49625
	MGAT1	0.692006	0.692006	0.692006	0.692006	0.692006	0.692006	0.692006	0.692006	0.692006	0.692006	0.692006	0.692006	0.692006	0.692006	1.67109	2.01752	0.692006
	MGST1	0.798986	0.798986	0.798986	0.798986	0.798986	0.798986	4.37734	0.798986	0.798986	0.798986	0.798986	0.798986	0.798986	0.798986	2.30928	0.798986	0.798986
	MGST2	0.797363	0.797363	0.797363	0.797363	0.797363	0.797363	0.797363	0.797363	0.797363	0.797363	0.797363	0.797363	0.797363	0.797363	3.13477	4.60692	0.797363
	MGST3	0.619677	0.619677	0.619677	0.619677	0.619677	0.619677	0.619677	0.619677	0.619677	0.619677	0.619677	1.59501	0.619677	0.619677	1.31488	1.45522	0.619677
	MIDN	0.713001	0.713001	0.713001	0.713001	0.713001	0.713001	0.713001	0.713001	0.713001	0.713001	0.713001	1.8701	0.713001	0.713001	1.72459	0.713001	0.713001
	MIEN1	0.690704	0.690704	0.690704	0.690704	0.690704	0.690704	0.690704	0.690704	0.690704	0.690704	0.690704	0.690704	0.690704	0.690704	0.690704	1.09855	0.690704
	MIF	1.23442	1.33897	1.19871	0.894673	1.04267	1.30088	0.811637	1.16056	1.38421	1.21305	1.32605	0.899163	1.35323	1.40535	1.16585	1.22996	0.428208
	MIF4GD	0.757432	0.757432	0.757432	0.757432	0.757432	0.757432	0.757432	0.757432	0.757432	0.757432	0.757432	0.757432	0.757432	0.757432	0.757432	3.35446	0.757432
	MIIP	0.798131	0.798131	0.798131	0.798131	0.798131	0.798131	0.798131	0.798131	0.798131	0.798131	0.798131	0.798131	0.798131	0.798131	0.798131	1.60561	0.798131
	MINOS1	0.518294	1.2405	1.20849	0.518294	1.60169	0.518294	1.55707	0.518294	0.518294	0.518294	0.518294	1.74954	0.518294	0.518294	1.50122	1.19763	0.518294
	MIS18BP1	0.737717	0.737717	0.737717	0.737717	0.737717	0.737717	0.737717	0.737717	0.737717	0.737717	0.737717	0.737717	0.737717	0.737717	1.96835	0.737717	0.737717
	MKKS	0.72883	0.72883	0.72883	0.72883	0.72883	0.72883	0.72883	0.72883	0.72883	0.72883	0.72883	0.72883	0.72883	0.72883	0.72883	2.354	0.72883
	MKRN1	0.651537	0.651537	0.651537	0.651537	0.651537	0.651537	0.651537	0.651537	0.651537	0.651537	0.651537	1.57663	0.651537	0.651537	0.651537	0.651537	2.75064
	MLEC	0.79096	0.79096	0.79096	0.79096	0.79096	0.79096	0.79096	0.79096	0.79096	0.79096	0.79096	0.79096	0.79096	0.79096	0.79096	3.75221	0.79096
	MLF2	0.693223	0.693223	0.693223	0.693223	0.693223	0.693223	0.693223	0.693223	0.693223	0.693223	0.693223	0.693223	0.693223	0.693223	1.66318	2.01793	0.693223
	MMD	0.880772	0.880772	0.880772	0.880772	0.880772	0.880772	0.880772	0.880772	0.880772	0.880772	0.880772	0.880772	0.880772	0.880772	0.880772	0.880772	30.1377
	MMP24-AS1	0.702973	0.702973	0.702973	0.702973	0.702973	0.702973	0.702973	0.702973	0.702973	0.702973	0.702973	1.83076	0.702973	0.702973	0.702973	0.702973	0.702973
	MNDA	0.691616	0.691616	0.691616	0.691616	3.56633	0.691616	4.52475	0.691616	0.691616	0.691616	0.691616	2.16654	0.691616	0.691616	3.01474	0.691616	0.691616
	MOB1A	0.616957	0.616957	0.616957	0.616957	1.8085	0.616957	0.616957	0.616957	0.616957	0.616957	0.616957	1.76767	0.616957	0.616957	1.45307	1.57112	2.08215
	MORF4L1	1.26018	1.15247	1.16617	0.438092	1.24181	1.33998	1.18109	1.10549	1.42607	1.20234	1.32227	1.45765	1.23473	1.32953	1.26514	1.31995	1.60959
	MORF4L2	0.744931	0.744931	0.744931	0.744931	0.744931	0.744931	0.744931	0.744931	0.744931	0.744931	0.744931	0.744931	0.744931	0.744931	0.744931	2.48445	0.744931
	MPC1	0.736103	0.736103	0.736103	0.736103	0.736103	0.736103	0.736103	0.736103	0.736103	0.736103	0.736103	2.15986	0.736103	0.736103	0.736103	0.736103	0.736103
	MPEG1	0.73872	0.73872	0.73872	0.73872	3.01273	0.73872	2.89959	0.73872	0.73872	0.73872	0.73872	2.16454	0.73872	0.73872	2.55251	5.01596	0.73872
	MPP1	0.836632	0.836632	0.836632	0.836632	0.836632	0.836632	0.836632	0.836632	0.836632	0.836632	0.836632	0.836632	0.836632	0.836632	0.836632	0.836632	8.86829
	MRPL20	0.639619	0.639619	0.639619	0.639619	0.639619	0.639619	0.639619	0.639619	0.639619	0.639619	0.639619	0.639619	0.639619	0.639619	0.915097	1.61965	0.639619
	MRPL23	0.639933	0.639933	0.639933	0.639933	1.8507	0.639933	0.639933	0.639933	0.639933	0.639933	0.639933	1.43711	0.639933	0.639933	2.14014	1.62744	0.639933
	MRPL33	0.605714	0.605714	0.605714	0.605714	1.5285	0.605714	0.605714	0.605714	0.605714	0.605714	0.605714	1.31797	0.605714	0.605714	1.67468	0.605714	0.605714
	MRPL36	0.785296	0.785296	0.785296	0.785296	0.785296	0.785296	0.785296	0.785296	0.785296	0.785296	0.785296	0.785296	0.785296	0.785296	0.785296	3.25945	0.785296
	MRPL41	0.665285	0.665285	0.665285	0.665285	0.665285	0.665285	0.665285	0.665285	0.665285	0.665285	0.665285	0.665285	0.665285	0.665285	0.665285	1.76946	0.665285
	MRPL51	0.664684	0.664684	0.664684	0.664684	0.664684	0.664684	0.664684	0.664684	0.664684	0.664684	0.664684	0.664684	0.664684	0.664684	0.664684	1.86459	0.664684
	MRPL52	0.635047	0.635047	0.635047	0.635047	1.45199	0.635047	0.635047	0.635047	0.635047	0.635047	0.635047	1.37689	0.635047	0.635047	1.37105	0.635047	0.635047
	MRPS15	0.722163	0.722163	0.722163	0.722163	0.722163	0.722163	0.722163	0.722163	0.722163	0.722163	0.722163	0.722163	0.722163	0.722163	1.84041	0.722163	0.722163
	MRPS21	0.5702	0.5702	0.5702	0.5702	0.5702	0.5702	0.5702	0.5702	0.5702	0.5702	0.5702	1.27341	0.5702	0.5702	1.17161	1.37004	0.5702
	MS4A1	0.721646	0.721646	0.721646	4.39656	0.721646	0.721646	0.721646	4.65417	0.721646	0.721646	0.721646	0.721646	0.721646	0.721646	0.721646	0.721646	0.721646
	MS4A6A	0.730259	0.730259	0.730259	0.730259	3.98528	0.730259	3.80718	0.730259	0.730259	0.730259	0.730259	0.730259	0.730259	0.730259	2.84078	4.35908	0.730259
	MS4A7	0.78296	0.78296	0.78296	0.78296	2.57819	0.78296	0.78296	0.78296	0.78296	0.78296	0.78296	13.2204	0.78296	0.78296	0.78296	0.78296	0.78296
	MSN	0.55644	0.55644	0.55644	0.55644	1.5268	0.55644	1.64091	0.55644	1.98639	0.55644	1.53713	2.00515	0.55644	0.55644	1.44266	0.55644	1.63638
	MT2A	0.665905	0.665905	0.665905	0.665905	0.665905	1.55595	0.665905	0.665905	0.665905	0.665905	0.665905	1.5343	0.665905	0.665905	0.665905	0.665905	0.665905
	MTDH	0.546145	1.05076	0.546145	0.546145	1.25056	0.546145	0.546145	1.19176	0.546145	0.546145	0.546145	1.15217	0.546145	0.546145	1.96491	2.42074	0.546145
	MTMR11	0.849618	0.849618	0.849618	0.849618	0.849618	0.849618	0.849618	0.849618	0.849618	0.849618	0.849618	0.849618	0.849618	0.849618	4.88361	0.849618	0.849618
	MTMR14	0.744389	0.744389	0.744389	0.744389	0.744389	0.744389	0.744389	0.744389	0.744389	0.744389	0.744389	0.744389	0.744389	0.744389	2.10271	0.744389	0.744389
	MTPN	0.657057	0.657057	0.657057	0.657057	1.3763	0.657057	0.657057	0.657057	0.657057	0.657057	0.657057	1.80617	0.657057	0.657057	1.56382	1.76479	1.91807
	MTSS1	0.805725	0.805725	0.805725	0.805725	0.805725	0.805725	0.805725	0.805725	0.805725	0.805725	0.805725	4.2106	0.805725	0.805725	0.805725	0.805725	0.805725
	MYADM	0.618426	0.618426	0.618426	0.618426	1.44208	0.618426	0.618426	0.618426	0.618426	0.618426	0.618426	1.32551	0.618426	0.618426	2.04266	0.618426	0.618426
	MYBL2	0.947167	0.947167	0.947167	0.947167	0.947167	0.947167	0.947167	0.947167	0.947167	0.947167	0.947167	0.947167	0.947167	0.947167	0.947167	219.497	0.947167
	MYD88	0.786537	0.786537	0.786537	0.786537	0.786537	0.786537	0.786537	0.786537	0.786537	0.786537	0.786537	3.39018	0.786537	0.786537	0.786537	0.786537	0.786537
	MYDGF	0.653607	0.653607	0.653607	0.653607	0.653607	0.653607	0.653607	0.653607	0.653607	0.653607	0.653607	1.59479	0.653607	0.653607	1.54682	3.41682	0.653607
	MYEOV2	0.55904	1.34523	0.55904	0.55904	1.30909	0.55904	0.55904	0.55904	0.55904	0.55904	1.58555	1.26867	1.62675	0.55904	1.24434	1.33466	0.55904
	MYH9	0.616115	0.616115	0.616115	0.616115	0.616115	0.616115	0.616115	0.616115	0.616115	0.616115	0.616115	0.616115	0.616115	0.616115	0.616115	0.616115	1.73088
	MYL12A	1.09842	1.30232	1.12423	0.81324	0.808382	1.56349	0.863876	0.807486	2.31093	1.03259	1.67835	1.08592	1.57619	1.42553	0.846485	1.93886	2.09638
	MYL12B	1.02965	1.27251	0.991065	1.03477	1.13197	1.56651	1.12211	0.942715	1.79594	1.04393	1.48565	1.59276	1.35797	1.30391	1.16748	1.75513	1.20743
	MYL6	0.876291	1.14114	0.845496	0.97003	1.48345	1.3082	1.55275	0.874327	1.69857	0.784622	1.25854	2.31831	1.20622	1.12145	1.56222	2.05735	1.89834
	MYO1F	0.590007	0.590007	0.590007	0.590007	1.4741	1.89885	0.590007	0.590007	2.8992	0.590007	1.93723	1.97984	1.8985	0.590007	1.81123	0.590007	0.590007
	MYO1G	0.600659	0.600659	0.600659	0.600659	0.600659	1.54232	0.600659	0.600659	1.86319	0.600659	0.600659	2.13545	0.600659	0.600659	1.21067	0.600659	0.600659
	MZB1	0.841933	0.841933	0.841933	0.841933	0.841933	0.841933	0.841933	0.841933	0.841933	0.841933	0.841933	0.841933	0.841933	0.841933	0.841933	46.3857	0.841933
	MZT2A	0.601597	1.50231	0.601597	0.601597	0.601597	0.601597	0.601597	0.601597	0.601597	0.601597	0.601597	0.601597	0.601597	0.601597	1.22015	1.30489	0.601597
	MZT2B	1.37364	1.38092	1.27832	0.466542	0.945594	1.38854	0.466542	1.1798	1.33452	1.36861	1.30964	0.932642	1.40527	1.30224	1.19482	1.46437	0.466542
	N4BP2L1	0.721936	0.721936	0.721936	0.721936	0.721936	0.721936	0.721936	0.721936	0.721936	0.721936	0.721936	0.721936	0.721936	0.721936	0.721936	2.21973	0.721936
	N4BP2L2	1.2768	1.21729	1.20348	1.41771	0.986028	1.36168	0.451553	1.17859	1.45618	1.39989	1.30607	1.01582	1.2679	1.22842	0.98606	1.03261	0.451553
	NAA38	0.62821	0.62821	0.62821	0.62821	1.51365	0.62821	0.62821	0.62821	0.62821	0.62821	0.62821	1.59794	0.62821	0.62821	1.48333	1.60249	0.62821
	NAAA	0.708397	0.708397	0.708397	0.708397	0.708397	0.708397	0.708397	0.708397	0.708397	0.708397	0.708397	3.2269	0.708397	0.708397	0.708397	0.708397	0.708397
	NACA	1.28835	1.15932	1.31879	1.05317	1.10152	0.833457	0.93015	1.18974	0.719582	1.29486	0.907364	1.66286	1.04035	0.974062	1.22594	1.70277	0.815571
	NADK	0.800067	0.800067	0.800067	0.800067	0.800067	0.800067	0.800067	0.800067	0.800067	0.800067	0.800067	0.800067	0.800067	0.800067	0.800067	3.54603	0.800067
	NAGK	0.739401	0.739401	0.739401	0.739401	0.739401	0.739401	0.739401	0.739401	0.739401	0.739401	0.739401	2.3846	0.739401	0.739401	1.16365	0.739401	0.739401
	NAIP	0.785156	0.785156	0.785156	0.785156	0.785156	0.785156	0.785156	0.785156	0.785156	0.785156	0.785156	0.785156	0.785156	0.785156	2.2661	0.785156	0.785156
	NAMPT	0.709897	0.709897	0.709897	0.709897	2.75566	0.709897	3.33707	0.709897	0.709897	0.709897	0.709897	2.56069	0.709897	0.709897	1.73856	0.709897	0.709897
	NANS	0.74261	0.74261	0.74261	0.74261	0.74261	0.74261	0.74261	0.74261	0.74261	0.74261	0.74261	0.74261	0.74261	0.74261	0.74261	1.26635	0.74261
	NAP1L1	1.24445	1.21314	1.27441	1.16551	1.18495	0.876717	0.923386	1.29036	0.295489	1.30492	0.891563	2.68617	1.18057	1.1264	1.01597	1.09317	1.71528
	NAPA	0.724309	0.724309	0.724309	0.724309	0.724309	0.724309	0.724309	0.724309	0.724309	0.724309	0.724309	0.724309	0.724309	0.724309	0.724309	2.37046	0.724309
	NAPRT	0.769509	0.769509	0.769509	0.769509	0.769509	0.769509	0.769509	0.769509	0.769509	0.769509	0.769509	2.61154	0.769509	0.769509	2.25625	0.769509	0.769509
	NBEAL1	1.22766	1.22035	1.39744	1.31838	1.07912	0.883373	1.04941	1.38539	0.818592	1.29112	0.9011	0.960436	1.13994	1.17207	1.02106	0.89536	0.915929
	NCF1	0.596836	0.596836	0.596836	2.2668	1.48199	0.596836	2.09409	1.76211	0.596836	0.596836	0.596836	0.596836	0.596836	0.596836	0.596836	2.44973	0.596836
	NCF2	0.767175	0.767175	0.767175	0.767175	3.09285	0.767175	2.40889	0.767175	0.767175	0.767175	0.767175	3.34256	0.767175	0.767175	2.33368	0.767175	0.767175
	NCKAP1L	0.693443	0.693443	0.693443	0.693443	0.693443	0.693443	0.693443	0.693443	0.693443	0.693443	0.693443	1.79716	0.693443	0.693443	0.693443	1.87336	0.693443
	NCL	0.555784	1.23732	0.555784	0.555784	0.555784	0.555784	0.555784	0.555784	0.555784	0.555784	0.555784	1.17967	1.07507	0.555784	1.10922	1.31867	0.555784
	NCOA4	0.683604	0.683604	0.683604	0.683604	0.683604	0.683604	0.683604	0.683604	0.683604	0.683604	0.683604	1.65968	0.683604	0.683604	1.61492	0.683604	5.01559
	NCR3	0.767997	0.767997	0.767997	0.767997	0.767997	0.767997	0.767997	0.767997	3.49211	0.767997	0.767997	0.767997	5.16476	0.767997	0.767997	0.767997	0.767997
	NDFIP1	0.577732	1.36653	1.5685	0.577732	0.577732	0.577732	0.577732	0.577732	0.577732	1.51167	0.577732	1.24995	0.577732	0.577732	1.17478	0.577732	0.577732
	NDUFA1	1.19815	1.2185	1.15682	0.433399	1.18745	1.37185	1.32461	1.13887	1.47164	1.12481	1.33851	1.54925	1.26699	1.21144	1.39035	1.83066	1.25496
	NDUFA11	0.479982	1.17473	1.1097	0.479982	1.52074	1.14512	1.66162	1.16427	1.44305	0.479982	1.20374	1.35082	1.22069	1.2643	1.67626	1.54422	1.20269
	NDUFA12	0.576096	0.576096	0.576096	0.576096	0.576096	0.576096	0.576096	0.576096	1.26572	0.576096	0.576096	1.37352	0.576096	0.576096	1.34092	1.28902	0.576096
	NDUFA13	0.48654	1.2226	0.952158	0.48654	1.56996	1.3557	1.62995	1.1543	1.37704	0.48654	1.21891	1.63624	1.30742	1.23616	1.46	1.10424	0.740304
	NDUFA2	0.583511	0.583511	0.583511	0.583511	1.56388	0.583511	1.26253	0.583511	0.583511	0.583511	0.583511	1.42538	0.583511	0.583511	1.34183	1.41857	0.583511
	NDUFA3	1.19887	1.17034	1.19365	0.448223	1.44849	1.40087	1.49775	0.916445	1.41583	1.16647	1.2856	1.28269	1.21242	1.33452	1.25904	1.47557	0.629121
	NDUFA4	1.14677	1.28852	1.1447	1.07104	1.15534	1.20896	1.1075	1.01082	1.24572	1.11125	1.2406	1.55465	1.14697	1.15832	1.48184	1.68065	1.08618
	NDUFA6	0.669845	0.669845	0.669845	0.669845	0.669845	0.669845	0.669845	0.669845	0.669845	0.669845	0.669845	1.67571	0.669845	0.669845	0.669845	0.669845	1.05806
	NDUFAB1	0.650533	0.650533	0.650533	0.650533	0.650533	0.650533	0.650533	0.650533	0.650533	0.650533	0.650533	1.56727	0.650533	0.650533	1.5139	1.66277	0.650533
	NDUFAF3	0.646471	0.646471	0.646471	0.646471	0.646471	0.646471	0.646471	0.646471	0.646471	0.646471	0.646471	0.646471	0.646471	0.646471	0.646471	1.7391	0.646471
	NDUFB1	1.13925	1.08911	1.15173	0.46903	1.93837	0.46903	2.03381	0.845492	1.35373	1.12845	0.46903	1.19521	0.46903	0.46903	1.51633	1.72642	1.32604
	NDUFB10	0.545672	1.31469	0.545672	0.545672	1.46966	1.60032	1.16868	0.545672	0.545672	0.545672	1.59519	1.23805	0.545672	0.545672	1.17092	1.51918	0.802095
	NDUFB11	0.915008	1.18034	1.20945	0.476848	1.51156	1.29321	1.4841	1.17833	1.23605	0.476848	1.05315	1.08827	1.30129	1.33762	1.35113	1.57429	1.23546
	NDUFB2	0.490703	1.22577	1.20245	0.490703	1.41106	1.06166	1.42211	0.490703	1.76807	0.490703	1.37097	1.5817	1.36977	1.4595	1.38082	1.48256	0.490703
	NDUFB3	0.649981	0.649981	0.649981	0.649981	0.649981	0.649981	0.649981	0.649981	0.649981	0.649981	0.649981	1.6129	0.649981	0.649981	1.45041	1.70572	0.649981
	NDUFB4	0.554612	1.36921	1.11094	0.554612	0.554612	0.554612	0.554612	0.554612	0.554612	0.554612	0.554612	1.29755	0.554612	0.554612	1.12905	1.89968	1.23728
	NDUFB5	0.624131	0.624131	0.624131	0.624131	1.74505	0.624131	0.624131	0.624131	0.624131	0.624131	0.624131	1.65618	0.624131	0.624131	1.54656	1.46694	0.624131
	NDUFB6	0.693118	0.693118	0.693118	0.693118	0.693118	0.693118	0.693118	0.693118	0.693118	0.693118	0.693118	0.693118	0.693118	0.693118	0.693118	1.99334	0.693118
	NDUFB7	0.552904	0.552904	0.552904	0.552904	1.604	0.552904	1.56647	0.552904	2.03677	0.552904	0.552904	1.32268	0.552904	0.552904	1.27741	1.37236	0.552904
	NDUFB8	0.502507	1.25524	1.34102	0.502507	1.22639	1.3901	0.502507	1.17578	1.42655	0.502507	1.00924	1.25338	1.32455	1.25225	1.39994	1.51209	1.07298
	NDUFC2	0.594931	0.594931	0.594931	0.594931	1.47912	0.594931	0.594931	0.594931	0.594931	0.594931	0.594931	1.34446	0.594931	0.594931	1.62201	1.77234	0.594931
	NDUFS4	0.709275	0.709275	0.709275	0.709275	0.709275	0.709275	0.709275	0.709275	0.709275	0.709275	0.709275	0.709275	0.709275	0.709275	1.78612	0.709275	0.709275
	NDUFS5	1.37753	1.33902	1.30678	0.471093	1.1691	1.34672	1.2091	0.471093	0.65634	1.29683	1.30627	1.10994	1.2793	1.32259	1.19551	1.18422	1.14206
	NDUFS6	0.587581	0.587581	0.587581	0.587581	1.78056	0.587581	1.69133	0.587581	0.587581	0.587581	0.587581	1.57269	0.587581	0.587581	1.58718	1.82358	0.587581
	NDUFS7	0.593357	0.593357	0.593357	0.593357	1.64644	0.593357	1.5611	0.593357	0.593357	0.593357	0.593357	1.55617	0.593357	0.593357	1.52189	1.41273	0.593357
	NDUFS8	0.629308	0.629308	0.629308	0.629308	0.629308	0.629308	0.629308	0.629308	0.629308	0.629308	0.629308	0.629308	0.629308	0.629308	1.45454	1.60463	0.629308
	NDUFV2	0.620108	0.620108	0.620108	0.620108	0.620108	0.620108	0.620108	0.620108	0.620108	0.620108	0.620108	1.50614	0.620108	0.620108	1.42121	1.80142	0.620108
	NEAT1	0.437998	1.03558	0.827105	0.437998	2.70196	1.07188	2.56019	0.840187	1.23971	0.866872	1.11638	2.66816	1.01473	0.944714	1.75533	0.73964	1.38157
	NEDD8	1.00722	1.20393	1.13453	0.851441	1.34773	1.36565	1.40763	1.11082	1.56002	1.1402	1.31433	1.44078	1.25421	1.24766	1.26168	1.91285	1.11599
	NENF	0.712486	0.712486	0.712486	0.712486	0.712486	0.712486	0.712486	0.712486	0.712486	0.712486	0.712486	0.712486	0.712486	0.712486	0.712486	2.25855	0.712486
	NFKBIA	0.545145	1.04688	0.545145	0.545145	2.51567	0.545145	2.46114	0.545145	1.04401	0.545145	0.545145	1.51289	1.23073	0.545145	1.67672	0.545145	0.545145
	NFKBIZ	0.674122	0.674122	0.674122	0.674122	1.8036	0.674122	1.02705	0.674122	0.674122	0.674122	0.674122	3.36802	0.674122	0.674122	1.50395	1.69588	0.674122
	NGFRAP1	0.781576	0.781576	0.781576	0.781576	0.781576	0.781576	0.781576	0.781576	0.781576	0.781576	0.781576	0.781576	0.781576	0.781576	0.781576	0.781576	3.48951
	NGLY1	0.766259	0.766259	0.766259	0.766259	0.766259	0.766259	0.766259	0.766259	0.766259	0.766259	0.766259	0.766259	0.766259	0.766259	0.766259	2.58052	0.766259
	NHP2	0.615542	0.615542	0.615542	0.615542	0.615542	0.615542	0.615542	0.615542	0.615542	0.615542	0.615542	0.615542	0.615542	0.615542	0.615542	2.18807	0.615542
	NKG7	0.655591	0.655591	0.655591	0.655591	0.655591	3.5396	0.655591	0.655591	6.0712	0.655591	3.89738	0.655591	3.11817	0.655591	0.655591	0.655591	0.655591
	NME3	0.667156	0.667156	0.667156	0.667156	0.667156	0.667156	0.667156	0.667156	0.667156	0.667156	0.667156	0.667156	0.667156	0.667156	0.667156	1.74814	0.667156
	NMT1	0.736651	0.736651	0.736651	0.736651	0.736651	0.736651	0.736651	0.736651	0.736651	0.736651	0.736651	0.736651	0.736651	0.736651	0.736651	2.28572	0.736651
	NOP10	0.54952	0.54952	0.54952	0.54952	1.52757	0.54952	1.65843	0.54952	1.50543	0.54952	0.54952	1.4842	0.54952	0.54952	1.54237	1.31146	0.54952
	NOSIP	1.79109	1.39692	1.49151	0.50658	0.50658	0.50658	0.50658	0.50658	0.50658	1.60907	1.46177	0.50658	1.20261	1.65091	0.50658	0.955508	0.50658
	NPC2	0.563955	0.563955	0.563955	0.563955	3.04603	0.563955	2.33802	0.563955	0.563955	0.563955	0.563955	3.23459	0.563955	0.563955	1.84022	5.16967	1.48763
	NPM1	1.55497	1.28327	1.68649	0.966055	0.736439	0.991082	0.664684	1.14303	0.801777	1.56966	0.964266	0.650742	1.17433	1.21822	0.819315	0.911984	0.664754
	NR3C1	0.698572	0.698572	0.698572	0.698572	0.698572	0.698572	0.698572	0.698572	0.698572	0.698572	0.698572	0.698572	0.698572	0.698572	0.698572	1.86945	0.698572
	NR4A1	0.781323	0.781323	0.781323	0.781323	0.781323	0.781323	0.781323	0.781323	0.781323	0.781323	0.781323	2.76066	0.781323	0.781323	0.781323	0.781323	0.781323
	NR4A2	0.605572	0.605572	0.605572	0.605572	1.43212	0.605572	0.605572	0.605572	0.605572	0.605572	0.605572	1.27236	0.605572	0.605572	2.0372	0.605572	0.605572
	NRDC	0.745982	0.745982	0.745982	0.745982	0.745982	0.745982	0.745982	0.745982	0.745982	0.745982	0.745982	0.745982	0.745982	0.745982	0.745982	2.27986	0.745982
	NRGN	0.85242	0.85242	0.85242	0.85242	0.85242	0.85242	0.85242	0.85242	0.85242	0.85242	0.85242	0.85242	0.85242	0.85242	0.85242	0.85242	95.4222
	NT5C3A	0.748372	0.748372	0.748372	0.748372	0.748372	0.748372	0.748372	0.748372	0.748372	0.748372	0.748372	0.748372	0.748372	0.748372	0.748372	0.748372	4.92649
	NUCB1	0.688023	0.688023	0.688023	0.688023	0.688023	0.688023	0.688023	0.688023	0.688023	0.688023	0.688023	0.688023	0.688023	0.688023	0.688023	1.90438	0.688023
	NUCB2	0.68178	0.68178	0.68178	0.68178	0.68178	0.68178	0.68178	0.68178	0.68178	0.68178	0.68178	0.68178	0.68178	2.38635	0.68178	2.8893	0.68178
	NUCKS1	0.613143	0.613143	0.613143	0.613143	0.613143	0.613143	0.613143	0.613143	0.613143	0.613143	0.613143	0.613143	0.613143	0.613143	1.1852	1.47072	0.613143
	NUDC	0.658674	0.658674	0.658674	0.658674	0.658674	0.658674	0.658674	0.658674	0.658674	0.658674	0.658674	0.658674	0.658674	0.658674	0.658674	1.6758	0.658674
	NUDT1	0.763624	0.763624	0.763624	0.763624	0.763624	0.763624	0.763624	0.763624	0.763624	0.763624	0.763624	0.763624	0.763624	0.763624	0.763624	3.10315	0.763624
	NUDT5	0.748871	0.748871	0.748871	0.748871	0.748871	0.748871	0.748871	0.748871	0.748871	0.748871	0.748871	0.748871	0.748871	0.748871	0.748871	2.51502	0.748871
	NUMB	0.742784	0.742784	0.742784	0.742784	0.742784	0.742784	0.742784	0.742784	0.742784	0.742784	0.742784	2.1469	0.742784	0.742784	0.742784	0.742784	0.742784
	NUP214	0.740322	0.740322	0.740322	0.740322	2.76926	0.740322	3.17555	0.740322	0.740322	0.740322	0.740322	1.93513	0.740322	0.740322	1.93934	0.740322	0.740322
	OAS1	0.830559	0.830559	0.830559	0.830559	0.830559	0.830559	0.830559	0.830559	0.830559	0.830559	0.830559	4.4843	0.830559	0.830559	0.830559	0.830559	0.830559
	OAZ1	0.754455	0.890707	0.741515	1.28131	2.06091	1.08754	2.16125	1.22044	0.966693	0.729851	1.03275	2.53498	0.871766	0.908093	1.92505	1.65026	2.88956
	OAZ2	0.710592	0.710592	0.710592	0.710592	0.710592	0.710592	0.710592	0.710592	0.710592	0.710592	0.710592	2.30517	0.710592	0.710592	1.8519	0.710592	0.710592
	OCIAD2	0.61909	0.61909	0.61909	0.61909	0.61909	0.61909	0.61909	0.61909	0.61909	0.61909	0.61909	0.61909	0.61909	0.61909	0.61909	1.40878	0.61909
	ODC1	0.745783	0.745783	0.745783	0.745783	0.745783	0.745783	0.745783	0.745783	0.745783	0.745783	0.745783	0.745783	0.745783	0.745783	0.745783	2.41384	2.93834
	OFD1	0.715174	0.715174	0.715174	0.715174	0.715174	0.715174	0.715174	0.715174	0.715174	0.715174	0.715174	0.715174	0.715174	0.715174	0.715174	3.71084	0.715174
	OGFRL1	0.787205	0.787205	0.787205	0.787205	0.787205	0.787205	0.787205	0.787205	0.787205	0.787205	0.787205	0.787205	0.787205	0.787205	2.5248	0.787205	0.787205
	OGT	0.751475	0.751475	0.751475	0.751475	0.751475	0.751475	0.751475	0.751475	0.751475	0.751475	0.751475	0.751475	0.751475	0.751475	0.751475	2.84341	0.751475
	OPN3	0.828956	0.828956	0.828956	0.828956	0.828956	0.828956	0.828956	0.828956	0.828956	0.828956	0.828956	0.828956	0.828956	0.828956	0.828956	5.57609	0.828956
	ORAI2	0.758619	0.758619	0.758619	0.758619	0.758619	0.758619	0.758619	2.90093	0.758619	0.758619	0.758619	0.758619	0.758619	0.758619	0.758619	0.758619	0.758619
	OS9	0.691848	0.691848	0.691848	0.691848	0.691848	0.691848	0.691848	0.691848	0.691848	0.691848	0.691848	0.691848	0.691848	0.691848	0.691848	2.15738	0.691848
	OSBPL8	0.655278	0.655278	0.655278	0.655278	0.655278	0.655278	0.655278	0.655278	0.655278	0.655278	0.655278	1.58324	0.655278	0.655278	1.49127	0.655278	0.655278
	OST4	1.20388	1.29604	1.16801	0.914108	1.08952	1.3272	1.03452	1.0412	1.13181	1.14134	1.33343	1.04085	1.31138	1.21701	1.18827	1.85357	2.06016
	OSTC	0.606192	0.606192	0.606192	0.606192	1.49558	0.606192	0.606192	0.606192	0.606192	0.606192	0.606192	0.606192	1.26144	0.606192	1.48941	2.58428	0.606192
	OSTF1	0.581653	0.581653	0.581653	0.581653	1.36574	0.581653	0.581653	0.581653	2.36511	0.581653	1.25251	1.43437	0.581653	0.581653	1.19896	1.29019	0.581653
	P4HB	0.578313	1.36575	0.578313	0.578313	0.578313	1.48291	0.578313	0.578313	2.15001	0.578313	1.91601	0.578313	1.88425	0.578313	1.29839	2.89593	0.578313
	PA2G4	0.577771	0.577771	1.2366	0.577771	0.577771	0.577771	0.577771	0.577771	0.577771	0.577771	0.577771	0.577771	1.14466	0.577771	1.14798	1.35753	0.577771
	PABPC1	1.42535	1.07934	1.4677	0.987568	1.23524	0.720368	1.18427	1.03578	0.567503	1.06664	0.768067	1.28749	0.898544	1.22952	1.6729	0.884666	1.0188
	PABPC4	0.682771	0.682771	0.682771	0.682771	0.682771	0.682771	0.682771	0.682771	0.682771	0.682771	0.682771	1.89854	0.682771	0.682771	1.53696	0.682771	0.682771
	PACSIN1	0.939745	0.939745	0.939745	0.939745	0.939745	0.939745	0.939745	0.939745	0.939745	0.939745	0.939745	0.939745	0.939745	0.939745	0.939745	159.97	0.939745
	PAK1	0.807678	0.807678	0.807678	0.807678	0.807678	0.807678	0.807678	0.807678	0.807678	0.807678	0.807678	0.807678	0.807678	0.807678	3.66144	0.807678	0.807678
	PAPOLA	0.565929	0.565929	0.565929	0.565929	1.15287	0.565929	0.565929	0.565929	0.565929	0.565929	0.565929	1.23568	0.565929	0.565929	1.18641	1.23215	0.565929
	PARK7	0.485644	1.24346	1.23538	0.485644	1.21168	1.51456	0.485644	1.17803	1.6809	0.485644	1.3928	1.23579	1.3858	1.14391	1.58172	3.23155	1.5937
	PARP1	0.664235	0.664235	0.664235	0.664235	0.664235	0.664235	0.664235	1.61414	0.664235	0.664235	0.664235	0.664235	0.664235	0.664235	0.664235	0.664235	0.664235
	PARP10	0.782498	0.782498	0.782498	0.782498	0.782498	0.782498	0.782498	0.782498	0.782498	0.782498	0.782498	0.782498	0.782498	0.782498	0.782498	3.09196	0.782498
	PARVG	0.716429	0.716429	0.716429	0.716429	0.716429	0.716429	0.716429	0.716429	0.716429	0.716429	0.716429	0.716429	0.716429	0.716429	1.75794	2.25239	0.716429
	PBXIP1	0.662904	1.84692	0.662904	0.662904	0.662904	0.662904	0.662904	0.662904	0.662904	0.662904	0.662904	0.662904	0.662904	0.662904	0.662904	0.662904	0.662904
	PCBP1	1.15234	1.14273	1.12723	0.423678	1.62331	1.23073	1.70216	1.06122	1.39243	0.423678	1.19102	1.39086	1.20462	1.10929	1.45019	0.930055	1.18946
	PCGF5	0.731743	0.731743	0.731743	0.731743	0.731743	0.731743	0.731743	0.731743	0.731743	0.731743	0.731743	2.26853	0.731743	0.731743	0.731743	0.731743	0.731743
	PCSK7	0.574061	1.42015	0.574061	0.574061	0.574061	1.57948	0.574061	1.45251	1.50947	0.574061	1.62342	0.574061	1.4724	1.42787	0.574061	0.574061	0.574061
	PDCD10	0.681267	0.681267	0.681267	0.681267	0.681267	0.681267	0.681267	0.681267	0.681267	0.681267	0.681267	0.681267	0.681267	0.681267	0.681267	0.681267	2.08942
	PDCD4	0.628442	0.628442	0.628442	0.628442	0.628442	0.628442	0.628442	0.628442	0.628442	0.628442	0.628442	0.628442	1.91519	0.628442	0.628442	1.5459	0.628442
	PDIA3	0.518573	1.29222	0.518573	0.518573	1.20561	1.64453	0.518573	0.518573	2.05156	0.518573	1.66742	1.16195	1.6784	1.11069	1.31685	2.04129	0.518573
	PDIA4	0.737379	0.737379	0.737379	0.737379	0.737379	0.737379	0.737379	0.737379	0.737379	0.737379	0.737379	0.737379	0.737379	0.737379	0.737379	4.3095	0.737379
	PDIA6	0.637269	0.637269	0.637269	0.637269	0.637269	0.637269	0.637269	0.637269	0.637269	0.637269	0.637269	1.36788	0.637269	0.637269	1.36033	2.09921	0.637269
	PDLIM1	0.801136	0.801136	0.801136	0.801136	0.801136	0.801136	0.801136	3.64041	0.801136	0.801136	0.801136	0.801136	0.801136	0.801136	0.801136	0.801136	3.00984
	PEBP1	1.43462	1.46512	1.43376	0.52722	0.52722	1.39546	0.52722	1.33359	0.52722	1.46736	1.11307	0.52722	1.56612	1.42705	1.05631	1.57201	0.52722
	PECAM1	0.738751	0.738751	0.738751	0.738751	0.738751	0.738751	0.738751	0.738751	0.738751	0.738751	0.738751	4.36566	0.738751	0.738751	0.738751	2.16024	0.738751
	PET100	0.555728	0.555728	0.555728	0.555728	1.55716	0.555728	1.51613	0.555728	0.555728	0.555728	0.555728	1.37505	0.555728	0.555728	1.18093	1.41309	0.816003
	PF4	0.929975	0.929975	0.929975	0.929975	0.929975	0.929975	0.929975	0.929975	0.929975	0.929975	0.929975	0.929975	0.929975	0.929975	0.929975	0.929975	959.953
	PFDN2	0.666815	0.666815	0.666815	0.666815	0.666815	0.666815	0.666815	0.666815	0.666815	0.666815	0.666815	1.6845	0.666815	0.666815	0.666815	1.9071	0.666815
	PFDN5	1.12657	0.979382	1.06845	1.14884	1.61663	0.831628	1.71967	1.0402	0.657716	1.11575	0.856073	1.29848	0.939465	1.01133	1.06866	0.672318	0.938071
	PFN1	0.833574	1.14467	0.856187	0.741931	1.38036	1.5962	1.26377	0.714402	2.35122	0.880909	1.50662	2.17973	1.17233	1.32388	1.59424	1.26664	1.27934
	PGAM1	0.583427	0.583427	0.583427	0.583427	1.65469	0.583427	1.98796	0.583427	0.583427	0.583427	0.583427	1.80986	0.583427	0.583427	1.34761	1.275	0.845069
	PGK1	0.477973	1.25213	1.21134	0.477973	1.44283	1.26646	1.36571	0.477973	1.36295	0.477973	1.33157	2.16657	1.00678	1.34177	1.39498	1.44607	1.16859
	PGLS	0.599903	0.599903	0.599903	0.599903	1.95096	0.599903	1.97229	0.599903	0.599903	0.599903	0.599903	1.93452	0.599903	0.599903	2.13229	1.44461	0.599903
	PGRMC1	0.843031	0.843031	0.843031	0.843031	0.843031	0.843031	0.843031	0.843031	0.843031	0.843031	0.843031	0.843031	0.843031	0.843031	0.843031	0.843031	9.31204
	PHACTR1	0.790706	0.790706	0.790706	0.790706	0.790706	0.790706	0.790706	0.790706	0.790706	0.790706	0.790706	0.790706	0.790706	0.790706	3.11196	0.790706	0.790706
	PHB	0.681205	0.681205	0.681205	0.681205	0.681205	0.681205	0.681205	0.681205	0.681205	0.681205	0.681205	0.681205	0.681205	0.681205	0.681205	3.71951	0.681205
	PHPT1	0.694711	0.694711	0.694711	0.694711	0.694711	0.694711	0.694711	0.694711	0.694711	0.694711	0.694711	0.694711	0.694711	0.694711	1.57974	1.99842	0.694711
	PHYKPL	0.70572	0.70572	0.70572	0.70572	0.70572	0.70572	0.70572	0.70572	0.70572	0.70572	0.70572	0.70572	0.70572	0.70572	0.70572	1.99115	0.70572
	PIK3AP1	0.792868	0.792868	0.792868	0.792868	0.792868	0.792868	0.792868	0.792868	0.792868	0.792868	0.792868	3.38652	0.792868	0.792868	0.792868	0.792868	0.792868
	PIK3IP1	1.82197	0.609578	1.81783	0.609578	0.609578	0.609578	0.609578	0.609578	0.609578	1.83381	0.609578	0.609578	0.609578	0.609578	0.609578	0.609578	0.609578
	PILRA	0.795221	0.795221	0.795221	0.795221	2.63372	0.795221	0.795221	0.795221	0.795221	0.795221	0.795221	6.95428	0.795221	0.795221	2.5061	0.795221	0.795221
	PIM1	0.680747	0.680747	0.680747	0.680747	0.680747	0.680747	0.680747	0.680747	0.680747	0.680747	0.680747	0.680747	2.08109	0.680747	0.680747	0.680747	0.680747
	PIN1	0.672224	0.672224	0.672224	0.672224	0.672224	0.672224	0.672224	0.672224	0.672224	0.672224	0.672224	0.672224	0.672224	0.672224	0.672224	1.79271	0.672224
	PIP4K2A	0.684881	0.684881	0.684881	0.684881	0.684881	0.684881	0.684881	0.684881	0.684881	0.684881	0.684881	0.684881	0.684881	0.684881	0.684881	0.684881	2.82515
	PKM	1.19148	1.31223	0.483916	0.483916	1.43302	1.33312	1.60921	1.1757	0.483916	0.483916	1.35719	1.52763	0.483916	1.31427	1.93007	1.1081	2.35529
	PKN1	0.702189	0.702189	0.702189	0.702189	0.702189	0.702189	0.702189	0.702189	0.702189	0.702189	0.702189	1.88316	0.702189	0.702189	0.702189	0.702189	0.702189
	PLA2G16	0.831416	0.831416	0.831416	0.831416	0.831416	0.831416	0.831416	0.831416	0.831416	0.831416	0.831416	0.831416	0.831416	0.831416	0.831416	5.1657	0.831416
	PLAC8	1.10032	0.457938	1.06189	1.4271	0.971727	1.14434	0.457938	1.61355	2.68033	0.457938	1.20197	1.44945	1.10797	1.22881	0.775788	4.88504	1.00246
	PLAUR	0.778229	0.778229	0.778229	0.778229	0.778229	0.778229	2.67008	0.778229	0.778229	0.778229	0.778229	2.98625	0.778229	0.778229	2.25263	0.778229	0.778229
	PLBD1	0.797104	0.797104	0.797104	0.797104	0.797104	0.797104	3.37318	0.797104	0.797104	0.797104	0.797104	0.797104	0.797104	0.797104	2.99424	0.797104	0.797104
	PLD3	0.751745	0.751745	0.751745	0.751745	0.751745	0.751745	0.751745	0.751745	0.751745	0.751745	0.751745	0.751745	0.751745	0.751745	2.17598	0.751745	0.751745
	PLD4	0.840222	0.840222	0.840222	0.840222	0.840222	0.840222	0.840222	0.840222	0.840222	0.840222	0.840222	0.840222	0.840222	0.840222	3.09344	111.495	0.840222
	PLEK	0.666343	0.666343	0.666343	0.666343	1.80383	1.45216	0.666343	0.666343	2.8444	0.666343	1.35523	1.74989	0.666343	0.666343	1.5101	3.88356	2.05612
	PLEKHJ1	0.698141	0.698141	0.698141	0.698141	0.698141	0.698141	0.698141	0.698141	0.698141	0.698141	0.698141	0.698141	0.698141	0.698141	0.698141	1.96238	0.698141
	PLEKHO1	0.755018	0.755018	0.755018	0.755018	0.755018	0.755018	0.755018	0.755018	0.755018	0.755018	0.755018	0.755018	0.755018	0.755018	2.41921	0.755018	0.755018
	PLP2	0.575188	1.58522	0.575188	0.575188	1.40523	0.575188	1.42121	1.46271	0.575188	0.575188	0.575188	0.575188	0.575188	0.575188	1.75736	4.50516	0.575188
	PLPP5	0.776259	0.776259	0.776259	4.80209	0.776259	0.776259	0.776259	0.776259	0.776259	0.776259	0.776259	0.776259	0.776259	0.776259	0.776259	0.776259	0.776259
	PMAIP1	0.706916	0.706916	0.706916	0.706916	0.706916	0.706916	0.706916	0.706916	0.706916	0.706916	0.706916	1.0596	0.706916	0.706916	1.65693	0.706916	0.706916
	PMF1	0.728583	0.728583	0.728583	0.728583	0.728583	0.728583	0.728583	0.728583	0.728583	0.728583	0.728583	0.728583	0.728583	0.728583	0.728583	2.30821	0.728583
	PNISR	1.22971	1.15488	1.17855	1.50358	0.431418	1.27238	0.431418	1.4771	1.37455	1.39685	1.21906	0.886556	1.15638	1.31819	0.815505	1.31594	0.431418
	PNN	0.621997	0.621997	0.621997	0.621997	0.621997	0.621997	0.621997	1.25426	0.621997	0.621997	0.621997	0.621997	0.621997	0.621997	0.621997	1.58919	0.621997
	PNRC1	1.26131	1.00944	1.17185	1.22975	1.31053	1.11248	1.26733	1.08805	1.13815	0.794563	1.02761	1.19903	1.06807	1.02712	0.95847	0.828855	1.23262
	POLE4	0.651775	0.651775	0.651775	0.651775	1.73882	0.651775	1.63864	0.651775	0.651775	0.651775	0.651775	1.59767	0.651775	0.651775	0.651775	0.651775	0.651775
	POLR2G	0.649685	0.649685	0.649685	0.649685	0.649685	0.649685	0.649685	0.649685	2.0316	0.649685	0.649685	1.53843	0.649685	0.649685	0.649685	1.69017	0.649685
	POLR2I	0.679941	0.679941	0.679941	0.679941	0.679941	0.679941	0.679941	0.679941	0.679941	0.679941	0.679941	0.679941	0.679941	0.679941	0.679941	1.85053	0.679941
	POLR2J3	1.42824	1.29013	1.35735	1.13824	0.537311	0.537311	0.537311	1.30753	0.537311	1.48332	1.08794	1.04964	0.537311	0.537311	0.71942	1.23474	0.537311
	POLR2K	0.665842	0.665842	0.665842	0.665842	0.665842	0.665842	0.665842	0.665842	0.665842	0.665842	0.665842	0.665842	0.665842	0.665842	0.665842	1.80103	0.665842
	POLR2L	0.44911	1.11235	1.06054	0.44911	1.90909	1.27556	2.08006	0.925179	1.63271	0.44911	1.27324	1.30403	1.22367	1.15702	1.57408	1.63836	1.24297
	POMP	0.558598	0.558598	0.558598	0.558598	1.71705	0.558598	1.8158	0.558598	1.1468	0.558598	0.558598	1.79034	0.558598	0.558598	1.67904	2.10824	0.558598
	POU2F2	0.661581	0.661581	0.661581	0.661581	1.62057	0.661581	0.661581	2.03838	0.661581	0.661581	0.661581	2.69368	0.661581	0.661581	1.6303	0.661581	0.661581
	PPA1	0.618276	0.618276	1.30396	0.618276	0.618276	0.618276	0.618276	0.618276	0.618276	0.618276	0.618276	0.618276	0.618276	0.618276	1.37695	0.618276	0.618276
	PPBP	0.919354	0.919354	0.919354	0.919354	0.919354	0.919354	0.919354	0.919354	0.919354	0.919354	0.919354	0.919354	0.919354	0.919354	0.919354	0.919354	797.518
	PPDPF	1.11285	1.29744	1.09771	1.17915	0.942488	1.39192	0.950761	1.26278	0.914597	1.10111	1.28853	1.41677	1.24409	1.31887	1.00921	0.83911	1.67497
	PPIA	1.02017	1.19534	1.11037	1.29471	1.14378	1.24192	0.993195	1.38578	1.52367	0.815294	1.29094	1.3136	1.13226	1.08829	1.41019	2.09565	1.08803
	PPIB	0.490161	1.36498	0.490161	0.490161	1.2391	1.50478	0.490161	0.490161	1.75222	0.490161	1.60228	1.05518	1.52752	1.43333	1.46539	3.5482	0.684112
	PPM1A	0.794291	0.794291	0.794291	0.794291	0.794291	0.794291	0.794291	0.794291	0.794291	0.794291	0.794291	0.794291	0.794291	0.794291	0.794291	0.794291	1.57057
	PPM1G	0.689094	0.689094	0.689094	0.689094	0.689094	0.689094	0.689094	0.689094	0.689094	0.689094	0.689094	0.689094	0.689094	0.689094	0.689094	2.07812	0.689094
	PPM1K	0.704999	0.704999	0.704999	0.704999	0.704999	0.704999	0.704999	0.704999	0.704999	0.704999	0.704999	0.704999	0.704999	0.704999	0.704999	2.42071	0.704999
	PPP1CA	0.472207	1.23164	0.472207	1.28557	1.21809	1.52086	1.17483	1.20125	1.86801	0.472207	1.50105	1.8456	1.31828	1.29265	1.08567	1.29934	1.14562
	PPP1R14B	0.835594	0.835594	0.835594	0.835594	0.835594	0.835594	0.835594	0.835594	0.835594	0.835594	0.835594	0.835594	0.835594	0.835594	0.835594	91.5184	0.835594
	PPP1R15A	1.16474	1.20777	1.1829	1.27897	1.2516	0.946491	1.24686	1.31785	1.31328	0.472908	0.472908	1.35224	1.07191	1.29894	1.47114	1.55129	1.13591
	PPP1R18	0.596732	0.596732	0.596732	0.596732	0.596732	1.67316	0.596732	0.596732	2.31947	0.596732	1.38776	1.26928	0.596732	0.596732	0.596732	0.596732	0.596732
	PPP1R2	0.565811	1.09458	1.47039	0.565811	0.565811	0.565811	0.565811	0.565811	0.565811	0.565811	0.565811	0.565811	0.565811	0.565811	0.565811	1.41637	0.565811
	PPP2R5C	0.570697	1.46404	0.570697	0.570697	0.570697	1.94772	0.570697	0.570697	1.82746	0.570697	1.87673	0.570697	1.72437	1.81684	0.570697	1.18613	0.570697
	PPP4C	0.618235	0.618235	0.618235	0.618235	0.618235	0.618235	0.618235	0.618235	0.618235	0.618235	0.618235	1.64026	0.618235	0.618235	1.42975	1.61065	0.618235
	PPT1	0.658066	0.658066	0.658066	0.658066	2.04435	0.658066	1.64292	0.658066	0.658066	0.658066	0.658066	1.89405	0.658066	0.658066	2.23754	0.658066	0.658066
	PQLC3	0.741159	0.741159	0.741159	0.741159	0.741159	0.741159	0.741159	0.741159	0.741159	0.741159	0.741159	2.08378	0.741159	0.741159	0.741159	0.741159	0.741159
	PRCP	0.773839	0.773839	0.773839	0.773839	0.773839	0.773839	0.773839	0.773839	0.773839	0.773839	0.773839	0.773839	0.773839	0.773839	2.54334	0.773839	0.773839
	PRDX1	0.59961	0.59961	0.59961	0.59961	1.59487	0.59961	0.59961	0.59961	0.59961	0.59961	0.59961	1.7851	0.59961	0.59961	1.29485	1.47811	0.59961
	PRDX2	0.578104	1.5785	1.44878	0.578104	0.578104	0.578104	0.578104	0.578104	0.578104	0.578104	1.71683	0.578104	1.71335	0.578104	0.578104	0.578104	0.578104
	PRDX5	0.549339	0.549339	0.549339	0.549339	1.45724	0.549339	1.56395	0.549339	1.91482	0.549339	0.549339	1.43554	0.549339	0.549339	1.4941	1.8409	1.46372
	PRDX6	0.608197	0.608197	0.608197	0.608197	0.608197	0.608197	0.608197	0.608197	0.608197	0.608197	0.608197	0.608197	0.608197	0.608197	1.20011	2.18091	2.53293
	PRELID1	0.509654	0.509654	0.509654	0.509654	2.16767	1.33339	1.75815	1.02466	1.64276	0.509654	1.3304	2.57032	1.18442	0.509654	2.18014	1.09656	0.725887
	PRF1	0.751003	0.751003	0.751003	0.751003	0.751003	2.15418	0.751003	0.751003	10.0212	0.751003	2.62616	0.751003	2.64757	0.751003	0.751003	0.751003	0.751003
	PRKAR1A	0.651168	0.651168	0.651168	0.651168	0.651168	0.651168	0.651168	0.651168	0.651168	0.651168	0.651168	1.58446	0.651168	0.651168	0.651168	0.651168	0.651168
	PRKCB	0.635602	0.635602	0.635602	0.635602	0.635602	0.635602	0.635602	1.92012	0.635602	0.635602	0.635602	1.50285	0.635602	0.635602	1.30658	2.33471	0.956453
	PRKCH	0.687124	0.687124	0.687124	0.687124	0.687124	0.687124	0.687124	0.687124	1.8278	0.687124	0.687124	0.687124	0.687124	0.687124	0.687124	0.687124	0.687124
	PRMT2	0.641717	0.641717	0.641717	0.641717	0.641717	0.641717	0.641717	0.641717	0.641717	0.641717	0.641717	0.641717	0.641717	0.641717	0.910387	0.641717	0.641717
	PRPF38B	0.582162	0.582162	0.582162	0.582162	0.582162	0.582162	0.582162	0.582162	0.582162	0.582162	0.582162	0.582162	0.582162	0.582162	1.11062	1.30301	0.582162
	PRR13	1.06494	1.12819	1.09462	1.36181	1.38688	1.33263	1.37834	1.18535	1.54628	1.08049	1.30568	1.68517	1.2302	1.17708	1.2267	1.11389	1.17641
	PRRC2C	0.554167	1.39595	0.554167	0.554167	0.554167	0.554167	0.554167	0.554167	1.45061	0.554167	1.11259	1.11558	0.554167	1.40383	0.554167	0.554167	0.554167
	PSAP	0.496569	0.496569	0.496569	0.496569	2.94065	0.496569	2.57468	1.03724	1.18998	0.496569	0.496569	3.93779	0.832572	0.496569	2.04856	2.14675	1.28722
	PSENEN	0.694797	0.694797	0.694797	0.694797	0.694797	0.694797	0.694797	0.694797	0.694797	0.694797	0.694797	1.83282	0.694797	0.694797	1.69617	2.34725	0.694797
	PSMA2	0.550336	0.550336	0.550336	0.550336	1.43895	0.550336	1.37849	0.550336	0.550336	0.550336	0.550336	1.31901	0.550336	0.550336	1.34766	1.83356	0.550336
	PSMA3	0.696456	0.696456	0.696456	0.696456	0.696456	0.696456	0.696456	0.696456	0.696456	0.696456	0.696456	0.696456	0.696456	0.696456	0.696456	1.98702	0.696456
	PSMA4	0.572042	0.572042	0.572042	0.572042	1.58489	0.572042	0.572042	0.572042	1.20583	0.572042	0.572042	2.0495	0.572042	0.572042	1.39959	1.45052	0.572042
	PSMA7	1.05224	1.23416	1.05798	0.438248	1.43159	1.3721	1.36806	1.08605	1.43394	1.06512	1.33372	1.62545	1.25153	1.24087	1.45498	1.53067	1.2269
	PSMB1	0.509681	1.30378	1.18007	0.509681	1.32837	1.20865	0.509681	1.10335	1.77792	0.509681	1.02444	1.40219	1.11592	1.39688	1.31723	1.29222	0.509681
	PSMB10	0.572868	0.572868	0.572868	0.572868	1.42242	0.572868	0.572868	0.572868	2.09308	0.572868	0.572868	1.49479	0.572868	0.572868	1.13192	1.59208	0.572868
	PSMB3	0.534406	1.07667	0.534406	0.534406	1.58448	0.534406	1.62095	0.534406	1.61642	0.534406	0.534406	1.78458	0.534406	0.534406	1.54546	1.70504	0.76332
	PSMB6	0.631333	0.631333	0.631333	0.631333	0.631333	0.631333	0.631333	0.631333	0.631333	0.631333	0.631333	1.57521	0.631333	0.631333	1.36949	1.71409	0.631333
	PSMB8	0.531503	1.19751	0.531503	0.531503	1.25315	1.43172	0.531503	1.24196	1.89498	0.531503	0.531503	1.45546	1.32914	1.1512	1.10846	1.30334	0.531503
	PSMB9	0.501264	1.24515	0.501264	0.501264	1.21576	1.60592	0.501264	1.33407	1.80196	0.501264	1.56221	1.54071	1.49103	1.47327	1.01542	1.09235	0.501264
	PSMC5	0.615475	0.615475	0.615475	0.615475	0.615475	0.615475	0.615475	0.615475	0.615475	0.615475	0.615475	1.36249	0.615475	0.615475	0.615475	1.41561	0.615475
	PSMD4	0.620691	0.620691	0.620691	0.620691	0.620691	0.620691	0.620691	0.620691	0.620691	0.620691	0.620691	1.51732	0.620691	0.620691	0.89112	0.620691	0.620691
	PSMD8	0.614274	0.614274	0.614274	0.614274	0.614274	0.614274	0.614274	0.614274	0.614274	0.614274	0.614274	1.48093	0.614274	0.614274	0.614274	1.59041	0.614274
	PSMD9	0.731792	0.731792	0.731792	0.731792	0.731792	0.731792	0.731792	0.731792	0.731792	0.731792	0.731792	0.731792	0.731792	0.731792	0.731792	1.28326	0.731792
	PSME1	0.97483	1.29994	0.994918	1.07333	1.12141	1.48136	0.929968	0.955595	1.776	1.03389	1.42895	1.44158	1.44799	1.43332	0.950574	1.30664	0.908735
	PSME2	0.505494	1.2873	1.20983	0.505494	1.38357	1.45625	0.505494	0.505494	1.73319	0.505494	1.51058	1.73131	1.32941	1.32973	1.07094	1.5053	1.18195
	PTCRA	0.928644	0.928644	0.928644	0.928644	0.928644	0.928644	0.928644	0.928644	0.928644	0.928644	0.928644	0.928644	0.928644	0.928644	0.928644	106.527	66.7631
	PTGDR	0.841479	0.841479	0.841479	0.841479	0.841479	0.841479	0.841479	0.841479	8.12698	0.841479	0.841479	0.841479	0.841479	0.841479	0.841479	0.841479	0.841479
	PTGES3	1.35742	1.31208	1.28777	0.48195	1.0604	1.47618	0.48195	1.21571	0.960517	1.22038	1.4297	1.7288	1.38762	1.23072	0.92482	1.20088	1.00073
	PTMS	0.864878	0.864878	0.864878	0.864878	0.864878	0.864878	0.864878	0.864878	0.864878	0.864878	0.864878	0.864878	0.864878	0.864878	0.864878	9.02989	0.864878
	PTP4A2	0.55404	0.55404	0.55404	0.55404	1.58403	1.58191	1.54711	0.55404	1.07625	0.55404	1.59522	2.12749	0.55404	0.55404	1.66524	1.20271	1.30462
	PTPN18	0.730507	0.730507	0.730507	0.730507	0.730507	0.730507	0.730507	0.730507	0.730507	0.730507	0.730507	2.1435	0.730507	0.730507	0.730507	0.730507	2.55418
	PTPN6	0.572228	0.572228	0.572228	0.572228	1.33002	0.572228	0.572228	1.581	1.76628	0.572228	0.572228	2.65835	0.572228	0.572228	1.24164	1.20147	0.572228
	PTPRC	1.09016	1.26458	0.965918	0.873931	1.15057	1.74843	1.04312	0.874115	1.50274	1.18403	1.73916	1.46515	1.45276	1.23655	0.871121	0.604926	0.950744
	PTPRE	0.730426	0.730426	0.730426	0.730426	2.42548	0.730426	1.90303	0.730426	0.730426	0.730426	0.730426	0.730426	0.730426	0.730426	2.82827	3.88427	0.730426
	PTPRS	0.937169	0.937169	0.937169	0.937169	0.937169	0.937169	0.937169	0.937169	0.937169	0.937169	0.937169	0.937169	0.937169	0.937169	0.937169	58.3081	0.937169
	PTRHD1	0.706915	0.706915	0.706915	0.706915	0.706915	0.706915	0.706915	0.706915	0.706915	0.706915	0.706915	0.706915	0.706915	0.706915	2.08406	1.14792	0.706915
	PYCARD	0.607057	0.607057	0.607057	0.607057	2.5971	0.607057	2.54475	0.607057	0.607057	0.607057	0.607057	3.17996	0.607057	0.607057	2.55635	2.01127	1.18911
	PYHIN1	0.764665	0.764665	0.764665	0.764665	0.764665	0.764665	0.764665	0.764665	4.60345	0.764665	0.764665	0.764665	0.764665	0.764665	0.764665	0.764665	0.764665
	RAB10	0.707933	0.707933	0.707933	0.707933	0.707933	0.707933	0.707933	0.707933	0.707933	0.707933	0.707933	2.43193	0.707933	0.707933	1.67576	0.707933	0.707933
	RAB11A	0.663963	0.663963	0.663963	0.663963	0.663963	0.663963	0.663963	0.663963	0.663963	0.663963	0.663963	1.63437	0.663963	0.663963	1.47586	1.70446	3.04272
	RAB11B	0.709303	0.709303	0.709303	0.709303	0.709303	0.709303	0.709303	0.709303	0.709303	0.709303	0.709303	0.709303	0.709303	0.709303	0.709303	1.89443	0.709303
	RAB11FIP1	0.738965	0.738965	0.738965	0.738965	0.738965	0.738965	0.738965	0.738965	0.738965	0.738965	0.738965	0.738965	0.738965	0.738965	2.28181	2.36933	0.738965
	RAB31	0.801802	0.801802	0.801802	0.801802	0.801802	0.801802	0.801802	0.801802	0.801802	0.801802	0.801802	0.801802	0.801802	0.801802	2.57847	0.801802	0.801802
	RAB32	0.796846	0.796846	0.796846	0.796846	0.796846	0.796846	0.796846	0.796846	0.796846	0.796846	0.796846	0.796846	0.796846	0.796846	4.59134	0.796846	0.796846
	RAB5C	0.622055	0.622055	0.622055	0.622055	0.622055	0.622055	0.622055	0.622055	0.622055	0.622055	0.622055	1.71686	0.622055	0.622055	1.42814	1.65168	0.622055
	RAB7A	0.564309	0.564309	0.564309	0.564309	1.32149	0.564309	0.564309	0.564309	1.70472	0.564309	0.564309	1.50977	0.564309	0.564309	1.46313	1.33254	1.33996
	RAB8A	0.702842	0.702842	0.702842	0.702842	0.702842	0.702842	0.702842	0.702842	0.702842	0.702842	0.702842	2.06116	0.702842	0.702842	0.702842	1.13599	0.702842
	RABAC1	0.581331	0.581331	0.581331	0.581331	0.581331	0.581331	0.581331	0.581331	0.581331	0.581331	0.581331	0.581331	0.581331	0.581331	0.581331	1.62517	1.24843
	RABGAP1L	0.770331	0.770331	0.770331	0.770331	0.770331	0.770331	0.770331	0.770331	0.770331	0.770331	0.770331	0.770331	0.770331	0.770331	0.770331	3.1474	0.770331
	RAC1	0.529359	0.529359	0.529359	0.529359	2.37463	0.529359	2.19391	0.529359	0.529359	0.529359	0.529359	1.91682	0.529359	0.529359	2.53972	1.65943	1.88403
	RAC2	1.08514	1.21212	1.17658	1.19483	0.823758	1.46155	0.385829	1.23892	2.20357	1.16963	1.47902	1.32351	1.18442	1.3619	0.720403	1.4861	0.758608
	RALB	0.78404	0.78404	0.78404	0.78404	0.78404	0.78404	0.78404	0.78404	0.78404	0.78404	0.78404	1.45517	0.78404	0.78404	0.78404	0.78404	0.78404
	RALGPS2	0.79158	0.79158	0.79158	0.79158	0.79158	0.79158	0.79158	4.27167	0.79158	0.79158	0.79158	0.79158	0.79158	0.79158	0.79158	0.79158	0.79158
	RALY	0.634464	0.634464	0.634464	0.634464	0.634464	0.634464	0.634464	0.634464	0.634464	0.634464	0.634464	1.39077	0.634464	0.634464	1.39819	0.634464	0.634464
	RAN	1.12139	1.36722	1.24925	0.493766	1.11339	1.46565	0.493766	1.28907	1.43983	0.697231	1.44191	1.16929	1.44376	0.493766	1.35181	1.47691	0.493766
	RAP1A	0.570734	1.23576	0.570734	0.570734	1.616	0.570734	0.570734	0.570734	0.570734	0.570734	0.570734	1.53267	0.570734	0.570734	1.69114	0.570734	1.32922
	RAP1B	0.573291	0.573291	0.573291	0.573291	0.573291	1.74992	0.573291	0.573291	2.40672	0.573291	1.67	1.80177	0.573291	0.573291	0.573291	0.573291	2.38024
	RARRES3	1.23592	1.39398	1.39726	0.538756	0.538756	1.85836	0.538756	0.538756	2.1394	0.538756	1.73597	0.538756	1.48899	1.5462	0.538756	0.538756	0.538756
	RASGRP2	0.597344	0.597344	0.597344	0.597344	0.597344	0.597344	0.597344	1.34072	0.597344	0.597344	0.597344	1.34497	0.597344	0.597344	0.597344	1.31804	0.872482
	RASSF5	0.615012	0.615012	0.615012	0.615012	0.615012	0.615012	0.615012	0.615012	0.615012	0.615012	0.615012	1.40312	0.615012	0.615012	0.615012	0.615012	0.615012
	RBBP4	0.680291	0.680291	0.680291	0.680291	0.680291	0.680291	0.680291	0.680291	0.680291	0.680291	0.680291	0.680291	0.680291	0.680291	0.680291	1.80318	0.680291
	RBM3	1.07135	1.12045	1.03874	1.16031	1.3117	1.17036	1.29229	1.2246	1.40712	1.06456	1.27065	1.50608	1.17232	1.10248	1.4338	1.55326	0.945542
	RBM39	1.2118	1.15601	1.14565	1.34033	1.06948	1.34101	0.970824	1.18809	1.53693	1.12779	1.35689	0.9698	1.28091	1.29791	1.26341	0.993929	0.99013
	RBM8A	0.584899	0.584899	0.584899	0.584899	0.584899	0.584899	0.584899	0.584899	1.73318	0.584899	0.584899	1.33108	0.584899	0.584899	1.25906	1.4528	0.584899
	RBP7	0.786286	0.786286	0.786286	0.786286	2.47642	0.786286	4.76356	0.786286	0.786286	0.786286	0.786286	0.786286	0.786286	0.786286	0.786286	0.786286	0.786286
	RBPJ	0.732596	0.732596	0.732596	0.732596	0.732596	0.732596	0.732596	0.732596	0.732596	0.732596	0.732596	0.732596	0.732596	0.732596	1.96454	0.732596	0.732596
	RBX1	0.539592	0.539592	0.539592	0.539592	1.59506	0.539592	1.61835	0.539592	0.539592	0.539592	0.539592	1.7501	0.539592	0.539592	1.39403	2.2903	2.04321
	RCSD1	0.595076	0.595076	0.595076	1.84337	0.595076	0.595076	0.595076	1.51097	0.595076	0.595076	0.595076	0.595076	0.595076	0.595076	0.595076	0.595076	0.595076
	REEP5	0.650831	0.650831	0.650831	0.650831	0.650831	0.650831	0.650831	0.650831	0.650831	0.650831	0.650831	1.81094	0.650831	0.650831	1.38799	1.60907	0.650831
	REPIN1	0.76395	0.76395	0.76395	0.76395	0.76395	0.76395	0.76395	0.76395	0.76395	0.76395	0.76395	0.76395	0.76395	0.76395	0.76395	3.00064	0.76395
	RER1	0.683133	0.683133	0.683133	0.683133	0.683133	0.683133	0.683133	0.683133	0.683133	0.683133	0.683133	0.683133	0.683133	0.683133	0.683133	1.91963	0.683133
	RGCC	0.674025	0.674025	0.674025	0.674025	0.674025	0.674025	0.674025	0.674025	0.674025	0.674025	0.674025	0.674025	0.674025	0.674025	0.674025	0.674025	1.0453
	RGS1	0.754465	0.754465	0.754465	0.754465	0.754465	0.754465	0.754465	0.754465	0.754465	0.754465	0.754465	0.754465	0.754465	0.754465	0.754465	6.32835	0.754465
	RGS10	1.64122	1.16265	1.65574	0.541247	1.20946	0.541247	0.541247	0.541247	0.541247	1.69758	0.541247	1.07615	0.541247	0.541247	1.3895	0.541247	3.17046
	RGS18	0.806146	0.806146	0.806146	0.806146	0.806146	0.806146	0.806146	0.806146	0.806146	0.806146	0.806146	2.88726	0.806146	0.806146	2.42765	0.806146	23.9308
	RGS19	0.642083	0.642083	0.642083	0.642083	0.642083	0.642083	0.642083	0.642083	0.642083	0.642083	0.642083	2.68765	0.642083	0.642083	1.52573	1.54147	0.642083
	RGS2	0.622669	0.622669	0.622669	0.622669	2.51474	0.622669	3.09392	0.622669	0.622669	0.622669	0.622669	2.76464	0.622669	0.622669	1.98126	1.17223	0.622669
	RHOA	0.893322	1.01712	0.974262	1.25501	1.8824	1.19403	1.82355	1.08573	1.38849	0.588206	1.21225	2.15857	1.11057	1.08841	1.56445	1.71944	1.76595
	RHOB	0.720215	0.720215	0.720215	0.720215	2.27729	0.720215	2.59703	0.720215	0.720215	0.720215	0.720215	3.37119	0.720215	0.720215	1.617	0.720215	0.720215
	RHOC	0.730204	0.730204	0.730204	0.730204	0.730204	0.730204	0.730204	0.730204	4.83361	0.730204	0.730204	6.13601	0.730204	0.730204	0.730204	0.730204	0.730204
	RHOF	0.641207	0.641207	0.641207	0.641207	0.641207	0.641207	0.641207	0.641207	0.641207	0.641207	0.641207	0.937744	0.641207	0.641207	0.641207	0.641207	0.641207
	RHOG	0.584947	0.584947	0.584947	0.584947	1.80051	0.584947	1.67238	0.584947	1.25965	0.584947	0.584947	2.56962	0.584947	0.584947	1.95677	0.584947	0.848136
	RHOH	1.52847	0.596489	1.54662	0.596489	0.596489	0.596489	0.596489	0.596489	0.596489	0.596489	0.596489	0.596489	0.596489	0.596489	0.596489	0.596489	0.596489
	RILPL2	0.72892	0.72892	0.72892	0.72892	0.72892	0.72892	0.72892	0.72892	0.72892	0.72892	0.72892	2.11222	0.72892	0.72892	1.99124	0.72892	0.72892
	RIN3	0.754985	0.754985	0.754985	0.754985	0.754985	0.754985	0.754985	0.754985	0.754985	0.754985	0.754985	0.754985	0.754985	0.754985	1.2539	0.754985	0.754985
	RNASE6	0.747116	0.747116	0.747116	0.747116	2.49871	0.747116	2.07028	0.747116	0.747116	0.747116	0.747116	0.747116	0.747116	0.747116	2.95789	8.14377	0.747116
	RNASET2	0.5427	1.29905	0.5427	1.48285	1.62125	0.5427	1.28826	1.63316	0.5427	0.5427	0.5427	3.1659	0.5427	0.5427	1.79024	3.55184	0.5427
	RNF11	0.774694	0.774694	0.774694	0.774694	0.774694	0.774694	0.774694	0.774694	0.774694	0.774694	0.774694	0.774694	0.774694	0.774694	0.774694	0.774694	5.61238
	RNF13	0.730287	0.730287	0.730287	0.730287	0.730287	0.730287	0.730287	0.730287	0.730287	0.730287	0.730287	2.16524	0.730287	0.730287	0.730287	0.730287	0.730287
	RNF130	0.71886	0.71886	0.71886	0.71886	3.13753	0.71886	3.07555	0.71886	0.71886	0.71886	0.71886	2.27132	0.71886	0.71886	2.94359	2.38708	0.71886
	RNF149	0.716759	0.716759	0.716759	0.716759	0.716759	0.716759	0.716759	0.716759	0.716759	0.716759	0.716759	2.47438	0.716759	0.716759	0.716759	0.716759	0.716759
	RNF181	0.655235	0.655235	0.655235	0.655235	1.58408	0.655235	0.655235	0.655235	0.655235	0.655235	0.655235	1.6618	0.655235	0.655235	1.59078	1.61238	0.655235
	RNF213	0.615576	0.615576	0.615576	0.615576	0.615576	0.615576	0.615576	0.615576	1.95581	0.615576	1.26937	0.615576	1.93131	0.615576	0.615576	1.41322	0.615576
	RNF5	0.739741	0.739741	0.739741	0.739741	0.739741	0.739741	0.739741	0.739741	0.739741	0.739741	0.739741	0.739741	0.739741	0.739741	0.739741	2.76111	0.739741
	RNF7	0.648241	0.648241	0.648241	0.648241	0.648241	0.648241	0.648241	0.648241	0.648241	0.648241	0.648241	1.52078	0.648241	0.648241	1.5961	1.76836	0.648241
	RNH1	0.575851	0.575851	0.575851	0.575851	1.59719	0.575851	0.575851	0.575851	0.575851	0.575851	0.575851	2.4521	0.575851	0.575851	1.88118	1.38639	0.575851
	RNPS1	0.586863	0.586863	0.586863	0.586863	0.586863	0.586863	0.586863	0.586863	0.586863	0.586863	0.586863	1.27574	0.586863	0.586863	1.20218	0.852633	0.586863
	ROMO1	0.639362	0.639362	0.639362	0.639362	0.639362	0.639362	0.639362	0.639362	0.639362	0.639362	0.639362	1.53692	0.639362	0.639362	1.38421	1.72967	0.639362
	RORA	0.70952	0.70952	0.70952	0.70952	0.70952	0.70952	0.70952	0.70952	0.70952	0.70952	2.97337	0.70952	2.98099	0.70952	0.70952	0.70952	0.70952
	RRBP1	0.817373	0.817373	0.817373	0.817373	0.817373	0.817373	0.817373	0.817373	0.817373	0.817373	0.817373	0.817373	0.817373	0.817373	0.817373	4.81616	0.817373
	RSL1D1	1.44205	1.25429	1.41621	0.501415	1.25364	0.501415	0.501415	1.21605	0.501415	1.41109	0.501415	1.04752	1.24814	0.501415	1.42883	1.04042	0.501415
	RSRP1	0.581735	0.581735	0.581735	0.581735	0.581735	0.581735	0.581735	0.581735	0.581735	0.581735	0.581735	1.2062	0.581735	0.581735	0.581735	0.834498	0.581735
	RTFDC1	0.666348	0.666348	0.666348	0.666348	0.666348	0.666348	0.666348	0.666348	0.666348	0.666348	0.666348	0.666348	0.666348	0.666348	1.54081	1.83913	0.666348
	RTKN2	0.908066	0.908066	0.908066	0.908066	0.908066	0.908066	0.908066	0.908066	0.908066	0.908066	0.908066	0.908066	0.908066	13.8821	0.908066	0.908066	0.908066
	RTN3	0.709243	0.709243	0.709243	0.709243	0.709243	0.709243	2.21258	0.709243	0.709243	0.709243	0.709243	1.89809	0.709243	0.709243	0.709243	0.709243	0.709243
	RTN4	0.574647	0.574647	0.574647	0.574647	1.71985	0.574647	1.67995	0.574647	0.574647	0.574647	0.574647	2.09702	0.574647	0.574647	1.92239	1.42736	1.75516
	RUBCN	0.810403	0.810403	0.810403	0.810403	0.810403	0.810403	0.810403	0.810403	0.810403	0.810403	0.810403	0.810403	0.810403	0.810403	0.810403	3.93156	0.810403
	RUFY1	0.823637	0.823637	0.823637	0.823637	0.823637	0.823637	0.823637	0.823637	0.823637	0.823637	0.823637	0.823637	0.823637	0.823637	0.823637	0.823637	10.9741
	RUNX2	0.860815	0.860815	0.860815	0.860815	0.860815	0.860815	0.860815	0.860815	0.860815	0.860815	0.860815	0.860815	0.860815	0.860815	0.860815	8.21875	0.860815
	S100A10	0.945639	1.50986	0.929715	0.406832	1.97815	1.30104	1.84439	0.406832	1.11379	0.9606	1.36664	1.83404	1.12684	1.15225	2.95391	0.787428	1.26351
	S100A11	0.531713	1.2701	0.531713	0.531713	2.76913	0.851572	2.94218	0.531713	1.06957	0.531713	1.1667	3.57957	1.11988	0.531713	2.16038	1.27432	1.30381
	S100A12	0.720412	0.720412	0.720412	0.720412	2.77201	0.720412	6.16486	0.720412	0.720412	0.720412	0.720412	0.720412	0.720412	0.720412	1.26642	0.720412	0.959319
	S100A4	0.62684	1.51279	0.697529	0.577375	2.28814	1.38674	2.45055	0.612853	1.34129	0.715281	1.58707	2.50799	1.81917	1.16416	2.13114	0.875526	1.16859
	S100A6	0.821912	1.09541	0.841483	0.580455	2.67088	1.09925	3.0721	0.617048	0.836424	0.813787	1.11268	2.53425	1.32657	0.94331	2.40833	1.17634	1.32252
	S100A8	0.551273	0.828629	0.828169	0.551273	3.19903	0.551273	4.98731	0.808479	0.551273	0.551273	0.792536	1.08297	0.872874	0.551273	2.44687	0.811742	1.61398
	S100A9	0.832111	0.814593	0.80913	0.875038	3.27264	0.852359	4.74474	0.831397	0.842728	0.823975	0.838686	1.34756	0.831069	0.826709	2.67419	0.780448	1.35574
	S1PR4	0.59364	1.35881	0.59364	0.59364	0.59364	0.59364	0.59364	0.59364	0.59364	0.59364	0.59364	1.33623	0.59364	0.59364	0.59364	0.59364	0.59364
	SAMD3	0.758108	0.758108	0.758108	0.758108	0.758108	0.758108	0.758108	0.758108	4.06127	0.758108	2.54895	0.758108	0.758108	0.758108	0.758108	0.758108	0.758108
	SAMHD1	0.605933	0.605933	0.605933	0.605933	1.89599	0.605933	1.6283	0.605933	0.605933	0.605933	0.605933	1.61294	0.605933	0.605933	2.49346	2.31588	0.605933
	SAP18	1.28227	1.22891	1.2364	0.459924	1.22573	1.40893	1.13434	1.06877	1.4842	0.922972	1.37318	1.48589	1.35462	1.41746	1.08111	1.4748	1.1904
	SARAF	1.63697	1.2693	1.66277	0.853492	0.815606	1.12583	0.74633	0.658223	0.916341	1.48956	0.980675	0.884192	1.09612	1.31057	0.715733	1.01081	0.984361
	SAT1	0.436551	0.948888	0.815097	0.963541	2.56904	1.00151	2.22125	1.0459	0.999182	0.436551	0.983939	4.09275	0.896488	0.940146	2.10474	1.09579	2.61797
	SAT2	0.695533	0.695533	0.695533	0.695533	0.695533	0.695533	0.695533	0.695533	0.695533	0.695533	0.695533	0.695533	0.695533	0.695533	1.0694	0.695533	0.695533
	SCAF11	0.586047	0.586047	0.586047	0.586047	0.586047	0.586047	0.586047	1.32537	0.586047	0.586047	0.586047	1.31567	0.586047	0.586047	1.24349	1.45625	0.586047
	SCAND1	0.568963	0.568963	0.568963	0.568963	1.44232	0.568963	1.40093	0.568963	0.568963	0.568963	0.568963	1.26365	0.568963	0.568963	1.5197	1.41007	0.568963
	SCIMP	0.807779	0.807779	0.807779	0.807779	0.807779	0.807779	0.807779	0.807779	0.807779	0.807779	0.807779	3.59629	0.807779	0.807779	0.807779	0.807779	0.807779
	SCP2	0.586266	0.586266	0.586266	0.586266	0.586266	0.586266	0.586266	0.586266	2.12275	0.586266	1.24203	1.31455	0.586266	0.586266	1.27965	1.35829	0.586266
	SCT	0.946543	0.946543	0.946543	0.946543	0.946543	0.946543	0.946543	0.946543	0.946543	0.946543	0.946543	0.946543	0.946543	0.946543	0.946543	1024	0.946543
	SDCBP	0.600247	0.600247	0.600247	0.600247	2.06377	0.600247	2.42219	0.600247	0.600247	0.600247	0.600247	1.91723	0.600247	0.600247	1.35664	0.600247	1.71097
	SDF2L1	0.703617	0.703617	0.703617	0.703617	0.703617	0.703617	0.703617	0.703617	0.703617	0.703617	0.703617	0.703617	0.703617	0.703617	0.703617	2.05538	0.703617
	SDF4	0.694886	0.694886	0.694886	0.694886	0.694886	0.694886	0.694886	0.694886	0.694886	0.694886	0.694886	0.694886	0.694886	0.694886	0.694886	1.87465	0.694886
	SDHC	0.652031	0.652031	0.652031	0.652031	0.652031	0.652031	0.652031	0.652031	0.652031	0.652031	0.652031	0.982694	0.652031	0.652031	1.4865	1.80884	0.652031
	SDPR	0.932332	0.932332	0.932332	0.932332	0.932332	0.932332	0.932332	0.932332	0.932332	0.932332	0.932332	0.932332	0.932332	0.932332	0.932332	0.932332	943.494
	SEC11A	0.56171	0.56171	0.56171	0.56171	1.92611	0.56171	1.89916	0.56171	1.11861	0.56171	0.56171	1.83987	0.56171	0.56171	1.67988	1.3181	0.56171
	SEC11C	0.695212	0.695212	0.695212	0.695212	0.695212	0.695212	0.695212	0.695212	0.695212	0.695212	0.695212	0.695212	0.695212	0.695212	0.695212	3.29272	0.695212
	SEC61B	0.49364	1.30433	0.49364	0.49364	1.4794	1.44878	1.55172	0.96802	1.59996	0.49364	1.51771	1.11128	1.45688	0.49364	1.66621	6.35952	1.09828
	SEC61G	0.456099	1.24775	1.14811	0.456099	1.53345	1.36868	1.70444	0.965288	1.54647	0.456099	1.39092	1.31106	1.3992	1.22534	1.47048	4.04538	1.18019
	SEC62	1.33877	0.508633	1.25034	1.7887	0.508633	0.508633	0.508633	1.42201	0.508633	1.3489	0.508633	1.00341	1.08323	0.508633	0.915496	1.18523	0.508633
	SEL1L3	0.810949	0.810949	0.810949	0.810949	0.810949	0.810949	0.810949	0.810949	0.810949	0.810949	0.810949	0.810949	0.810949	0.810949	0.810949	1.5999	0.810949
	SELK	0.587567	0.587567	0.587567	0.587567	0.587567	0.587567	0.587567	0.587567	0.587567	0.587567	0.587567	1.21437	1.67106	0.587567	0.587567	1.44063	0.587567
	SELL	1.3752	0.979423	1.16567	1.3886	1.00281	0.413657	1.40349	1.08176	0.413657	1.1734	1.10454	0.413657	0.413657	0.413657	1.07306	1.61987	1.16975
	SELPLG	0.706974	0.706974	0.706974	0.706974	0.706974	0.706974	0.706974	0.706974	0.706974	0.706974	0.706974	2.11381	0.706974	0.706974	0.706974	2.17869	0.706974
	SELT	0.583299	0.583299	0.583299	0.583299	1.40333	0.583299	0.583299	0.583299	1.90861	0.583299	1.39547	1.47542	0.583299	0.583299	1.25509	1.44384	1.90181
	Sept1	0.598143	1.38568	0.598143	0.598143	0.598143	0.598143	0.598143	0.598143	0.598143	0.598143	0.598143	0.598143	1.3813	0.598143	0.598143	1.46272	0.598143
	Sept15	0.50484	1.195	1.20816	1.74644	1.20496	1.35562	0.50484	1.30931	1.34138	0.50484	1.39503	1.14647	1.46029	1.23146	1.12845	1.81446	0.50484
	Sept6	0.581171	0.581171	1.24785	0.581171	0.581171	0.581171	0.581171	1.41406	0.581171	1.72049	0.581171	0.581171	0.581171	0.581171	0.581171	1.35349	0.581171
	Sept7	1.13867	1.13953	1.11165	1.38691	0.903533	1.46308	0.432598	1.16722	2.11855	1.20093	1.61207	0.926027	1.35226	1.30929	0.886017	0.913677	1.24547
	Sept9	1.43166	1.36433	1.3077	0.480935	0.480935	1.40956	0.480935	0.480935	1.39454	1.32965	1.24653	1.53803	1.31021	1.4657	0.941645	1.59276	0.480935
	SERBP1	1.07924	1.27712	1.3257	0.492973	1.14246	1.03736	0.492973	1.13892	1.69339	1.26433	1.3238	1.08445	1.42706	1.31319	1.36109	1.14049	0.492973
	SERF2	0.837658	0.96783	0.862838	1.00143	1.86916	1.1535	2.0037	0.782851	1.55799	0.821205	1.09013	1.67249	1.0053	0.920725	1.71055	2.03143	1.97538
	SERP1	1.09223	1.1045	1.06728	1.20895	1.59204	1.11258	1.56971	1.03649	1.13509	1.11242	1.13058	1.5801	1.15368	1.12103	1.4695	1.79877	1.22812
	SERPINA1	0.70667	0.70667	0.70667	0.70667	3.82742	0.70667	2.98538	0.70667	0.70667	0.70667	0.70667	6.16356	0.70667	0.70667	1.4743	0.70667	0.70667
	SERPINB1	0.594183	0.594183	0.594183	0.594183	1.60751	0.594183	2.00435	0.594183	0.594183	0.594183	0.594183	1.35886	0.594183	0.594183	1.98474	0.594183	2.13945
	SERPINF1	0.912392	0.912392	0.912392	0.912392	0.912392	0.912392	0.912392	0.912392	0.912392	0.912392	0.912392	0.912392	0.912392	0.912392	0.912392	474.545	0.912392
	SF1	1.37815	1.24827	1.32348	1.47905	0.479094	1.32646	0.479094	1.28063	0.479094	0.479094	1.30207	1.02846	0.916444	1.24254	0.983347	1.08409	0.69672
	SF3B2	0.578818	0.578818	0.578818	0.578818	0.578818	0.578818	0.578818	0.578818	1.18986	0.578818	0.578818	1.24995	0.578818	0.578818	1.24347	1.31967	0.578818
	SF3B5	0.520064	1.22322	0.520064	0.520064	1.47653	0.520064	1.3924	0.520064	1.47158	0.520064	1.53656	1.27314	1.54206	0.520064	1.29059	1.73552	0.520064
	SF3B6	0.570768	0.570768	0.570768	0.570768	1.48905	0.570768	0.570768	0.570768	0.570768	0.570768	0.570768	1.33665	0.570768	0.570768	1.30974	1.42785	0.570768
	SFT2D1	0.677831	0.677831	0.677831	0.677831	0.677831	0.677831	0.677831	0.677831	0.677831	0.677831	0.677831	1.74634	0.677831	0.677831	1.59389	2.88504	0.677831
	SFT2D2	0.797553	0.797553	0.797553	0.797553	0.797553	0.797553	0.797553	0.797553	0.797553	0.797553	0.797553	0.797553	0.797553	0.797553	0.797553	4.60362	0.797553
	SH3BGRL	0.495627	0.495627	0.495627	1.35414	1.82353	0.495627	1.58051	1.32896	0.495627	0.495627	0.495627	2.44005	0.495627	0.495627	1.59177	1.09434	1.7134
	SH3BGRL3	0.742227	1.27215	0.870664	0.830161	1.79344	1.47219	1.62487	0.864151	1.4215	0.806499	1.54771	1.85531	1.3144	1.02242	1.90476	1.08899	2.1058
	SH3GLB1	0.69841	0.69841	0.69841	0.69841	0.69841	0.69841	0.69841	0.69841	0.69841	0.69841	0.69841	1.70063	0.69841	0.69841	0.69841	1.11835	0.69841
	SH3KBP1	0.620753	0.620753	0.620753	0.620753	0.620753	0.620753	0.620753	0.620753	0.620753	0.620753	0.620753	0.620753	0.620753	0.620753	1.43258	1.57895	0.620753
	SHFM1	0.596733	0.596733	0.596733	0.596733	0.596733	0.596733	0.596733	0.596733	0.596733	0.596733	0.596733	1.32824	0.596733	0.596733	1.37981	1.52724	0.596733
	SHKBP1	0.673835	0.673835	0.673835	0.673835	0.673835	0.673835	0.673835	0.673835	0.673835	0.673835	0.673835	1.78054	0.673835	0.673835	1.58002	0.673835	0.673835
	SIGLEC10	0.857914	0.857914	0.857914	0.857914	0.857914	0.857914	0.857914	0.857914	0.857914	0.857914	0.857914	8.96092	0.857914	0.857914	0.857914	0.857914	0.857914
	SIVA1	0.635351	0.635351	0.635351	0.635351	0.635351	0.635351	0.635351	0.635351	0.635351	0.635351	0.635351	0.635351	0.635351	0.635351	0.635351	2.81642	0.635351
	SKAP2	0.738816	0.738816	0.738816	0.738816	0.738816	0.738816	0.738816	0.738816	0.738816	0.738816	0.738816	2.10581	0.738816	0.738816	0.738816	2.39265	0.738816
	SKP1	1.22888	1.23953	1.21199	1.09388	1.022	1.17794	1.02372	1.01724	1.20298	1.08994	1.24921	1.17571	1.35296	1.19867	0.872614	1.32276	1.27416
	SLC11A1	0.803151	0.803151	0.803151	0.803151	0.803151	0.803151	0.803151	0.803151	0.803151	0.803151	0.803151	3.51095	0.803151	0.803151	0.803151	0.803151	0.803151
	SLC15A4	0.860553	0.860553	0.860553	0.860553	0.860553	0.860553	0.860553	0.860553	0.860553	0.860553	0.860553	0.860553	0.860553	0.860553	0.860553	6.7646	0.860553
	SLC1A5	0.872176	0.872176	0.872176	0.872176	0.872176	0.872176	0.872176	0.872176	0.872176	0.872176	0.872176	0.872176	0.872176	0.872176	0.872176	9.85815	0.872176
	SLC25A3	1.17015	1.21829	1.24072	0.459347	1.36942	1.25061	1.30699	1.14474	1.46203	0.459347	1.34496	1.50784	1.36084	1.31279	1.77276	1.52128	1.02919
	SLC25A5	1.13354	1.1232	1.18741	0.933348	1.61798	0.470235	1.26278	1.241	1.47547	0.470235	0.470235	1.74807	1.20063	1.299	1.82896	1.93342	0.655107
	SLC25A6	1.0937	1.17665	1.103	1.04463	1.47289	0.962952	1.23881	1.36494	0.855529	1.10698	0.971807	1.95009	1.08187	1.13154	2.05168	1.20261	0.879292
	SLC2A3	1.58418	1.2166	1.44147	0.543666	0.543666	0.543666	1.12748	0.543666	0.543666	0.543666	0.543666	0.543666	0.543666	1.46123	0.543666	0.543666	1.20837
	SLC2A6	0.822843	0.822843	0.822843	0.822843	0.822843	0.822843	0.822843	0.822843	0.822843	0.822843	0.822843	4.66263	0.822843	0.822843	0.822843	0.822843	0.822843
	SLC3A2	0.702661	0.702661	0.702661	0.702661	0.702661	0.702661	0.702661	0.702661	0.702661	0.702661	0.702661	0.702661	0.702661	0.702661	0.702661	2.2349	0.702661
	SLC40A1	0.847782	0.847782	0.847782	0.847782	0.847782	0.847782	0.847782	0.847782	0.847782	0.847782	0.847782	0.847782	0.847782	0.847782	0.847782	0.847782	13.6977
	SLC4A10	0.919346	0.919346	0.919346	0.919346	0.919346	0.919346	0.919346	0.919346	0.919346	0.919346	0.919346	0.919346	68.52	0.919346	0.919346	0.919346	0.919346
	SLC7A7	0.780656	0.780656	0.780656	0.780656	2.96587	0.780656	0.780656	0.780656	0.780656	0.780656	0.780656	4.92587	0.780656	0.780656	0.780656	0.780656	0.780656
	SLC9A3R1	0.679878	0.679878	0.679878	0.679878	0.679878	0.679878	0.679878	0.679878	2.28944	0.679878	0.679878	0.679878	0.679878	0.679878	0.679878	0.679878	0.679878
	SLIRP	0.654049	0.654049	0.654049	0.654049	1.58621	0.654049	0.654049	0.654049	0.654049	0.654049	0.654049	1.68941	0.654049	0.654049	1.48375	0.654049	0.654049
	SMAP2	0.672496	0.672496	0.672496	0.672496	0.672496	0.672496	0.672496	0.672496	0.672496	0.672496	0.672496	1.68469	0.672496	0.672496	0.985608	0.672496	0.672496
	SMARCB1	0.712959	0.712959	0.712959	0.712959	0.712959	0.712959	0.712959	2.6637	0.712959	0.712959	0.712959	0.712959	0.712959	0.712959	0.712959	2.13476	0.712959
	SMCO4	0.785854	0.785854	0.785854	0.785854	0.785854	0.785854	0.785854	0.785854	0.785854	0.785854	0.785854	3.04911	0.785854	0.785854	0.785854	0.785854	0.785854
	SMDT1	1.25934	1.16302	1.23075	1.35316	1.03961	1.14906	1.02062	1.26534	0.396704	1.27488	1.11879	0.932287	1.17939	1.08711	1.16223	1.24653	1.07043
	SMIM14	0.738724	0.738724	0.738724	0.738724	0.738724	0.738724	0.738724	1.87647	0.738724	0.738724	0.738724	0.738724	0.738724	0.738724	0.738724	2.40133	0.738724
	SMIM5	0.946149	0.946149	0.946149	0.946149	0.946149	0.946149	0.946149	0.946149	0.946149	0.946149	0.946149	0.946149	0.946149	0.946149	0.946149	125.034	0.946149
	SMPD3	0.927534	0.927534	0.927534	0.927534	0.927534	0.927534	0.927534	0.927534	0.927534	0.927534	0.927534	0.927534	0.927534	0.927534	0.927534	85.5601	0.927534
	SNAP23	0.687503	0.687503	0.687503	0.687503	0.687503	0.687503	0.687503	0.687503	0.687503	0.687503	0.687503	1.75912	0.687503	0.687503	0.687503	0.687503	3.38641
	SND1	0.739122	0.739122	0.739122	0.739122	0.739122	0.739122	0.739122	0.739122	0.739122	0.739122	0.739122	0.739122	0.739122	0.739122	0.739122	2.40546	0.739122
	SNF8	0.687224	0.687224	0.687224	0.687224	0.687224	0.687224	0.687224	0.687224	0.687224	0.687224	0.687224	0.687224	0.687224	0.687224	1.72858	1.82227	0.687224
	SNHG7	0.617676	0.617676	0.617676	1.86112	0.617676	0.617676	0.617676	1.79271	0.617676	0.617676	0.617676	0.617676	0.617676	0.617676	0.617676	1.55747	0.617676
	SNHG8	1.33309	1.15913	1.62958	1.30809	0.967574	0.435019	0.435019	1.15868	0.435019	1.37131	1.07473	1.00216	1.19369	1.26958	0.880235	1.25185	0.605981
	SNRNP25	0.807043	0.807043	0.807043	0.807043	0.807043	0.807043	0.807043	0.807043	0.807043	0.807043	0.807043	0.807043	0.807043	0.807043	0.807043	4.83388	0.807043
	SNRPB	0.540037	1.29734	0.540037	0.540037	0.540037	0.540037	0.540037	1.39132	1.78934	0.540037	1.59342	1.48304	1.17423	0.540037	1.1415	1.64183	0.540037
	SNRPD2	1.33272	1.31251	1.31732	1.02405	0.892832	1.21609	0.890294	1.08491	1.07698	1.30506	1.35673	0.816288	1.39671	1.23797	0.972939	1.09861	0.866941
	SNRPE	0.54941	0.54941	0.54941	0.54941	1.4459	0.54941	1.23046	0.54941	0.54941	0.54941	0.54941	1.14517	0.54941	0.54941	1.65841	1.50419	1.19168
	SNRPF	0.574375	0.574375	0.574375	0.574375	0.574375	0.574375	0.574375	0.574375	0.574375	0.574375	0.574375	0.574375	0.574375	0.574375	1.67096	1.33227	0.574375
	SNRPG	0.546539	1.19235	0.546539	0.546539	1.45185	0.546539	0.546539	0.546539	0.546539	0.546539	0.546539	1.69809	0.546539	0.546539	1.22922	1.80103	0.546539
	SNRPN	0.586794	0.586794	1.61686	0.586794	0.586794	0.586794	0.586794	0.586794	0.586794	0.586794	0.586794	0.586794	0.586794	1.54857	0.586794	2.16499	0.586794
	SNU13	0.523596	1.33256	1.30513	0.523596	1.1321	0.523596	0.523596	1.38256	0.523596	0.523596	1.46234	1.19728	0.523596	1.56757	1.14835	1.36312	0.523596
	SNX10	0.732663	0.732663	0.732663	0.732663	0.732663	0.732663	0.732663	0.732663	0.732663	0.732663	0.732663	2.18909	0.732663	0.732663	0.732663	0.732663	0.732663
	SNX17	0.626405	0.626405	0.626405	0.626405	0.626405	0.626405	0.626405	0.626405	0.626405	0.626405	0.626405	1.5761	0.626405	0.626405	1.39463	1.60077	0.626405
	SNX2	0.657158	0.657158	0.657158	2.80567	0.657158	0.657158	0.657158	2.16661	0.657158	0.657158	0.657158	1.64238	0.657158	0.657158	1.38515	0.657158	0.657158
	SNX3	0.461214	0.964923	0.461214	1.67378	1.60637	0.461214	1.49356	1.83865	1.32081	0.461214	1.23557	1.6379	1.22196	0.461214	1.49697	1.86651	1.68782
	SOD1	1.33758	1.39675	1.28393	0.443586	0.443586	1.39456	0.443586	1.22751	0.443586	1.29677	1.30304	1.38869	1.24613	1.34633	0.837857	0.99261	0.907839
	SOD2	0.671682	0.671682	0.671682	0.671682	2.02643	0.671682	2.42598	0.671682	0.671682	0.671682	0.671682	1.83404	0.671682	0.671682	1.4028	0.671682	2.37664
	SON	1.26853	1.19236	1.20817	1.30865	1.01753	1.39097	0.437953	1.13704	1.47677	1.23737	1.32795	0.996946	1.19375	1.29218	1.08618	1.36005	1.06924
	SOX4	0.814549	0.814549	0.814549	0.814549	0.814549	0.814549	0.814549	0.814549	0.814549	0.814549	0.814549	0.814549	0.814549	0.814549	0.814549	3.91508	0.814549
	SP100	0.614522	0.614522	0.614522	0.614522	0.614522	0.614522	0.614522	1.54925	0.614522	0.614522	0.614522	0.614522	0.614522	0.614522	0.614522	0.614522	0.614522
	SPAG7	0.682156	0.682156	0.682156	0.682156	0.682156	0.682156	0.682156	0.682156	0.682156	0.682156	0.682156	0.682156	0.682156	0.682156	0.682156	1.79721	0.682156
	SPARC	0.946277	0.946277	0.946277	0.946277	0.946277	0.946277	0.946277	0.946277	0.946277	0.946277	0.946277	0.946277	0.946277	0.946277	0.946277	0.946277	821.978
	SPCS1	1.22991	1.2329	1.22723	0.468713	1.23548	1.40685	1.20101	1.20391	1.4452	0.468713	1.37486	1.15252	1.29124	1.34728	1.23738	4.53634	0.946226
	SPCS2	0.549868	1.2811	0.549868	0.549868	0.549868	1.45886	0.549868	1.20333	1.54888	0.549868	1.62315	1.17412	1.68106	0.549868	1.09187	2.27795	0.800298
	SPCS3	0.705058	0.705058	0.705058	0.705058	0.705058	0.705058	0.705058	0.705058	0.705058	0.705058	0.705058	0.705058	0.705058	0.705058	0.705058	3.42479	0.705058
	SPG21	0.671438	0.671438	0.671438	0.671438	2.01529	0.671438	0.671438	0.671438	0.671438	0.671438	0.671438	1.66712	0.671438	0.671438	1.54461	0.671438	0.671438
	SPI1	0.686595	0.686595	0.686595	0.686595	3.31863	0.686595	2.71415	0.686595	0.686595	0.686595	0.686595	4.94205	0.686595	0.686595	3.31891	0.686595	0.686595
	SPIB	0.817	0.817	0.817	0.817	0.817	0.817	0.817	4.2206	0.817	0.817	0.817	0.817	0.817	0.817	0.817	13.3184	0.817
	SPINT2	0.680512	0.680512	0.680512	0.680512	0.680512	0.680512	0.680512	0.680512	0.680512	0.680512	0.680512	0.680512	0.680512	0.680512	1.76071	3.47526	2.15691
	SPN	0.689152	0.689152	0.689152	0.689152	0.689152	0.689152	0.689152	0.689152	2.67252	0.689152	0.689152	2.0669	0.689152	0.689152	0.689152	0.689152	0.689152
	SPOCK2	0.636771	1.70016	1.38314	0.636771	0.636771	0.636771	0.636771	0.636771	0.636771	0.636771	1.6082	0.636771	2.42002	0.636771	0.636771	0.636771	0.636771
	SPON2	0.825485	0.825485	0.825485	0.825485	0.825485	0.825485	0.825485	0.825485	11.054	0.825485	0.825485	0.825485	0.825485	0.825485	0.825485	0.825485	0.825485
	SQSTM1	0.630598	0.630598	0.630598	0.630598	0.630598	0.630598	0.630598	0.630598	0.630598	0.630598	0.630598	1.42421	0.630598	0.630598	0.892879	0.630598	1.47079
	SRGN	0.457779	0.998738	0.77063	0.457779	2.4015	1.30579	2.68173	0.457779	2.28304	0.457779	1.38607	2.10161	1.12094	0.908475	1.97141	1.9025	2.46586
	SRI	0.628725	0.628725	0.628725	0.628725	0.628725	0.628725	0.628725	0.628725	0.628725	0.628725	0.628725	1.47405	0.628725	0.628725	0.628725	1.63641	0.628725
	SRP14	1.11893	1.13912	1.07409	1.20874	1.14495	1.36592	1.10301	1.1084	1.40012	1.02113	1.20847	1.14062	1.12898	1.23994	1.1364	2.58393	1.24937
	SRP19	0.689799	0.689799	0.689799	0.689799	0.689799	0.689799	0.689799	0.689799	0.689799	0.689799	0.689799	0.689799	0.689799	0.689799	0.689799	1.93805	0.689799
	SRP72	0.669098	0.669098	0.669098	0.669098	0.669098	0.669098	0.669098	0.669098	0.669098	0.669098	0.669098	0.669098	0.669098	0.669098	0.996793	1.71573	0.669098
	SRPRA	0.739482	0.739482	0.739482	0.739482	0.739482	0.739482	0.739482	0.739482	0.739482	0.739482	0.739482	0.739482	0.739482	0.739482	0.739482	1.26929	0.739482
	SRRM2	0.569881	0.569881	0.569881	0.569881	0.569881	0.569881	0.569881	0.569881	0.569881	0.569881	0.569881	1.21497	0.569881	0.569881	1.1763	1.39811	0.569881
	SRSF2	1.17416	1.22189	1.26367	0.474157	1.12865	1.47216	0.474157	1.14613	1.6067	1.0455	1.46995	1.09	1.35252	1.34388	1.44575	1.20594	1.04608
	SRSF3	1.18234	1.14137	1.1702	0.433172	1.24203	1.31873	1.26294	1.02543	1.50396	1.15024	1.38913	1.10475	1.33324	1.29007	1.36292	1.24063	1.20383
	SRSF5	1.33117	1.16638	1.27173	1.25601	0.81331	1.22095	0.755434	1.1239	1.18463	1.11596	1.14331	1.00051	1.14167	1.31559	0.824478	0.901756	0.967155
	SRSF7	1.16055	1.2471	1.14914	1.25531	0.875776	1.44273	0.424063	1.11888	1.37089	0.424063	1.3509	0.939299	1.49433	1.2922	1.08397	1.25143	0.929873
	SRSF9	0.576544	0.576544	0.576544	0.576544	1.53813	0.576544	0.576544	0.576544	1.66586	0.576544	0.576544	1.27884	0.576544	0.576544	1.69811	1.72836	0.843622
	SSNA1	0.658174	0.658174	0.658174	0.658174	0.658174	0.658174	0.658174	0.658174	0.658174	0.658174	0.658174	1.54715	0.658174	0.658174	0.658174	1.74864	0.658174
	SSR1	0.653572	0.653572	0.653572	0.653572	0.653572	0.653572	0.653572	0.653572	0.653572	0.653572	0.653572	0.653572	0.653572	0.653572	1.56825	1.9439	0.653572
	SSR2	1.17973	1.2681	1.13833	1.12573	0.986069	1.31759	0.928085	1.03651	1.36547	1.19403	1.43118	1.05716	1.51736	1.20699	1.0239	1.48738	0.89349
	SSR3	0.67927	0.67927	0.67927	0.67927	1.62713	0.67927	0.67927	0.67927	0.67927	0.67927	0.67927	0.67927	0.67927	0.67927	1.72663	3.06528	0.67927
	SSR4	1.10912	1.22979	1.08299	0.933394	1.29528	1.25857	1.28257	1.0107	1.39769	1.14544	1.31445	0.90154	1.35631	1.10855	1.23172	2.89374	1.37014
	ST13	1.43402	1.18792	1.40005	1.11255	0.955219	0.481168	0.481168	1.28645	0.481168	1.43448	0.481168	1.03744	0.481168	1.33256	0.928995	0.999863	0.673281
	ST6GALNAC4	0.852574	0.852574	0.852574	0.852574	0.852574	0.852574	0.852574	0.852574	0.852574	0.852574	0.852574	0.852574	0.852574	0.852574	0.852574	8.60693	0.852574
	STK10	0.689986	0.689986	0.689986	0.689986	0.689986	0.689986	0.689986	0.689986	0.689986	0.689986	0.689986	1.7519	0.689986	0.689986	0.689986	0.689986	0.689986
	STK17A	0.55502	0.55502	1.4677	1.18921	0.55502	1.79669	0.55502	0.55502	1.95279	0.55502	1.58955	0.55502	0.55502	1.65698	0.55502	0.55502	0.55502
	STK17B	1.42118	1.25638	1.30678	0.492549	1.19696	0.492549	1.30364	0.958604	0.492549	0.492549	0.492549	1.16367	0.492549	0.492549	1.33942	1.01904	0.492549
	STK4	0.522561	1.31359	1.39039	0.522561	0.522561	1.35181	0.522561	1.21334	1.54025	1.50152	0.522561	0.522561	0.522561	1.52755	1.01181	0.522561	0.741185
	STMN1	0.745011	0.745011	0.745011	0.745011	0.745011	0.745011	0.745011	0.745011	0.745011	0.745011	0.745011	0.745011	0.745011	0.745011	0.745011	5.25531	0.745011
	STUB1	0.633797	0.633797	0.633797	0.633797	0.633797	0.633797	0.633797	0.633797	0.633797	0.633797	0.633797	0.633797	0.633797	0.633797	1.4047	1.67521	0.633797
	STX11	0.80689	0.80689	0.80689	0.80689	0.80689	0.80689	0.80689	0.80689	0.80689	0.80689	0.80689	3.26778	0.80689	0.80689	0.80689	0.80689	0.80689
	STX7	0.72202	0.72202	0.72202	3.53123	0.72202	0.72202	0.72202	1.78743	0.72202	0.72202	0.72202	0.72202	0.72202	0.72202	0.72202	2.09109	0.72202
	STXBP2	0.633736	0.633736	0.633736	0.633736	2.41391	0.633736	3.07997	0.633736	0.633736	0.633736	0.633736	4.29732	0.633736	0.633736	1.59022	1.23322	2.08866
	SUB1	1.08247	1.17636	0.980875	1.14557	1.41543	1.19548	1.5074	1.02485	1.32013	0.961169	1.13466	1.19302	1.00835	1.02652	1.50768	2.06838	1.28558
	SULF2	0.844116	0.844116	0.844116	0.844116	0.844116	0.844116	0.844116	0.844116	0.844116	0.844116	0.844116	0.844116	0.844116	0.844116	0.844116	2.04277	0.844116
	SULT1A1	0.769678	0.769678	0.769678	0.769678	0.769678	0.769678	0.769678	0.769678	0.769678	0.769678	0.769678	2.52291	0.769678	0.769678	0.769678	0.769678	0.769678
	SUMO3	0.631892	0.631892	0.631892	0.631892	0.631892	0.631892	0.631892	0.631892	0.631892	0.631892	0.631892	1.47703	0.631892	0.631892	1.41787	1.75857	0.631892
	SUN2	1.34593	1.35783	1.31755	0.515719	0.515719	1.71557	0.515719	0.515719	1.92876	1.37878	1.67637	0.515719	1.48781	1.56755	0.515719	0.515719	0.515719
	SUPT4H1	0.654541	0.654541	0.654541	0.654541	1.619	0.654541	0.654541	0.654541	0.654541	0.654541	0.654541	1.77989	0.654541	0.654541	1.47412	1.6672	0.654541
	SVIP	0.658267	0.658267	0.658267	0.658267	0.658267	0.658267	0.658267	0.658267	0.658267	0.658267	0.658267	0.658267	0.658267	0.658267	0.658267	1.69417	0.658267
	SWAP70	0.790667	0.790667	0.790667	0.790667	0.790667	0.790667	0.790667	3.2293	0.790667	0.790667	0.790667	0.790667	0.790667	0.790667	0.790667	0.790667	0.790667
	SYK	0.776078	0.776078	0.776078	0.776078	0.776078	0.776078	0.776078	0.776078	0.776078	0.776078	0.776078	0.776078	0.776078	0.776078	0.776078	3.27694	0.776078
	SYNE2	0.699167	0.699167	0.699167	0.699167	0.699167	1.95718	0.699167	0.699167	0.699167	0.699167	2.69667	0.699167	2.60255	0.699167	0.699167	0.699167	0.699167
	SYNGR2	0.698838	0.698838	0.698838	0.698838	0.698838	0.698838	0.698838	0.698838	0.698838	0.698838	0.698838	2.12757	0.698838	0.698838	1.89193	1.89734	0.698838
	SYPL1	0.670057	0.670057	0.670057	0.670057	0.670057	0.670057	0.670057	1.64521	0.670057	0.670057	0.670057	0.670057	0.670057	0.670057	0.670057	0.670057	0.670057
	TACC1	0.747723	0.747723	0.747723	0.747723	0.747723	0.747723	0.747723	0.747723	0.747723	0.747723	0.747723	0.747723	0.747723	0.747723	0.747723	2.93564	0.747723
	TAF7	0.596366	0.596366	0.596366	0.596366	0.596366	0.596366	0.596366	1.40005	0.596366	0.596366	0.596366	0.596366	0.596366	0.596366	0.596366	0.596366	0.596366
	TAGLN2	0.443918	1.30674	0.782927	1.37867	1.25386	1.27532	0.953308	1.3056	1.39267	0.443918	1.29511	1.15928	1.05768	1.30402	1.77602	3.17144	3.18456
	TALDO1	0.594288	0.594288	0.594288	0.594288	2.14059	0.594288	2.24747	0.594288	0.594288	0.594288	0.594288	1.88147	0.594288	0.594288	2.29275	1.42532	2.3436
	TAOK3	0.654096	0.654096	0.654096	0.654096	0.654096	0.654096	0.654096	0.654096	0.654096	0.654096	0.654096	1.67963	0.654096	0.654096	0.949448	1.60842	0.654096
	TAP1	0.673526	0.673526	0.673526	0.673526	0.673526	0.673526	0.673526	0.673526	0.673526	0.673526	0.673526	0.673526	0.673526	0.673526	0.673526	1.05271	0.673526
	TAPBP	0.529941	1.24278	0.529941	1.15753	0.529941	1.59927	0.529941	1.40318	1.87247	0.529941	1.5798	1.09662	1.48358	1.31622	1.06616	1.19579	0.529941
	TAX1BP3	0.810808	0.810808	0.810808	0.810808	0.810808	0.810808	0.810808	0.810808	0.810808	0.810808	0.810808	0.810808	0.810808	0.810808	0.810808	1.69503	0.810808
	TBC1D10C	1.00099	1.31374	1.33548	0.524005	0.524005	1.6392	0.524005	1.32932	1.82849	1.41636	1.50088	1.0108	1.48074	1.5425	0.524005	0.524005	0.524005
	TBCA	0.496625	1.18259	1.28992	0.496625	1.41168	0.496625	1.47975	1.26777	0.496625	0.496625	0.960933	1.40771	1.29182	1.25342	1.61169	1.5951	0.496625
	TBCB	0.633828	0.633828	0.633828	0.633828	0.633828	0.633828	0.633828	0.633828	0.633828	0.633828	0.633828	1.65152	0.633828	0.633828	1.33805	1.74031	0.633828
	TBXAS1	0.819517	0.819517	0.819517	0.819517	0.819517	0.819517	0.819517	0.819517	0.819517	0.819517	0.819517	4.45539	0.819517	0.819517	0.819517	0.819517	0.819517
	TCEA1	0.58876	0.58876	0.58876	0.58876	0.58876	0.58876	0.58876	1.7267	0.58876	0.58876	0.58876	0.58876	0.58876	0.58876	0.58876	1.43089	0.58876
	TCEB2	0.972041	1.02885	0.945921	0.9896	1.94062	1.12007	2.22619	0.899652	1.29699	0.959681	1.09235	1.75147	1.11661	1.09235	1.34601	1.1347	0.99871
	TCF25	0.587012	0.587012	0.587012	0.587012	0.587012	0.587012	0.587012	0.587012	0.587012	0.587012	0.587012	1.30101	0.587012	0.587012	1.25011	1.40607	0.587012
	TCF4	0.824745	0.824745	0.824745	0.824745	0.824745	0.824745	0.824745	0.824745	0.824745	0.824745	0.824745	0.824745	0.824745	0.824745	0.824745	32.0549	0.824745
	TCF7	1.81534	1.37431	1.68097	0.585212	0.585212	0.585212	0.585212	0.585212	0.585212	1.72824	0.585212	0.585212	0.585212	1.79332	0.585212	0.585212	0.585212
	TCF7L2	0.867091	0.867091	0.867091	0.867091	0.867091	0.867091	0.867091	0.867091	0.867091	0.867091	0.867091	10.5124	0.867091	0.867091	0.867091	0.867091	0.867091
	TCIRG1	0.738366	0.738366	0.738366	0.738366	0.738366	0.738366	0.738366	0.738366	0.738366	0.738366	0.738366	2.57511	0.738366	0.738366	0.738366	0.738366	0.738366
	TCL1A	0.76238	0.76238	0.76238	6.47843	0.76238	0.76238	0.76238	0.76238	0.76238	0.76238	0.76238	0.76238	0.76238	0.76238	0.76238	2.95986	0.76238
	TECR	0.625838	0.625838	0.625838	0.625838	0.625838	0.625838	0.625838	0.625838	0.625838	0.625838	0.625838	0.625838	0.625838	0.625838	0.625838	1.39059	0.625838
	TERF2IP	0.607231	0.607231	0.607231	0.607231	0.607231	0.607231	0.607231	0.607231	0.607231	0.607231	1.38898	0.607231	0.607231	0.607231	0.607231	0.607231	1.40756
	TESC	0.827224	0.827224	0.827224	0.827224	0.827224	0.827224	0.827224	0.827224	0.827224	0.827224	0.827224	4.55048	0.827224	0.827224	0.827224	0.827224	0.827224
	TGFB1	0.605376	0.605376	0.605376	0.605376	1.33394	0.605376	0.605376	0.605376	2.45195	0.605376	1.53329	1.52259	1.39863	0.605376	1.27716	0.605376	2.97722
	TGFBI	0.779554	0.779554	0.779554	0.779554	3.1211	0.779554	0.779554	0.779554	0.779554	0.779554	0.779554	0.779554	0.779554	0.779554	2.51271	6.81949	0.779554
	THEMIS2	0.720766	0.720766	0.720766	0.720766	0.720766	0.720766	0.720766	0.720766	0.720766	0.720766	0.720766	2.37527	0.720766	0.720766	1.92746	0.720766	0.720766
	THOC7	0.655594	0.655594	0.655594	0.655594	0.655594	0.655594	0.655594	0.655594	0.655594	0.655594	0.655594	0.655594	0.655594	0.655594	1.4783	1.7717	0.655594
	TIMM10	0.713979	0.713979	0.713979	0.713979	0.713979	0.713979	0.713979	0.713979	0.713979	0.713979	0.713979	0.713979	0.713979	0.713979	0.713979	1.97038	0.713979
	TIMM13	0.664261	0.664261	0.664261	0.664261	1.86149	0.664261	0.664261	0.664261	0.664261	0.664261	0.664261	0.664261	0.664261	0.664261	1.67118	2.04423	0.664261
	TIMM8B	0.696638	0.696638	0.696638	0.696638	0.696638	0.696638	0.696638	0.696638	0.696638	0.696638	0.696638	1.79417	0.696638	0.696638	0.696638	1.98209	0.696638
	TIMP1	0.658671	0.658671	0.658671	0.658671	2.0241	0.658671	1.63132	0.658671	0.658671	0.658671	0.658671	3.43869	0.658671	0.658671	2.7908	0.658671	2.24917
	TKT	0.57069	0.57069	0.57069	0.57069	2.66552	0.57069	2.76574	0.57069	0.57069	0.57069	0.57069	2.66236	0.57069	0.57069	2.04759	0.57069	1.32673
	TLE4	0.651046	0.651046	0.651046	0.651046	0.651046	0.651046	0.651046	0.651046	0.651046	0.651046	0.651046	1.68773	0.651046	0.651046	0.651046	0.651046	0.651046
	TLN1	0.673539	0.673539	0.673539	0.673539	0.673539	0.673539	0.673539	0.673539	0.673539	0.673539	0.673539	1.65616	0.673539	0.673539	0.993282	0.673539	2.70018
	TM9SF2	0.745528	0.745528	0.745528	0.745528	0.745528	0.745528	0.745528	0.745528	0.745528	0.745528	0.745528	0.745528	0.745528	0.745528	0.745528	3.33625	0.745528
	TMA7	1.15456	1.21385	1.17535	0.854543	1.03429	1.35434	1.058	0.945934	1.29751	1.19871	1.36139	1.08405	1.27959	1.19565	1.09488	1.38077	0.994315
	TMBIM4	0.577212	0.577212	0.577212	0.577212	1.63979	0.577212	1.405	0.577212	0.577212	0.577212	0.577212	1.68586	0.577212	0.577212	1.26149	1.27908	0.843753
	TMBIM6	1.19681	1.19932	1.1227	1.12365	1.16766	1.38352	1.26406	1.08573	1.50417	1.23116	1.31636	1.32418	1.30678	1.3331	1.12519	1.8918	1.24038
	TMCO1	0.664946	0.664946	0.664946	0.664946	0.664946	0.664946	0.664946	0.664946	0.664946	0.664946	0.664946	0.664946	0.664946	0.664946	0.664946	1.88312	0.664946
	TMED10	0.63017	0.63017	0.63017	0.63017	0.63017	0.63017	0.63017	0.63017	0.63017	0.63017	0.63017	0.63017	0.63017	0.63017	1.34727	2.79305	0.63017
	TMED2	0.569407	0.569407	0.569407	0.569407	0.569407	0.569407	0.569407	0.569407	1.47872	0.569407	1.73968	1.26544	1.79373	0.569407	1.14548	1.9867	0.569407
	TMED9	0.642166	0.642166	0.642166	0.642166	0.642166	0.642166	0.642166	0.642166	2.02018	0.642166	0.642166	0.642166	0.642166	0.642166	0.642166	3.04361	0.642166
	TMEM109	0.710406	0.710406	0.710406	0.710406	0.710406	0.710406	0.710406	0.710406	0.710406	0.710406	0.710406	0.710406	0.710406	0.710406	0.710406	2.29291	0.710406
	TMEM123	1.48511	1.489	1.35779	0.913723	0.982722	0.466131	0.466131	0.466131	0.466131	1.44798	1.23565	0.466131	1.2082	1.47499	0.88745	0.922667	0.927845
	TMEM141	0.74329	0.74329	0.74329	0.74329	0.74329	0.74329	0.74329	0.74329	0.74329	0.74329	0.74329	0.74329	0.74329	0.74329	0.74329	2.57744	0.74329
	TMEM147	0.671022	0.671022	0.671022	0.671022	0.671022	0.671022	0.671022	0.671022	0.671022	0.671022	0.671022	0.671022	0.671022	0.671022	1.54212	1.78514	0.671022
	TMEM14B	0.595153	0.595153	0.595153	0.595153	0.595153	0.595153	0.595153	0.595153	0.595153	0.595153	0.595153	0.595153	0.595153	0.595153	1.26853	1.55044	0.595153
	TMEM14C	0.710764	0.710764	0.710764	0.710764	0.710764	0.710764	0.710764	0.710764	0.710764	0.710764	0.710764	0.710764	0.710764	0.710764	1.82755	2.25715	0.710764
	TMEM160	0.629823	0.629823	0.629823	0.629823	1.41193	0.629823	0.629823	0.629823	0.629823	0.629823	0.629823	1.45101	0.629823	0.629823	0.629823	1.45729	0.629823
	TMEM165	0.671235	0.671235	0.671235	0.671235	0.671235	0.671235	0.671235	0.671235	0.671235	0.671235	0.671235	1.7787	0.671235	0.671235	0.671235	0.671235	0.671235
	TMEM167A	0.691472	0.691472	0.691472	0.691472	2.17964	0.691472	2.24071	0.691472	0.691472	0.691472	0.691472	1.75022	0.691472	0.691472	1.57201	0.691472	0.691472
	TMEM179B	0.707564	0.707564	0.707564	0.707564	0.707564	0.707564	0.707564	0.707564	0.707564	0.707564	0.707564	0.707564	0.707564	0.707564	0.707564	2.0541	0.707564
	TMEM219	0.618133	0.618133	0.618133	0.618133	1.73122	0.618133	0.618133	0.618133	0.618133	0.618133	0.618133	1.41316	0.618133	0.618133	1.42202	1.5041	1.44704
	TMEM258	1.15943	1.21569	1.13872	0.433712	1.38753	1.31643	1.36663	1.01898	1.42628	1.1684	1.3423	1.30657	1.359	1.18217	1.29611	2.58572	1.23213
	TMEM40	0.959674	0.959674	0.959674	0.959674	0.959674	0.959674	0.959674	0.959674	0.959674	0.959674	0.959674	0.959674	0.959674	0.959674	0.959674	0.959674	349.458
	TMEM50A	0.594073	0.594073	0.594073	0.594073	1.42642	0.594073	0.594073	0.594073	0.594073	0.594073	0.594073	1.52891	0.594073	0.594073	1.20593	1.59321	2.11515
	TMEM59	0.501006	1.27265	0.501006	0.501006	1.3804	1.50249	1.37243	0.501006	1.57069	0.501006	1.52199	1.44017	1.46839	0.501006	1.14594	1.72267	1.12954
	TMIGD2	0.801681	0.801681	0.801681	0.801681	0.801681	0.801681	0.801681	0.801681	0.801681	0.801681	0.801681	0.801681	0.801681	0.801681	0.801681	3.44583	0.801681
	TMSB10	1.23142	1.02923	1.06273	1.16202	1.46797	0.775061	1.31207	0.524621	0.936107	1.01369	0.631354	1.45496	0.337667	0.971119	1.65359	0.678489	0.844691
	TMSB4X	0.909549	1.12104	0.710047	0.531199	1.90479	1.46566	1.90569	0.398507	1.41728	0.664648	1.1062	2.38322	0.885601	1.35129	1.81155	0.437545	2.59142
	TMX1	0.728654	0.728654	0.728654	0.728654	0.728654	0.728654	0.728654	0.728654	0.728654	0.728654	0.728654	0.728654	0.728654	0.728654	0.728654	2.34653	0.728654
	TNFAIP2	0.809688	0.809688	0.809688	0.809688	3.24463	0.809688	0.809688	0.809688	0.809688	0.809688	0.809688	0.809688	0.809688	0.809688	0.809688	0.809688	0.809688
	TNFAIP8	0.59042	1.39603	0.59042	0.59042	0.59042	0.59042	0.59042	0.59042	0.59042	0.59042	0.59042	0.59042	1.66717	0.59042	0.59042	0.59042	0.59042
	TNFRSF13C	0.785048	0.785048	0.785048	4.75071	0.785048	0.785048	0.785048	3.7044	0.785048	0.785048	0.785048	0.785048	0.785048	0.785048	0.785048	0.785048	0.785048
	TNFRSF1B	0.706573	0.706573	0.706573	0.706573	2.15326	0.706573	0.706573	0.706573	0.706573	0.706573	0.706573	4.34242	0.706573	0.706573	1.0619	0.706573	0.706573
	TNFRSF21	0.94545	0.94545	0.94545	0.94545	0.94545	0.94545	0.94545	0.94545	0.94545	0.94545	0.94545	0.94545	0.94545	0.94545	0.94545	505.419	0.94545
	TNFSF10	0.709576	0.709576	0.709576	0.709576	0.709576	0.709576	0.709576	0.709576	0.709576	0.709576	0.709576	2.27598	0.709576	0.709576	0.709576	0.709576	0.709576
	TNFSF13B	0.738294	0.738294	0.738294	0.738294	3.08308	0.738294	3.65995	0.738294	0.738294	0.738294	0.738294	1.98772	0.738294	0.738294	2.72321	0.738294	0.738294
	TNRC6B	0.590226	0.590226	0.590226	0.590226	0.590226	0.590226	0.590226	0.590226	0.590226	0.590226	0.590226	0.590226	0.590226	0.590226	0.590226	1.27386	0.590226
	TOMM7	1.48902	1.28911	1.21548	0.98973	0.914271	1.11412	0.899232	1.20673	0.817017	1.36427	1.18153	0.802844	1.18918	1.08819	0.822856	0.982864	0.755274
	TPI1	0.479639	1.16287	0.873572	0.479639	1.89409	1.3036	1.69933	1.01309	1.70815	0.479639	1.33359	2.06436	1.30221	1.31904	1.96995	0.973806	1.45894
	TPM1	0.858876	0.858876	0.858876	0.858876	0.858876	0.858876	0.858876	0.858876	0.858876	0.858876	0.858876	0.858876	0.858876	0.858876	0.858876	0.858876	11.8018
	TPM2	0.928382	0.928382	0.928382	0.928382	0.928382	0.928382	0.928382	0.928382	0.928382	0.928382	0.928382	0.928382	0.928382	0.928382	0.928382	429.525	0.928382
	TPM3	1.07658	1.14742	1.07786	1.15458	1.28393	1.29342	1.28159	1.13504	1.44872	0.907736	1.28438	1.87341	1.2786	1.27927	1.54123	1.32053	1.99747
	TPM4	0.71172	0.71172	0.71172	0.71172	0.71172	0.71172	0.71172	0.71172	0.71172	0.71172	0.71172	0.71172	0.71172	0.71172	1.73662	1.79867	4.63428
	TPP1	0.715547	0.715547	0.715547	0.715547	2.2655	0.715547	0.715547	0.715547	0.715547	0.715547	0.715547	0.715547	0.715547	0.715547	1.95693	2.01416	0.715547
	TPR	0.645221	0.645221	0.645221	0.645221	0.645221	0.645221	0.645221	0.645221	0.645221	0.645221	0.645221	0.645221	0.645221	0.645221	0.645221	1.51953	0.645221
	TPST2	0.706182	0.706182	0.706182	0.706182	0.706182	0.706182	0.706182	0.706182	3.48313	0.706182	0.706182	0.706182	0.706182	0.706182	0.706182	0.706182	2.93674
	TPT1	1.47387	1.4714	1.27299	0.665989	1.40994	0.620196	1.27749	0.779683	0.543769	1.38053	0.851926	0.591435	1.11202	0.986138	1.15762	1.01631	0.790827
	TRA2B	0.495033	1.23048	0.967419	0.495033	1.2957	1.30593	1.28085	1.27717	1.14118	0.495033	1.36023	1.13856	0.495033	1.27048	1.30173	1.49241	1.16444
	TRABD	0.668098	0.668098	0.668098	0.668098	0.668098	0.668098	0.668098	0.668098	0.668098	0.668098	0.668098	0.668098	0.668098	0.668098	0.668098	2.84651	0.668098
	TRAC	1.6691	1.85408	1.65202	0.423947	0.423947	1.86812	0.423947	0.423947	0.423947	1.64807	1.13493	0.423947	1.6586	1.50446	0.423947	0.423947	0.423947
	TRAF3IP3	1.3385	1.35931	1.21431	1.24719	0.439765	1.32646	0.439765	1.04067	1.49969	1.54663	1.35698	0.885192	1.24719	1.25288	0.439765	0.439765	0.439765
	TRAF4	0.872946	0.872946	0.872946	0.872946	0.872946	0.872946	0.872946	0.872946	0.872946	0.872946	0.872946	0.872946	0.872946	0.872946	0.872946	11.8529	0.872946
	TRAM1	0.570153	1.50236	0.570153	0.570153	0.570153	0.570153	0.570153	0.570153	0.570153	0.570153	1.26306	1.1819	0.570153	0.570153	1.1396	1.93025	1.26759
	TRAPPC1	0.498592	1.18758	0.498592	0.498592	1.33587	1.43614	1.38763	1.24086	1.71313	0.498592	1.25816	1.48932	1.28197	1.28916	1.34944	2.01182	1.26833
	TRBC1	1.31209	1.30729	1.23321	0.604403	0.604403	1.34962	0.604403	0.604403	1.46769	0.604403	1.56119	0.604403	0.604403	1.43748	0.604403	0.604403	0.604403
	TRBC2	1.6161	1.54357	1.58772	0.461849	0.461849	1.69554	0.461849	0.461849	1.02623	1.57191	0.975486	0.461849	1.48929	1.07566	0.461849	0.461849	0.461849
	TRDC	0.792359	0.792359	0.792359	0.792359	0.792359	0.792359	0.792359	0.792359	5.38528	0.792359	10.9174	0.792359	0.792359	2.89356	0.792359	0.792359	0.792359
	TREML1	0.960983	0.960983	0.960983	0.960983	0.960983	0.960983	0.960983	0.960983	0.960983	0.960983	0.960983	0.960983	0.960983	0.960983	0.960983	0.960983	628.116
	TRGC1	0.830194	0.830194	0.830194	0.830194	0.830194	0.830194	0.830194	0.830194	0.830194	0.830194	19.6066	0.830194	0.830194	0.830194	0.830194	0.830194	0.830194
	TRGC2	0.764581	0.764581	0.764581	0.764581	0.764581	3.00143	0.764581	0.764581	0.764581	0.764581	3.06364	0.764581	3.54306	5.61954	0.764581	0.764581	0.764581
	TRIM22	0.716188	0.716188	0.716188	0.716188	0.716188	0.716188	0.716188	0.716188	0.716188	0.716188	0.716188	0.716188	0.716188	0.716188	0.716188	2.12865	0.716188
	TRIM44	0.739252	0.739252	0.739252	0.739252	0.739252	0.739252	0.739252	0.739252	0.739252	0.739252	0.739252	0.739252	0.739252	0.739252	0.739252	1.26846	0.739252
	TRMT112	1.22584	1.28493	1.27583	1.01115	1.10513	1.45332	0.483047	1.27026	1.27448	0.483047	1.45913	0.959371	1.42197	1.42887	1.12386	1.64769	0.684094
	TSC22D1	0.892287	0.892287	0.892287	0.892287	0.892287	0.892287	0.892287	0.892287	0.892287	0.892287	0.892287	0.892287	0.892287	0.892287	0.892287	0.892287	36.3721
	TSC22D3	1.29287	1.18441	1.37255	1.49979	0.834759	0.975657	0.817236	1.44909	0.980861	0.746256	0.89958	1.18925	0.89958	1.29957	0.844465	0.614385	1.3378
	TSC22D4	0.606946	0.606946	0.606946	0.606946	0.606946	0.606946	0.606946	0.606946	2.07149	0.606946	0.606946	0.606946	0.606946	0.606946	0.606946	0.606946	0.606946
	TSPAN13	0.824863	0.824863	0.824863	0.824863	0.824863	0.824863	0.824863	0.824863	0.824863	0.824863	0.824863	0.824863	0.824863	0.824863	0.824863	10.5663	0.824863
	TSPO	0.48705	1.11387	0.48705	0.48705	2.5063	1.10551	2.90264	0.48705	0.48705	0.48705	0.894137	2.17623	1.10869	0.977717	2.43476	0.640038	1.25544
	TSPYL2	0.711528	0.711528	0.711528	0.711528	0.711528	0.711528	0.711528	0.711528	0.711528	0.711528	0.711528	0.711528	0.711528	0.711528	0.711528	2.12537	0.711528
	TSTD1	0.57282	1.31451	1.22915	0.57282	0.57282	0.57282	0.57282	1.30521	0.57282	0.57282	0.57282	0.57282	0.57282	0.57282	0.57282	1.20292	0.57282
	TTC3	0.616286	0.616286	1.14149	0.616286	0.616286	0.616286	0.616286	0.616286	0.616286	0.616286	0.616286	0.616286	0.616286	0.616286	1.19682	1.50304	0.616286
	TTC38	0.856316	0.856316	0.856316	0.856316	0.856316	0.856316	0.856316	0.856316	7.82665	0.856316	0.856316	0.856316	0.856316	0.856316	0.856316	0.856316	0.856316
	TUBA1A	1.27447	1.14507	1.28104	1.37495	1.22329	0.487485	1.14048	0.91918	0.487485	0.487485	0.487485	2.04721	0.487485	1.29881	1.34067	0.896292	1.09016
	TUBA1B	1.04609	1.14841	0.522485	0.522485	1.13466	0.522485	0.522485	1.21082	1.57905	0.522485	1.02841	2.4372	0.522485	0.522485	1.4234	2.34945	1.71032
	TUBA4A	0.637097	0.637097	0.637097	0.637097	0.637097	0.637097	0.637097	0.637097	0.637097	0.637097	0.637097	0.637097	0.637097	0.637097	0.637097	0.637097	2.83461
	TUBB	0.537425	1.27196	1.30804	0.537425	0.537425	0.537425	0.537425	1.21646	1.8099	0.537425	1.47219	1.56587	0.537425	1.12432	1.00477	1.26339	1.14332
	TUBB1	0.935396	0.935396	0.935396	0.935396	0.935396	0.935396	0.935396	0.935396	0.935396	0.935396	0.935396	0.935396	0.935396	0.935396	0.935396	0.935396	1024
	TUBB4B	0.735153	0.735153	0.735153	0.735153	0.735153	0.735153	0.735153	0.735153	0.735153	0.735153	0.735153	0.735153	0.735153	0.735153	0.735153	0.735153	1.24987
	TWF2	0.664252	0.664252	0.664252	0.664252	0.664252	0.664252	0.664252	0.664252	0.664252	0.664252	0.664252	0.664252	0.664252	0.664252	1.63063	1.71793	0.664252
	TXN	0.611452	1.37347	0.611452	0.611452	1.76924	0.611452	1.72125	0.611452	0.611452	0.611452	0.611452	0.857875	0.611452	0.611452	2.30691	6.79257	0.611452
	TXNDC17	0.746298	0.746298	0.746298	0.746298	0.746298	0.746298	0.746298	0.746298	0.746298	0.746298	0.746298	0.746298	0.746298	0.746298	1.98686	0.746298	0.746298
	TXNIP	1.02633	1.12097	1.04294	1.17522	1.29106	1.28124	1.16973	0.964234	1.37396	1.15014	1.31604	1.1527	1.08553	1.33224	0.837736	0.470713	1.10619
	TXNL4A	0.703795	0.703795	0.703795	0.703795	0.703795	0.703795	0.703795	0.703795	0.703795	0.703795	0.703795	0.703795	0.703795	0.703795	0.703795	2.09517	0.703795
	TYMP	0.637072	0.637072	0.637072	0.637072	3.50115	0.637072	3.1541	0.637072	0.637072	0.637072	0.637072	3.67041	0.637072	0.637072	2.70613	0.637072	1.31426
	TYROBP	0.583875	0.583875	0.583875	0.583875	3.36632	0.583875	3.33747	0.583875	2.35795	0.583875	0.583875	3.16803	0.583875	0.583875	2.52331	2.11158	1.06913
	UBA52	1.22341	1.10498	1.17601	1.13555	1.34348	0.814766	1.25512	1.13127	0.596532	1.20574	0.886165	0.95925	1.04831	1.12867	1.12909	0.959726	0.866499
	UBAC2	0.709761	0.709761	0.709761	0.709761	0.709761	0.709761	0.709761	0.709761	0.709761	0.709761	0.709761	0.709761	0.709761	0.709761	0.709761	0.709761	1.96467
	UBB	1.0282	1.1633	1.11801	1.37798	0.741041	1.48491	0.654199	1.2703	2.20122	0.925515	1.63709	1.00361	1.4353	1.51229	0.789682	1.82723	1.15393
	UBC	0.990634	1.26194	0.930857	1.14005	0.967709	1.53402	0.977805	1.36001	1.48862	0.637832	1.49061	1.53107	1.29517	1.21301	0.890147	2.00967	1.2461
	UBE2D2	1.35189	1.26029	1.32773	1.52355	0.474378	1.37769	0.474378	1.24233	1.53195	1.21649	1.30958	0.989702	1.27584	1.23807	0.936067	1.49116	1.16697
	UBE2E2	0.818087	0.818087	0.818087	0.818087	0.818087	0.818087	0.818087	0.818087	0.818087	0.818087	0.818087	0.818087	0.818087	0.818087	0.818087	3.85682	0.818087
	UBE2E3	0.719538	0.719538	0.719538	0.719538	0.719538	0.719538	0.719538	0.719538	0.719538	0.719538	0.719538	0.719538	0.719538	0.719538	0.719538	2.19519	0.719538
	UBE2J1	0.709441	0.709441	0.709441	0.709441	0.709441	0.709441	0.709441	0.709441	0.709441	0.709441	0.709441	2.03638	0.709441	0.709441	0.709441	4.1105	0.709441
	UBE2L3	0.605354	0.605354	0.605354	0.605354	0.605354	0.605354	0.605354	0.605354	0.605354	0.605354	0.605354	1.47301	0.605354	0.605354	1.29529	1.4596	0.605354
	UBL5	1.05868	1.19357	1.02051	1.10931	1.39024	1.27142	1.43707	0.987537	1.34812	1.00825	1.17288	1.44152	1.27528	1.07659	1.33223	1.75877	1.00037
	UBL7	0.770061	0.770061	0.770061	0.770061	0.770061	0.770061	0.770061	0.770061	0.770061	0.770061	0.770061	0.770061	0.770061	0.770061	0.770061	2.91278	0.770061
	UBXN1	1.28029	1.23452	1.24658	1.39561	1.10418	1.3033	0.450071	1.28872	1.42719	1.26521	1.3003	1.29129	1.28154	1.35491	1.19476	1.03916	0.450071
	UBXN4	0.644243	0.644243	0.644243	0.644243	0.644243	0.644243	0.644243	0.644243	0.644243	0.644243	0.644243	0.644243	0.644243	0.644243	0.644243	1.70871	0.644243
	UCP2	1.12066	1.11158	1.04476	1.46033	1.11265	1.20045	0.438856	1.43806	1.6185	1.12945	1.17271	1.57088	0.794918	1.18145	1.33398	2.95246	0.918649
	UFC1	0.541646	1.36163	1.25364	0.541646	0.541646	0.541646	0.541646	1.20731	1.19543	0.541646	1.13559	1.16827	1.62228	1.4784	1.23498	1.53565	0.541646
	UFM1	0.699957	0.699957	0.699957	0.699957	0.699957	0.699957	0.699957	0.699957	0.699957	0.699957	0.699957	0.699957	0.699957	0.699957	0.699957	2.06329	0.699957
	UGCG	0.845669	0.845669	0.845669	0.845669	0.845669	0.845669	0.845669	0.845669	0.845669	0.845669	0.845669	0.845669	0.845669	0.845669	0.845669	63.6522	0.845669
	UNC119	0.770599	0.770599	0.770599	0.770599	0.770599	0.770599	0.770599	0.770599	0.770599	0.770599	0.770599	3.24736	0.770599	0.770599	0.770599	0.770599	0.770599
	UNC93B1	0.781486	0.781486	0.781486	0.781486	0.781486	0.781486	0.781486	0.781486	0.781486	0.781486	0.781486	2.88791	0.781486	0.781486	0.781486	6.41819	0.781486
	UQCR10	0.915839	1.17326	1.23108	0.477842	1.46343	1.37719	1.43808	1.07558	1.43244	0.477842	1.01466	1.50594	1.28614	1.25945	1.63119	1.61161	0.992117
	UQCR11	0.984893	1.13348	0.958287	0.966189	1.59413	1.13696	1.71162	0.904195	1.273	0.970384	1.15175	1.38813	1.19679	0.966523	1.56283	1.57388	1.50343
	UQCRB	1.29817	1.06502	1.34711	0.81528	1.33367	0.959724	1.45134	0.87191	0.867379	1.30718	1.01876	1.48353	1.06635	1.01212	1.03125	0.859978	1.14778
	UQCRC1	0.693459	0.693459	0.693459	0.693459	0.693459	0.693459	0.693459	0.693459	0.693459	0.693459	0.693459	1.87795	0.693459	0.693459	1.71115	0.693459	0.693459
	UQCRFS1	0.616075	0.616075	0.616075	0.616075	0.616075	0.616075	0.616075	0.616075	0.616075	0.616075	0.616075	1.56129	0.616075	0.616075	1.57931	1.48176	0.616075
	UQCRH	1.12477	1.06051	1.11155	1.26978	1.51156	1.10824	1.58551	1.22208	1.20938	1.08572	1.08978	1.14358	1.16394	1.24099	1.65945	1.13698	1.79032
	UQCRQ	0.491415	1.165	1.15429	0.491415	1.56387	1.2803	1.57581	0.491415	1.53549	0.491415	1.40681	1.48088	1.36124	1.15306	1.47311	1.81984	1.02503
	USF2	0.719468	0.719468	0.719468	0.719468	0.719468	0.719468	0.719468	0.719468	0.719468	0.719468	0.719468	0.719468	0.719468	0.719468	0.719468	2.47481	0.719468
	USMG5	1.17887	1.1998	1.13821	0.438161	1.46786	1.35162	1.46366	1.0508	1.40824	0.438161	1.32738	1.64073	1.26026	1.20598	1.32553	1.86459	1.18586
	UTRN	0.71141	0.71141	0.71141	0.71141	0.71141	0.71141	0.71141	0.71141	0.71141	0.71141	0.71141	2.6957	0.71141	0.71141	0.71141	0.71141	0.71141
	UXT	1.30843	1.21524	1.32357	1.24819	1.11354	1.2097	0.447275	1.21524	0.447275	1.37176	1.25982	0.927779	1.25008	1.35732	1.10945	1.04671	0.447275
	VAMP2	1.2672	1.16245	1.27821	1.23015	0.871451	1.32336	0.834212	1.14824	1.32931	1.17448	1.13678	0.800637	1.11429	1.24572	0.744848	0.975504	1.00352
	VAMP5	0.666895	0.666895	0.666895	0.666895	0.666895	0.666895	0.666895	0.666895	0.666895	0.666895	0.666895	1.88169	0.666895	0.666895	0.666895	0.666895	0.666895
	VAMP8	0.480602	1.1456	1.03612	0.480602	1.99012	0.480602	1.74447	0.480602	1.59265	0.480602	1.27125	1.53651	0.480602	1.10159	2.06157	3.6487	1.43053
	VAPA	0.539168	0.539168	0.539168	0.539168	1.34467	0.539168	1.45249	0.539168	0.539168	0.539168	0.539168	1.43443	0.539168	0.539168	1.08997	1.24846	1.557
	VASP	0.593098	0.593098	0.593098	0.593098	1.49844	0.593098	0.593098	0.593098	2.02073	0.593098	0.593098	3.12949	0.593098	0.593098	1.60352	0.593098	1.63652
	VCAN	0.729882	0.729882	0.729882	0.729882	3.16165	0.729882	5.66003	0.729882	0.729882	0.729882	0.729882	0.729882	0.729882	0.729882	2.80465	0.729882	0.729882
	VCL	0.814273	0.814273	0.814273	0.814273	0.814273	0.814273	0.814273	0.814273	0.814273	0.814273	0.814273	0.814273	0.814273	0.814273	0.814273	0.814273	5.81204
	VCP	0.705662	0.705662	0.705662	0.705662	0.705662	0.705662	0.705662	0.705662	0.705662	0.705662	0.705662	0.705662	0.705662	0.705662	0.705662	2.0062	0.705662
	VEGFB	0.880143	0.880143	0.880143	0.880143	0.880143	0.880143	0.880143	0.880143	0.880143	0.880143	0.880143	0.880143	0.880143	0.880143	0.880143	10.715	0.880143
	VIM	1.01719	1.53878	1.0549	0.297148	1.76229	1.13395	2.0106	0.791259	0.297148	0.967313	1.06717	1.46489	1.10862	1.0761	2.82685	1.67586	1.22395
	VIMP	0.708567	0.708567	0.708567	0.708567	0.708567	0.708567	0.708567	0.708567	0.708567	0.708567	0.708567	0.708567	0.708567	0.708567	0.708567	7.69302	0.708567
	VMP1	0.671558	0.671558	0.671558	0.671558	1.90464	0.671558	1.55692	0.671558	0.671558	0.671558	0.671558	2.11594	0.671558	0.671558	0.671558	0.671558	0.671558
	VPREB3	0.805078	0.805078	0.805078	4.4112	0.805078	0.805078	0.805078	3.26394	0.805078	0.805078	0.805078	0.805078	0.805078	0.805078	0.805078	0.805078	0.805078
	VPS28	0.558377	0.558377	0.558377	0.558377	1.36089	0.558377	0.558377	0.558377	0.558377	0.558377	0.558377	1.35102	0.558377	0.558377	1.24889	1.15947	1.48841
	VPS29	0.627079	0.627079	0.627079	0.627079	1.67976	0.627079	0.627079	0.627079	0.627079	0.627079	0.627079	2.12837	0.627079	0.627079	1.50226	1.5709	0.627079
	VPS35	0.702734	0.702734	0.702734	0.702734	0.702734	0.702734	0.702734	0.702734	0.702734	0.702734	0.702734	2.01365	0.702734	0.702734	1.06994	0.702734	0.702734
	WARS	0.803986	0.803986	0.803986	0.803986	0.803986	0.803986	0.803986	0.803986	0.803986	0.803986	0.803986	6.73757	0.803986	0.803986	0.803986	0.803986	0.803986
	WAS	0.611249	0.611249	0.611249	0.611249	0.611249	0.611249	0.611249	0.611249	0.611249	0.611249	0.611249	1.62869	0.611249	0.611249	1.31843	0.611249	0.611249
	WASF2	0.621326	0.621326	0.621326	0.621326	0.621326	0.621326	0.621326	0.621326	0.621326	0.621326	0.621326	1.61429	0.621326	0.621326	1.3002	0.621326	0.621326
	WBP2	0.696494	0.696494	0.696494	0.696494	0.696494	0.696494	0.696494	0.696494	0.696494	0.696494	0.696494	0.696494	0.696494	0.696494	0.696494	0.696494	2.12296
	WDR1	0.600283	0.600283	0.600283	0.600283	0.600283	0.600283	0.600283	0.600283	1.90688	0.600283	0.600283	1.44748	0.600283	0.600283	1.15396	1.5688	1.63079
	WDR83OS	0.545043	0.545043	0.545043	0.545043	1.62135	0.545043	1.48224	0.545043	1.75529	0.545043	0.545043	1.70749	0.545043	0.545043	1.54501	1.13954	1.3135
	WIPF1	0.570689	1.10969	0.570689	0.570689	0.570689	1.75011	0.570689	0.570689	1.85231	0.570689	1.61487	0.800975	1.56535	0.570689	0.570689	0.570689	1.52402
	WSB1	0.60689	0.60689	0.60689	0.60689	0.60689	0.60689	0.60689	0.60689	0.60689	0.60689	0.60689	2.06964	0.60689	0.60689	1.61404	0.60689	0.60689
	XBP1	0.604874	0.604874	0.604874	0.604874	0.604874	0.604874	0.604874	0.604874	2.43718	0.604874	2.03009	0.604874	1.91306	0.604874	1.17987	2.19557	0.604874
	XCL2	0.838616	0.838616	0.838616	0.838616	0.838616	0.838616	0.838616	0.838616	8.67076	0.838616	0.838616	0.838616	0.838616	0.838616	0.838616	0.838616	0.838616
	XRCC5	0.573417	0.573417	0.573417	0.573417	0.573417	0.573417	0.573417	0.573417	0.573417	0.573417	0.573417	1.25275	0.573417	0.573417	1.15527	1.28101	0.573417
	XRCC6	0.569194	0.569194	0.569194	0.569194	0.569194	0.569194	0.569194	0.569194	0.569194	0.569194	1.29236	1.2317	0.569194	0.569194	1.12428	1.26672	0.569194
	XRN2	0.651367	0.651367	0.651367	0.651367	1.47522	0.651367	0.651367	0.651367	0.651367	0.651367	0.651367	0.651367	0.651367	0.651367	1.41319	0.651367	0.651367
	YBX1	0.96208	1.136	1.086	1.21265	1.47511	1.11047	1.10848	1.2185	1.07226	1.00265	1.05648	2.4157	1.22355	1.20273	1.88772	1.11521	0.997737
	YBX3	0.734856	0.734856	0.734856	0.734856	2.67834	0.734856	0.734856	0.734856	0.734856	0.734856	0.734856	0.734856	0.734856	0.734856	2.09269	0.734856	0.734856
	YPEL5	0.530402	0.530402	1.37537	0.530402	1.19259	0.530402	1.10267	1.16083	1.17186	0.530402	0.530402	1.30855	0.530402	0.530402	1.3486	2.15882	1.53544
	YWHAB	1.17089	1.21339	1.09852	1.08321	1.31863	1.32412	1.36642	1.07316	1.37316	1.12186	1.20077	1.40976	1.16083	1.23469	1.5216	1.34286	0.916081
	YWHAE	0.670916	0.670916	0.670916	0.670916	1.88936	0.670916	0.670916	0.670916	0.670916	0.670916	0.670916	1.82233	0.670916	0.670916	2.47752	1.92533	1.72455
	YWHAH	0.697742	0.697742	0.697742	0.697742	0.697742	0.697742	0.697742	0.697742	0.697742	0.697742	0.697742	1.79345	0.697742	0.697742	1.66837	0.697742	4.21823
	YWHAQ	0.583631	1.37895	0.583631	0.583631	0.583631	1.64355	0.583631	0.583631	2.05591	0.583631	1.90304	1.23437	1.8439	1.3014	0.583631	1.20471	1.78698
	YWHAZ	1.12197	1.15636	1.10219	1.28676	1.33992	1.30064	1.35872	1.14312	1.43107	0.429533	1.23959	1.49491	1.2066	1.22481	1.25301	1.59346	1.76345
	ZAP70	0.680881	0.680881	0.680881	0.680881	0.680881	0.680881	0.680881	0.680881	3.06993	0.680881	0.680881	0.680881	0.680881	0.680881	0.680881	0.680881	0.680881
	ZBTB7A	0.73282	0.73282	0.73282	0.73282	0.73282	0.73282	0.73282	0.73282	0.73282	0.73282	0.73282	2.09592	0.73282	0.73282	0.73282	0.73282	0.73282
	ZDHHC12	0.744625	0.744625	0.744625	0.744625	0.744625	0.744625	0.744625	0.744625	0.744625	0.744625	0.744625	0.744625	0.744625	0.744625	0.744625	2.41905	0.744625
	ZEB2	0.695322	0.695322	0.695322	0.695322	2.34249	0.695322	2.13146	0.695322	0.695322	0.695322	0.695322	2.61596	0.695322	0.695322	1.64761	1.73952	0.695322
	ZFAND5	0.659283	0.659283	0.659283	0.659283	1.96835	0.659283	1.87125	0.659283	0.659283	0.659283	0.659283	2.43892	0.659283	0.659283	1.623	0.659283	0.659283
	ZFAS1	1.15038	1.08722	1.22873	1.23829	1.32468	1.02901	1.14615	1.4485	0.370941	1.28997	1.0219	1.28503	1.07834	1.08314	1.14072	0.824642	1.0774
	ZFP36	0.895294	1.02944	1.04199	0.976474	1.89769	1.00497	1.84656	1.02815	1.37001	0.366804	1.10408	2.06508	1.23829	1.1501	1.72254	1.27116	1.1736
	ZFP36L1	0.561391	0.561391	0.561391	1.15445	2.04014	0.561391	1.79987	1.2576	0.561391	0.561391	0.561391	1.19754	0.561391	0.561391	1.61948	0.561391	0.561391
	ZFP36L2	1.36223	1.25271	1.26491	0.762507	1.1744	1.33166	1.04778	0.686318	1.01452	0.850462	1.41046	0.894812	1.64093	1.97499	1.26236	0.790651	1.09078
	ZNF207	0.616908	0.616908	0.616908	0.616908	0.616908	0.616908	0.616908	0.616908	0.616908	0.616908	0.616908	1.34552	0.616908	0.616908	0.616908	1.55076	0.616908
	ZNF385A	0.825856	0.825856	0.825856	0.825856	0.825856	0.825856	0.825856	0.825856	0.825856	0.825856	0.825856	0.825856	0.825856	0.825856	3.75934	0.825856	0.825856
	ZNF428	0.678287	0.678287	0.678287	0.678287	0.678287	0.678287	0.678287	0.678287	0.678287	0.678287	0.678287	0.678287	0.678287	0.678287	0.678287	1.75083	0.678287
	ZNF703	0.862966	0.862966	0.862966	0.862966	0.862966	0.862966	0.862966	0.862966	0.862966	0.862966	0.862966	7.03119	0.862966	0.862966	0.862966	0.862966	0.862966
	ZNF706	0.596542	0.596542	0.596542	0.596542	1.35019	0.596542	0.596542	0.596542	0.596542	0.596542	0.596542	1.4965	0.596542	0.596542	1.2523	2.31025	0.596542
	ZNF90	0.571071	0.571071	1.42775	0.571071	0.571071	0.571071	0.571071	1.42641	0.571071	0.571071	0.571071	0.571071	0.571071	0.571071	1.13236	1.23653	0.571071
	ZNHIT1	0.625374	0.625374	0.625374	0.625374	1.52858	0.625374	0.625374	0.625374	0.625374	0.625374	0.625374	1.50254	0.625374	0.625374	1.40341	1.65224	0.625374
	ZYX	0.693006	0.693006	0.693006	0.693006	0.693006	0.693006	0.693006	0.693006	0.693006	0.693006	0.693006	2.06396	0.693006	0.693006	1.94689	0.693006	0.693006
	BIN2	0.530525	1.30436	1.31542	0.530525	0.530525	1.64644	0.530525	0.530525	2.15278	0.530525	1.66613	1.48297	1.48683	1.41299	0.530525	0.530525	1.57977
	NR4A1	0.781323	0.781323	0.781323	0.781323	0.781323	0.781323	0.781323	0.781323	0.781323	0.781323	0.781323	2.76066	0.781323	0.781323	0.781323	0.781323	0.781323
	ATG101	0.787145	0.787145	0.787145	0.787145	0.787145	0.787145	0.787145	0.787145	0.787145	0.787145	0.787145	0.787145	0.787145	0.787145	0.787145	3.67222	0.787145
	EIF4B	1.36325	1.24208	1.31812	1.24861	1.03599	0.451728	0.451728	1.22218	0.451728	1.39415	0.451728	0.943504	1.24626	1.30637	1.27455	1.02471	0.451728
	ITGB7	0.697767	0.697767	0.697767	0.697767	0.697767	0.697767	0.697767	0.697767	0.697767	0.697767	0.697767	0.697767	0.697767	0.697767	0.697767	0.697767	0.697767
	PFDN5	1.12657	0.979382	1.06845	1.14884	1.61663	0.831628	1.71967	1.0402	0.657716	1.11575	0.856073	1.29848	0.939465	1.01133	1.06866	0.672318	0.938071
	PRR13	1.06494	1.12819	1.09462	1.36181	1.38688	1.33263	1.37834	1.18535	1.54628	1.08049	1.30568	1.68517	1.2302	1.17708	1.2267	1.11389	1.17641
	ATP5G2	1.05101	1.04632	1.00799	1.07009	1.70832	1.02994	1.71377	1.04885	1.12641	1.05144	0.984	1.44706	1.00789	0.999742	1.59722	1.20205	1.11839
	HNRNPA1	1.31156	1.29102	1.38708	1.08081	0.833951	1.09357	0.68794	0.992186	1.1118	1.27784	1.22322	0.819918	1.31767	1.21376	1.17201	1.07179	0.663895
	COPZ1	0.688044	0.688044	0.688044	0.688044	0.688044	0.688044	0.688044	0.688044	0.688044	0.688044	0.688044	0.688044	0.688044	0.688044	0.688044	1.94888	0.688044
	ZNF385A	0.825856	0.825856	0.825856	0.825856	0.825856	0.825856	0.825856	0.825856	0.825856	0.825856	0.825856	0.825856	0.825856	0.825856	3.75934	0.825856	0.825856
	NCKAP1L	0.693443	0.693443	0.693443	0.693443	0.693443	0.693443	0.693443	0.693443	0.693443	0.693443	0.693443	1.79716	0.693443	0.693443	0.693443	1.87336	0.693443
	BLOC1S1	0.562587	0.562587	0.562587	0.562587	1.65731	0.562587	1.85071	0.562587	0.562587	0.562587	0.562587	2.11978	0.562587	0.562587	1.75073	1.20055	1.27005
	CD63	0.619016	0.619016	0.619016	0.619016	1.94533	0.619016	1.66993	0.619016	3.24104	0.619016	1.73857	1.25175	0.619016	0.619016	1.93963	1.40164	1.65188
	RPS26	1.05834	1.22849	1.0824	1.02979	1.36629	1.16249	1.46781	0.946229	1.26079	0.950718	1.14467	1.18226	1.08841	1.1516	1.39849	1.45226	0.929078
	PA2G4	0.577771	0.577771	1.2366	0.577771	0.577771	0.577771	0.577771	0.577771	0.577771	0.577771	0.577771	0.577771	1.14466	0.577771	1.14798	1.35753	0.577771
	RPL41	1.35102	1.5183	1.40611	1.21912	0.589512	1.01264	0.502298	1.62238	0.432727	1.38866	1.11565	0.509339	1.19312	1.0291	0.690947	0.769559	0.509329
	MYL6B	0.877337	0.877337	0.877337	0.877337	0.877337	0.877337	0.877337	0.877337	0.877337	0.877337	0.877337	0.877337	0.877337	0.877337	0.877337	0.877337	0.877337
	MYL6	0.876291	1.14114	0.845496	0.97003	1.48345	1.3082	1.55275	0.874327	1.69857	0.784622	1.25854	2.31831	1.20622	1.12145	1.56222	2.05735	1.89834
	CNPY2	0.678793	0.678793	0.678793	0.678793	0.678793	0.678793	0.678793	0.678793	0.678793	0.678793	0.678793	0.678793	0.678793	0.678793	0.678793	0.678793	0.678793
	ATP5B	0.516701	1.21672	0.516701	0.516701	1.33258	1.40658	0.516701	1.14844	1.69123	0.516701	1.32308	2.04546	1.33846	1.08995	1.56053	2.40584	1.0799
	PTGES3	1.35742	1.31208	1.28777	0.48195	1.0604	1.47618	0.48195	1.21571	0.960517	1.22038	1.4297	1.7288	1.38762	1.23072	0.92482	1.20088	1.00073
	NACA	1.28835	1.15932	1.31879	1.05317	1.10152	0.833457	0.93015	1.18974	0.719582	1.29486	0.907364	1.66286	1.04035	0.974062	1.22594	1.70277	0.815571
	ARHGAP9	0.671398	0.671398	0.671398	0.671398	0.671398	0.671398	0.671398	0.671398	0.671398	0.671398	0.671398	0.671398	0.671398	0.671398	0.671398	1.8703	0.671398
	MARS	0.830037	0.830037	0.830037	0.830037	0.830037	0.830037	0.830037	0.830037	0.830037	0.830037	0.830037	0.830037	0.830037	0.830037	0.830037	0.830037	0.830037
	DCTN2	0.726959	0.726959	0.726959	0.726959	0.726959	0.726959	0.726959	0.726959	0.726959	0.726959	0.726959	0.726959	0.726959	0.726959	0.726959	0.726959	0.726959
	OS9	0.691848	0.691848	0.691848	0.691848	0.691848	0.691848	0.691848	0.691848	0.691848	0.691848	0.691848	0.691848	0.691848	0.691848	0.691848	2.15738	0.691848
	March9	0.849416	0.849416	0.849416	0.849416	0.849416	0.849416	0.849416	0.849416	0.849416	0.849416	0.849416	0.849416	0.849416	0.849416	0.849416	0.849416	0.849416
	GNS	0.822197	0.822197	0.822197	0.822197	0.822197	0.822197	0.822197	0.822197	0.822197	0.822197	0.822197	0.822197	0.822197	0.822197	0.822197	0.822197	0.822197
	TMBIM4	0.577212	0.577212	0.577212	0.577212	1.63979	0.577212	1.405	0.577212	0.577212	0.577212	0.577212	1.68586	0.577212	0.577212	1.26149	1.27908	0.843753
	IRAK3	0.848239	0.848239	0.848239	0.848239	0.848239	0.848239	0.848239	0.848239	0.848239	0.848239	0.848239	0.848239	0.848239	0.848239	0.848239	0.848239	0.848239
	RAP1B	0.573291	0.573291	0.573291	0.573291	0.573291	1.74992	0.573291	0.573291	2.40672	0.573291	1.67	1.80177	0.573291	0.573291	0.573291	0.573291	2.38024
	LYZ	0.817336	0.800113	0.815626	0.787929	3.73929	0.856921	4.01108	0.800556	0.838541	0.820125	0.845243	1.6193	0.841512	0.83836	3.7186	0.769933	1.30828
	RP11-1143G9.4	0.702235	0.702235	0.702235	0.702235	3.27615	0.702235	4.82389	0.702235	0.702235	0.702235	0.702235	0.702235	0.702235	0.702235	3.30757	0.702235	0.702235
	TMEM19	0.820065	0.820065	0.820065	0.820065	0.820065	0.820065	0.820065	0.820065	0.820065	0.820065	0.820065	0.820065	0.820065	0.820065	0.820065	0.820065	0.820065
	GLIPR1	0.645146	0.645146	0.645146	0.645146	2.15189	0.645146	2.23789	0.645146	0.645146	0.645146	0.645146	1.9356	0.645146	0.645146	2.07731	2.36494	0.645146
	NAP1L1	1.24445	1.21314	1.27441	1.16551	1.18495	0.876717	0.923386	1.29036	0.295489	1.30492	0.891563	2.68617	1.18057	1.1264	1.01597	1.09317	1.71528
	OSBPL8	0.655278	0.655278	0.655278	0.655278	0.655278	0.655278	0.655278	0.655278	0.655278	0.655278	0.655278	1.58324	0.655278	0.655278	1.49127	0.655278	0.655278
	ZDHHC17	0.858122	0.858122	0.858122	0.858122	0.858122	0.858122	0.858122	0.858122	0.858122	0.858122	0.858122	0.858122	0.858122	0.858122	0.858122	0.858122	0.858122
	PPP1R12A	0.674093	0.674093	0.674093	0.674093	0.674093	0.674093	0.674093	0.674093	0.674093	0.674093	0.674093	0.674093	0.674093	0.674093	0.674093	0.674093	0.674093
	DUSP6	0.746258	0.746258	0.746258	0.746258	2.78149	0.746258	2.94495	0.746258	0.746258	0.746258	0.746258	3.09619	0.746258	0.746258	0.746258	0.746258	0.746258
	ATP2B1	0.714238	0.714238	0.714238	0.714238	0.714238	0.714238	0.714238	0.714238	0.714238	0.714238	0.714238	0.714238	0.714238	0.714238	1.78282	0.714238	0.714238
	LINC00936	0.669904	0.669904	0.669904	0.669904	2.19618	0.669904	2.10854	0.669904	0.669904	0.669904	0.669904	1.90413	0.669904	0.669904	2.14881	0.669904	0.669904
	BTG1	1.43385	1.09601	1.38223	1.4651	0.649552	1.19132	0.685691	0.9121	1.13903	1.02745	1.06171	0.748005	1.21354	1.19309	0.592305	0.541137	0.61315
	RP11-693J15.5	0.854429	0.854429	0.854429	0.854429	0.854429	0.854429	0.854429	0.854429	0.854429	0.854429	0.854429	0.854429	0.854429	0.854429	0.854429	0.854429	0.854429
	PLXNC1	0.845352	0.845352	0.845352	0.845352	0.845352	0.845352	0.845352	0.845352	0.845352	0.845352	0.845352	0.845352	0.845352	0.845352	0.845352	0.845352	0.845352
	NDUFA12	0.576096	0.576096	0.576096	0.576096	0.576096	0.576096	0.576096	0.576096	1.26572	0.576096	0.576096	1.37352	0.576096	0.576096	1.34092	1.28902	0.576096
	SNRPF	0.574375	0.574375	0.574375	0.574375	0.574375	0.574375	0.574375	0.574375	0.574375	0.574375	0.574375	0.574375	0.574375	0.574375	1.67096	1.33227	0.574375
	LTA4H	0.636291	0.636291	0.636291	0.636291	1.9973	0.636291	2.31336	0.636291	0.636291	0.636291	0.636291	2.62185	0.636291	0.636291	1.28764	0.636291	0.636291
	SLC25A3	1.17015	1.21829	1.24072	0.459347	1.36942	1.25061	1.30699	1.14474	1.46203	0.459347	1.34496	1.50784	1.36084	1.31279	1.77276	1.52128	1.02919
	APAF1	0.849367	0.849367	0.849367	0.849367	0.849367	0.849367	0.849367	0.849367	0.849367	0.849367	0.849367	0.849367	0.849367	0.849367	0.849367	0.849367	0.849367
	CHPT1	0.74876	0.74876	0.74876	0.74876	0.74876	0.74876	0.74876	0.74876	0.74876	0.74876	0.74876	0.74876	0.74876	0.74876	1.92614	0.74876	0.74876
	GNPTAB	0.799406	0.799406	0.799406	0.799406	0.799406	0.799406	0.799406	0.799406	0.799406	0.799406	0.799406	0.799406	0.799406	0.799406	0.799406	0.799406	0.799406
	HSP90B1	0.559043	1.16977	0.559043	0.559043	1.40717	1.64591	0.559043	0.559043	1.64651	0.559043	1.66215	0.559043	1.58531	1.33965	1.21374	3.90628	0.559043
	C12orf45	0.837313	0.837313	0.837313	0.837313	0.837313	0.837313	0.837313	0.837313	0.837313	0.837313	0.837313	0.837313	0.837313	0.837313	0.837313	6.67584	0.837313
	C12orf75	0.708125	0.708125	0.708125	0.708125	0.708125	2.46169	0.708125	0.708125	3.25898	0.708125	2.52056	0.708125	0.708125	0.708125	0.708125	10.4331	0.708125
	ISCU	0.519008	1.26689	1.30813	1.24059	0.519008	1.53628	0.519008	1.63805	0.519008	0.519008	0.519008	1.1976	1.51291	0.519008	0.519008	1.12409	0.519008
	SELPLG	0.706974	0.706974	0.706974	0.706974	0.706974	0.706974	0.706974	0.706974	0.706974	0.706974	0.706974	2.11381	0.706974	0.706974	0.706974	2.17869	0.706974
	CORO1C	0.827966	0.827966	0.827966	0.827966	0.827966	0.827966	0.827966	0.827966	0.827966	0.827966	0.827966	0.827966	0.827966	0.827966	0.827966	4.49935	0.827966
	ANKRD13A	0.764513	0.764513	0.764513	0.764513	0.764513	0.764513	0.764513	0.764513	0.764513	0.764513	0.764513	0.764513	0.764513	0.764513	0.764513	0.764513	0.764513
	ARPC3	0.77681	1.03494	0.79261	1.50354	1.73249	1.1444	1.53539	1.37943	1.34422	0.843903	1.10596	2.38176	0.918221	0.920514	1.75908	1.72911	1.20413
	VPS29	0.627079	0.627079	0.627079	0.627079	1.67976	0.627079	0.627079	0.627079	0.627079	0.627079	0.627079	2.12837	0.627079	0.627079	1.50226	1.5709	0.627079
	HVCN1	0.73927	0.73927	0.73927	4.03674	0.73927	0.73927	0.73927	0.73927	0.73927	0.73927	0.73927	0.73927	0.73927	0.73927	0.73927	0.73927	0.73927
	SH2B3	0.832075	0.832075	0.832075	0.832075	0.832075	0.832075	0.832075	0.832075	0.832075	0.832075	0.832075	0.832075	0.832075	0.832075	0.832075	0.832075	0.832075
	ALDH2	0.797945	0.797945	0.797945	0.797945	0.797945	0.797945	0.797945	0.797945	0.797945	0.797945	0.797945	0.797945	0.797945	0.797945	4.67539	3.20124	0.797945
	ERP29	1.15836	1.14826	1.10304	1.41588	1.20249	1.21853	1.20057	1.40411	0.411638	1.16236	1.22159	0.965453	1.17686	1.2045	1.4149	2.53529	1.00639
	RPL6	1.39728	1.39508	1.37063	1.13329	0.705971	0.983093	0.554796	1.09813	0.633383	1.37234	1.04504	0.656445	1.41609	1.24424	1.15669	1.4352	0.553808
	OAS1	0.830559	0.830559	0.830559	0.830559	0.830559	0.830559	0.830559	0.830559	0.830559	0.830559	0.830559	4.4843	0.830559	0.830559	0.830559	0.830559	0.830559
	TESC	0.827224	0.827224	0.827224	0.827224	0.827224	0.827224	0.827224	0.827224	0.827224	0.827224	0.827224	4.55048	0.827224	0.827224	0.827224	0.827224	0.827224
	PEBP1	1.43462	1.46512	1.43376	0.52722	0.52722	1.39546	0.52722	1.33359	0.52722	1.46736	1.11307	0.52722	1.56612	1.42705	1.05631	1.57201	0.52722
	TAOK3	0.654096	0.654096	0.654096	0.654096	0.654096	0.654096	0.654096	0.654096	0.654096	0.654096	0.654096	1.67963	0.654096	0.654096	0.949448	1.60842	0.654096
	RPLP0	1.24212	1.43063	1.45024	1.33098	0.733958	0.964213	0.592185	1.40312	0.599031	1.30093	1.10808	0.572718	1.64206	1.05098	1.18483	1.65699	0.763489
	COX6A1	1.13843	1.19314	1.11434	1.0629	1.31006	1.26579	1.30422	1.1643	1.4818	1.06278	1.28004	1.57179	1.22616	1.3094	1.21848	1.73622	1.24681
	SRSF9	0.576544	0.576544	0.576544	0.576544	1.53813	0.576544	0.576544	0.576544	1.66586	0.576544	0.576544	1.27884	0.576544	0.576544	1.69811	1.72836	0.843622
	DYNLL1	0.55684	0.55684	0.55684	0.55684	1.72115	0.55684	1.67647	1.16422	1.73959	0.55684	0.55684	1.76097	0.55684	0.55684	1.42761	2.36754	2.29855
	MLEC	0.79096	0.79096	0.79096	0.79096	0.79096	0.79096	0.79096	0.79096	0.79096	0.79096	0.79096	0.79096	0.79096	0.79096	0.79096	3.75221	0.79096
	RHOF	0.641207	0.641207	0.641207	0.641207	0.641207	0.641207	0.641207	0.641207	0.641207	0.641207	0.641207	0.937744	0.641207	0.641207	0.641207	0.641207	0.641207
	PSMD9	0.731792	0.731792	0.731792	0.731792	0.731792	0.731792	0.731792	0.731792	0.731792	0.731792	0.731792	0.731792	0.731792	0.731792	0.731792	1.28326	0.731792
	BCL7A	0.829148	0.829148	0.829148	0.829148	0.829148	0.829148	0.829148	0.829148	0.829148	0.829148	0.829148	0.829148	0.829148	0.829148	0.829148	3.39762	0.829148
	HCAR3	0.885103	0.885103	0.885103	0.885103	0.885103	0.885103	0.885103	0.885103	0.885103	0.885103	0.885103	0.885103	0.885103	0.885103	0.885103	0.885103	0.885103
	ARL6IP4	1.17569	1.17764	1.12273	0.419842	1.40883	1.27477	1.3634	1.1023	1.37484	1.13493	1.26736	1.72347	1.24301	1.23033	1.5489	1.2337	1.05197
	RILPL2	0.72892	0.72892	0.72892	0.72892	0.72892	0.72892	0.72892	0.72892	0.72892	0.72892	0.72892	2.11222	0.72892	0.72892	1.99124	0.72892	0.72892
	TMED2	0.569407	0.569407	0.569407	0.569407	0.569407	0.569407	0.569407	0.569407	1.47872	0.569407	1.73968	1.26544	1.79373	0.569407	1.14548	1.9867	0.569407
	UBC	0.990634	1.26194	0.930857	1.14005	0.967709	1.53402	0.977805	1.36001	1.48862	0.637832	1.49061	1.53107	1.29517	1.21301	0.890147	2.00967	1.2461
	SLC15A4	0.860553	0.860553	0.860553	0.860553	0.860553	0.860553	0.860553	0.860553	0.860553	0.860553	0.860553	0.860553	0.860553	0.860553	0.860553	6.7646	0.860553
	RAN	1.12139	1.36722	1.24925	0.493766	1.11339	1.46565	0.493766	1.28907	1.43983	0.697231	1.44191	1.16929	1.44376	0.493766	1.35181	1.47691	0.493766
	MPHOSPH8	0.624765	0.624765	0.624765	0.624765	0.624765	0.624765	0.624765	0.624765	0.624765	0.624765	0.624765	0.624765	0.624765	0.624765	0.624765	0.624765	0.624765
	SAP18	1.28227	1.22891	1.2364	0.459924	1.22573	1.40893	1.13434	1.06877	1.4842	0.922972	1.37318	1.48589	1.35462	1.41746	1.08111	1.4748	1.1904
	RPL21	1.78636	1.09892	1.774	1.19763	0.618646	0.729219	0.65675	1.16693	0.328829	1.86958	0.761568	0.481342	0.897189	1.3349	0.608152	0.542042	0.527898
	GTF3A	0.488619	1.35969	1.27424	0.488619	0.488619	1.46718	0.488619	1.28409	1.5189	0.488619	1.51562	0.986843	1.53512	1.52068	1.25155	1.46827	0.488619
	FLT3	0.949331	0.949331	0.949331	0.949331	0.949331	0.949331	0.949331	0.949331	0.949331	0.949331	0.949331	0.949331	0.949331	0.949331	0.949331	0.949331	0.949331
	POMP	0.558598	0.558598	0.558598	0.558598	1.71705	0.558598	1.8158	0.558598	1.1468	0.558598	0.558598	1.79034	0.558598	0.558598	1.67904	2.10824	0.558598
	HMGB1	1.11388	1.16611	1.02751	1.34596	1.1243	1.26185	1.07649	1.13393	1.51865	0.99798	1.27472	0.966137	1.06943	1.2371	1.06233	1.1357	1.57606
	ALOX5AP	0.650257	0.650257	0.650257	0.650257	0.650257	0.650257	0.650257	0.650257	1.60807	0.650257	1.87576	0.650257	2.25421	0.650257	0.650257	8.41156	0.650257
	N4BP2L1	0.721936	0.721936	0.721936	0.721936	0.721936	0.721936	0.721936	0.721936	0.721936	0.721936	0.721936	0.721936	0.721936	0.721936	0.721936	2.21973	0.721936
	N4BP2L2	1.2768	1.21729	1.20348	1.41771	0.986028	1.36168	0.451553	1.17859	1.45618	1.39989	1.30607	1.01582	1.2679	1.22842	0.98606	1.03261	0.451553
	UFM1	0.699957	0.699957	0.699957	0.699957	0.699957	0.699957	0.699957	0.699957	0.699957	0.699957	0.699957	0.699957	0.699957	0.699957	0.699957	2.06329	0.699957
	ELF1	0.58734	0.58734	0.58734	0.58734	0.58734	0.58734	0.58734	0.58734	0.58734	0.58734	0.58734	0.58734	0.58734	1.55478	0.58734	0.58734	1.66946
	RGCC	0.674025	0.674025	0.674025	0.674025	0.674025	0.674025	0.674025	0.674025	0.674025	0.674025	0.674025	0.674025	0.674025	0.674025	0.674025	0.674025	1.0453
	TSC22D1	0.892287	0.892287	0.892287	0.892287	0.892287	0.892287	0.892287	0.892287	0.892287	0.892287	0.892287	0.892287	0.892287	0.892287	0.892287	0.892287	36.3721
	TPT1	1.47387	1.4714	1.27299	0.665989	1.40994	0.620196	1.27749	0.779683	0.543769	1.38053	0.851926	0.591435	1.11202	0.986138	1.15762	1.01631	0.790827
	LCP1	0.472149	1.12934	0.472149	0.472149	1.83638	1.36234	1.96123	0.897016	1.70195	0.472149	1.37582	1.88236	1.29902	1.11217	1.47505	1.35614	0.472149
	KIAA0226L	0.849971	0.849971	0.849971	0.849971	0.849971	0.849971	0.849971	0.849971	0.849971	0.849971	0.849971	0.849971	0.849971	0.849971	0.849971	0.849971	0.849971
	MED4	0.666123	0.666123	0.666123	0.666123	0.666123	0.666123	0.666123	0.666123	0.666123	0.666123	0.666123	0.666123	0.666123	0.666123	0.666123	0.666123	0.666123
	ITM2B	1.13577	1.29086	1.01056	0.739274	1.63659	1.20476	1.37949	0.563352	1.21513	1.15496	1.305	1.40267	1.23983	1.11604	0.92321	0.668215	1.91041
	LPAR6	0.759864	0.759864	0.759864	0.759864	0.759864	0.759864	0.759864	0.759864	0.759864	0.759864	0.759864	0.759864	0.759864	0.759864	0.759864	0.759864	0.759864
	WDFY2	0.799489	0.799489	0.799489	0.799489	0.799489	0.799489	0.799489	0.799489	0.799489	0.799489	0.799489	0.799489	0.799489	0.799489	0.799489	0.799489	0.799489
	TBC1D4	0.817635	0.817635	0.817635	0.817635	0.817635	0.817635	0.817635	0.817635	0.817635	0.817635	0.817635	0.817635	0.817635	0.817635	0.817635	0.817635	0.817635
	COMMD6	1.26849	1.21859	1.33335	1.09266	1.06572	1.06121	1.01055	1.13714	0.95918	1.22062	1.02477	0.912896	0.986797	1.12805	0.987463	2.17058	0.918894
	UCHL3	0.80164	0.80164	0.80164	0.80164	0.80164	0.80164	0.80164	0.80164	0.80164	0.80164	0.80164	0.80164	0.80164	0.80164	0.80164	0.80164	0.80164
	KCTD12	0.781642	0.781642	0.781642	0.781642	3.33288	0.781642	0.781642	0.781642	0.781642	0.781642	0.781642	0.781642	0.781642	0.781642	2.83628	0.781642	0.781642
	DNAJC3	0.754135	0.754135	0.754135	0.754135	0.754135	0.754135	0.754135	0.754135	0.754135	0.754135	0.754135	0.754135	0.754135	0.754135	0.754135	0.754135	0.754135
	UBAC2	0.709761	0.709761	0.709761	0.709761	0.709761	0.709761	0.709761	0.709761	0.709761	0.709761	0.709761	0.709761	0.709761	0.709761	0.709761	0.709761	1.96467
	GPR183	0.688695	0.688695	0.688695	0.688695	0.688695	0.688695	0.688695	0.688695	0.688695	0.688695	0.688695	0.688695	0.688695	0.688695	1.59026	2.73652	0.688695
	TM9SF2	0.745528	0.745528	0.745528	0.745528	0.745528	0.745528	0.745528	0.745528	0.745528	0.745528	0.745528	0.745528	0.745528	0.745528	0.745528	3.33625	0.745528
	ARGLU1	0.534254	1.25566	1.29751	0.534254	0.534254	0.534254	0.534254	1.36074	1.22753	0.534254	1.44922	0.534254	1.52538	1.30628	1.06603	1.26965	0.534254
	TNFSF13B	0.738294	0.738294	0.738294	0.738294	3.08308	0.738294	3.65995	0.738294	0.738294	0.738294	0.738294	1.98772	0.738294	0.738294	2.72321	0.738294	0.738294
	IRS2	0.76747	0.76747	0.76747	0.76747	0.76747	0.76747	0.76747	0.76747	0.76747	0.76747	0.76747	0.76747	0.76747	0.76747	0.76747	0.76747	0.76747
	LAMP1	0.609166	0.609166	0.609166	0.609166	0.609166	0.609166	0.609166	0.609166	1.96245	0.609166	0.609166	0.609166	0.609166	0.609166	0.609166	1.32722	0.609166
	GAS6	0.921903	0.921903	0.921903	0.921903	0.921903	0.921903	0.921903	0.921903	0.921903	0.921903	0.921903	0.921903	0.921903	0.921903	0.921903	71.707	0.921903
	RPPH1	0.843172	0.843172	0.843172	0.843172	0.843172	0.843172	0.843172	0.843172	0.843172	0.843172	0.843172	0.843172	0.843172	0.843172	0.843172	0.843172	0.843172
	APEX1	0.621337	0.621337	0.621337	0.621337	0.621337	0.621337	0.621337	0.621337	0.621337	0.621337	0.621337	0.621337	0.621337	0.621337	1.35293	1.98165	0.621337
	RNASE6	0.747116	0.747116	0.747116	0.747116	2.49871	0.747116	2.07028	0.747116	0.747116	0.747116	0.747116	0.747116	0.747116	0.747116	2.95789	8.14377	0.747116
	RNASE2	0.884396	0.884396	0.884396	0.884396	0.884396	0.884396	0.884396	0.884396	0.884396	0.884396	0.884396	0.884396	0.884396	0.884396	0.884396	0.884396	0.884396
	TOX4	0.731405	0.731405	0.731405	0.731405	0.731405	0.731405	0.731405	0.731405	0.731405	0.731405	0.731405	0.731405	0.731405	0.731405	0.731405	0.731405	0.731405
	TRDC	0.792359	0.792359	0.792359	0.792359	0.792359	0.792359	0.792359	0.792359	5.38528	0.792359	10.9174	0.792359	0.792359	2.89356	0.792359	0.792359	0.792359
	TRAC	1.6691	1.85408	1.65202	0.423947	0.423947	1.86812	0.423947	0.423947	0.423947	1.64807	1.13493	0.423947	1.6586	1.50446	0.423947	0.423947	0.423947
	DAD1	0.523552	1.40854	1.24076	0.523552	0.523552	1.31953	0.523552	0.523552	1.69188	0.523552	1.58035	1.08559	1.47741	1.3957	1.02402	1.80477	1.39728
	SLC7A7	0.780656	0.780656	0.780656	0.780656	2.96587	0.780656	0.780656	0.780656	0.780656	0.780656	0.780656	4.92587	0.780656	0.780656	0.780656	0.780656	0.780656
	MRPL52	0.635047	0.635047	0.635047	0.635047	1.45199	0.635047	0.635047	0.635047	0.635047	0.635047	0.635047	1.37689	0.635047	0.635047	1.37105	0.635047	0.635047
	LRP10	0.694417	0.694417	0.694417	0.694417	0.694417	0.694417	0.694417	0.694417	0.694417	0.694417	0.694417	0.694417	0.694417	0.694417	0.694417	0.694417	0.694417
	PSMB5	0.780564	0.780564	0.780564	0.780564	0.780564	0.780564	0.780564	0.780564	0.780564	0.780564	0.780564	0.780564	0.780564	0.780564	0.780564	0.780564	0.780564
	CMTM5	0.958533	0.958533	0.958533	0.958533	0.958533	0.958533	0.958533	0.958533	0.958533	0.958533	0.958533	0.958533	0.958533	0.958533	0.958533	0.958533	153.326
	DHRS4L2	0.760072	0.760072	0.760072	0.760072	0.760072	0.760072	0.760072	0.760072	0.760072	0.760072	0.760072	0.760072	0.760072	0.760072	0.760072	0.760072	0.760072
	PSME1	0.97483	1.29994	0.994918	1.07333	1.12141	1.48136	0.929968	0.955595	1.776	1.03389	1.42895	1.44158	1.44799	1.43332	0.950574	1.30664	0.908735
	PSME2	0.505494	1.2873	1.20983	0.505494	1.38357	1.45625	0.505494	0.505494	1.73319	0.505494	1.51058	1.73131	1.32941	1.32973	1.07094	1.5053	1.18195
	CHMP4A	0.60855	0.60855	0.60855	0.60855	0.60855	0.60855	0.60855	0.60855	0.60855	0.60855	0.60855	0.60855	0.60855	0.60855	0.60855	1.53239	0.60855
	NEDD8	1.00722	1.20393	1.13453	0.851441	1.34773	1.36565	1.40763	1.11082	1.56002	1.1402	1.31433	1.44078	1.25421	1.24766	1.26168	1.91285	1.11599
	SDR39U1	0.7779	0.7779	0.7779	0.7779	0.7779	0.7779	0.7779	0.7779	0.7779	0.7779	0.7779	0.7779	0.7779	0.7779	0.7779	0.7779	0.7779
	GZMH	0.821059	0.821059	0.821059	0.821059	0.821059	0.821059	0.821059	0.821059	2.88154	0.821059	0.821059	0.821059	0.821059	0.821059	0.821059	0.821059	0.821059
	GZMB	0.812998	0.812998	0.812998	0.812998	0.812998	0.812998	0.812998	0.812998	9.48764	0.812998	0.812998	0.812998	0.812998	0.812998	0.812998	36.9406	0.812998
	BAZ1A	0.659944	0.659944	0.659944	0.659944	0.659944	0.659944	0.659944	0.659944	0.659944	0.659944	0.659944	1.5691	0.659944	0.659944	0.659944	0.659944	0.659944
	FAM177A1	0.736642	0.736642	0.736642	0.736642	0.736642	0.736642	0.736642	0.736642	0.736642	0.736642	0.736642	0.736642	0.736642	0.736642	0.736642	0.736642	0.736642
	NFKBIA	0.545145	1.04688	0.545145	0.545145	2.51567	0.545145	2.46114	0.545145	1.04401	0.545145	0.545145	1.51289	1.23073	0.545145	1.67672	0.545145	0.545145
	PNN	0.621997	0.621997	0.621997	0.621997	0.621997	0.621997	0.621997	1.25426	0.621997	0.621997	0.621997	0.621997	0.621997	0.621997	0.621997	1.58919	0.621997
	FKBP3	0.733355	0.733355	0.733355	0.733355	0.733355	0.733355	0.733355	0.733355	0.733355	0.733355	0.733355	0.733355	0.733355	0.733355	0.733355	0.733355	0.733355
	MIS18BP1	0.737717	0.737717	0.737717	0.737717	0.737717	0.737717	0.737717	0.737717	0.737717	0.737717	0.737717	0.737717	0.737717	0.737717	1.96835	0.737717	0.737717
	RPS29	1.65857	1.48384	1.60004	1.11744	0.369878	1.26613	0.34798	1.39128	0.495612	1.67702	1.21409	0.426205	1.17516	1.18222	0.492476	0.61811	0.474494
	RPL36AL	1.18945	1.38373	1.18539	0.839262	0.943447	1.38373	0.979841	0.97627	1.26764	1.07888	1.41585	0.945116	1.53742	1.25535	0.981817	1.27006	1.12135
	ARF6	0.46146	1.21292	0.46146	1.46176	1.2435	1.42304	1.17507	1.40504	1.66232	0.46146	1.39063	1.38337	1.3663	1.3124	1.53343	1.00392	1.01948
	NIN	0.724267	0.724267	0.724267	0.724267	0.724267	0.724267	0.724267	0.724267	0.724267	0.724267	0.724267	0.724267	0.724267	0.724267	0.724267	0.724267	0.724267
	TMX1	0.728654	0.728654	0.728654	0.728654	0.728654	0.728654	0.728654	0.728654	0.728654	0.728654	0.728654	0.728654	0.728654	0.728654	0.728654	2.34653	0.728654
	GNG2	0.717299	0.717299	0.717299	0.717299	0.717299	0.717299	0.717299	0.717299	0.717299	0.717299	0.717299	0.717299	0.717299	0.717299	0.717299	0.717299	0.717299
	PTGDR	0.841479	0.841479	0.841479	0.841479	0.841479	0.841479	0.841479	0.841479	8.12698	0.841479	0.841479	0.841479	0.841479	0.841479	0.841479	0.841479	0.841479
	PTGER2	0.760574	0.760574	0.760574	0.760574	0.760574	0.760574	0.760574	0.760574	0.760574	0.760574	0.760574	0.760574	0.760574	0.760574	0.760574	0.760574	0.760574
	PSMC6	0.688933	0.688933	0.688933	0.688933	0.688933	0.688933	0.688933	0.688933	0.688933	0.688933	0.688933	0.688933	0.688933	0.688933	0.688933	0.688933	0.688933
	GCH1	0.8131	0.8131	0.8131	0.8131	0.8131	0.8131	0.8131	0.8131	0.8131	0.8131	0.8131	0.8131	0.8131	0.8131	0.8131	0.8131	0.8131
	LGALS3	0.733684	0.733684	0.733684	0.733684	3.52441	0.733684	1.96286	0.733684	0.733684	0.733684	0.733684	3.3725	0.733684	0.733684	3.08826	0.733684	0.733684
	KTN1	0.628258	0.628258	0.628258	0.628258	0.628258	0.628258	0.628258	0.628258	0.628258	0.628258	0.628258	0.628258	0.628258	0.628258	1.43885	1.74005	0.628258
	PSMA3	0.696456	0.696456	0.696456	0.696456	0.696456	0.696456	0.696456	0.696456	0.696456	0.696456	0.696456	0.696456	0.696456	0.696456	0.696456	1.98702	0.696456
	DAAM1	0.850049	0.850049	0.850049	0.850049	0.850049	0.850049	0.850049	0.850049	0.850049	0.850049	0.850049	0.850049	0.850049	0.850049	0.850049	0.850049	0.850049
	DHRS7	0.641601	0.641601	0.641601	0.641601	0.641601	0.641601	0.641601	0.641601	2.69756	0.641601	1.53696	0.641601	0.641601	0.641601	0.641601	2.44607	0.641601
	PPM1A	0.794291	0.794291	0.794291	0.794291	0.794291	0.794291	0.794291	0.794291	0.794291	0.794291	0.794291	0.794291	0.794291	0.794291	0.794291	0.794291	1.57057
	MNAT1	0.842254	0.842254	0.842254	0.842254	0.842254	0.842254	0.842254	0.842254	0.842254	0.842254	0.842254	0.842254	0.842254	0.842254	0.842254	0.842254	0.842254
	PRKCH	0.687124	0.687124	0.687124	0.687124	0.687124	0.687124	0.687124	0.687124	1.8278	0.687124	0.687124	0.687124	0.687124	0.687124	0.687124	0.687124	0.687124
	SYNE2	0.699167	0.699167	0.699167	0.699167	0.699167	1.95718	0.699167	0.699167	0.699167	0.699167	2.69667	0.699167	2.60255	0.699167	0.699167	0.699167	0.699167
	MAX	0.680265	0.680265	0.680265	0.680265	0.680265	0.680265	0.680265	0.680265	0.680265	0.680265	0.680265	0.680265	0.680265	0.680265	0.680265	0.680265	3.37005
	VTI1B	0.752214	0.752214	0.752214	0.752214	0.752214	0.752214	0.752214	0.752214	0.752214	0.752214	0.752214	0.752214	0.752214	0.752214	0.752214	0.752214	0.752214
	ZFP36L1	0.561391	0.561391	0.561391	1.15445	2.04014	0.561391	1.79987	1.2576	0.561391	0.561391	0.561391	1.19754	0.561391	0.561391	1.61948	0.561391	0.561391
	ACTN1	0.721934	0.721934	0.721934	0.721934	0.721934	0.721934	0.721934	0.721934	0.721934	0.721934	0.721934	0.721934	0.721934	0.721934	0.721934	0.721934	2.2132
	SRSF5	1.33117	1.16638	1.27173	1.25601	0.81331	1.22095	0.755434	1.1239	1.18463	1.11596	1.14331	1.00051	1.14167	1.31559	0.824478	0.901756	0.967155
	PSEN1	0.819341	0.819341	0.819341	0.819341	0.819341	0.819341	0.819341	0.819341	0.819341	0.819341	0.819341	0.819341	0.819341	0.819341	0.819341	0.819341	0.819341
	NUMB	0.742784	0.742784	0.742784	0.742784	0.742784	0.742784	0.742784	0.742784	0.742784	0.742784	0.742784	2.1469	0.742784	0.742784	0.742784	0.742784	0.742784
	PNMA1	0.8407	0.8407	0.8407	0.8407	0.8407	0.8407	0.8407	0.8407	0.8407	0.8407	0.8407	0.8407	0.8407	0.8407	0.8407	0.8407	0.8407
	NPC2	0.563955	0.563955	0.563955	0.563955	3.04603	0.563955	2.33802	0.563955	0.563955	0.563955	0.563955	3.23459	0.563955	0.563955	1.84022	5.16967	1.48763
	TMED10	0.63017	0.63017	0.63017	0.63017	0.63017	0.63017	0.63017	0.63017	0.63017	0.63017	0.63017	0.63017	0.63017	0.63017	1.34727	2.79305	0.63017
	FOS	1.20942	1.15448	1.19198	0.910698	1.78902	0.849928	2.05341	0.657016	1.1416	0.357691	0.946044	1.4985	0.979399	1.24851	1.55955	0.995137	1.34614
	SLIRP	0.654049	0.654049	0.654049	0.654049	1.58621	0.654049	0.654049	0.654049	0.654049	0.654049	0.654049	1.68941	0.654049	0.654049	1.48375	0.654049	0.654049
	GPR65	0.73837	0.73837	0.73837	0.73837	0.73837	0.73837	0.73837	0.73837	0.73837	0.73837	0.73837	0.73837	0.73837	0.73837	0.73837	0.73837	0.73837
	CALM1	1.20658	1.49974	1.20205	0.878692	0.803935	1.6599	0.808882	0.816139	2.00887	1.02065	1.72081	1.03388	1.75146	1.34467	0.984449	0.950829	1.41689
	CCDC88C	0.689788	0.689788	0.689788	0.689788	0.689788	0.689788	0.689788	0.689788	0.689788	0.689788	0.689788	0.689788	0.689788	0.689788	0.689788	0.689788	0.689788
	TC2N	0.720893	0.720893	0.720893	0.720893	0.720893	0.720893	0.720893	0.720893	0.720893	0.720893	0.720893	0.720893	0.720893	0.720893	0.720893	0.720893	0.720893
	NDUFB1	1.13925	1.08911	1.15173	0.46903	1.93837	0.46903	2.03381	0.845492	1.35373	1.12845	0.46903	1.19521	0.46903	0.46903	1.51633	1.72642	1.32604
	RIN3	0.754985	0.754985	0.754985	0.754985	0.754985	0.754985	0.754985	0.754985	0.754985	0.754985	0.754985	0.754985	0.754985	0.754985	1.2539	0.754985	0.754985
	LGMN	0.905641	0.905641	0.905641	0.905641	0.905641	0.905641	0.905641	0.905641	0.905641	0.905641	0.905641	0.905641	0.905641	0.905641	0.905641	24.0816	0.905641
	DDX24	0.589547	0.589547	0.589547	0.589547	0.589547	0.589547	0.589547	0.589547	0.589547	0.589547	0.589547	0.589547	0.589547	0.589547	0.589547	1.39281	0.589547
	IFI27L2	0.6879	0.6879	0.6879	0.6879	0.6879	0.6879	0.6879	0.6879	0.6879	0.6879	0.6879	0.6879	0.6879	0.6879	1.52145	0.6879	0.6879
	SERPINA1	0.70667	0.70667	0.70667	0.70667	3.82742	0.70667	2.98538	0.70667	0.70667	0.70667	0.70667	6.16356	0.70667	0.70667	1.4743	0.70667	0.70667
	GLRX5	0.747128	0.747128	0.747128	0.747128	0.747128	0.747128	0.747128	0.747128	0.747128	0.747128	0.747128	0.747128	0.747128	0.747128	0.747128	0.747128	0.747128
	TCL1A	0.76238	0.76238	0.76238	6.47843	0.76238	0.76238	0.76238	0.76238	0.76238	0.76238	0.76238	0.76238	0.76238	0.76238	0.76238	2.95986	0.76238
	PAPOLA	0.565929	0.565929	0.565929	0.565929	1.15287	0.565929	0.565929	0.565929	0.565929	0.565929	0.565929	1.23568	0.565929	0.565929	1.18641	1.23215	0.565929
	BCL11B	0.709177	0.709177	0.709177	0.709177	0.709177	0.709177	0.709177	0.709177	0.709177	0.709177	0.709177	0.709177	0.709177	0.709177	0.709177	0.709177	0.709177
	EVL	1.47044	1.49203	1.4184	1.09815	0.360359	1.42201	0.360359	0.876103	1.75886	1.44684	1.48176	0.957213	1.13574	1.71141	0.360359	0.360359	0.360359
	WARS	0.803986	0.803986	0.803986	0.803986	0.803986	0.803986	0.803986	0.803986	0.803986	0.803986	0.803986	6.73757	0.803986	0.803986	0.803986	0.803986	0.803986
	PPP2R5C	0.570697	1.46404	0.570697	0.570697	0.570697	1.94772	0.570697	0.570697	1.82746	0.570697	1.87673	0.570697	1.72437	1.81684	0.570697	1.18613	0.570697
	HSP90AA1	1.04182	1.30345	1.04974	1.13928	1.00113	1.6166	0.8943	1.00202	1.67305	1.0405	1.72061	1.23579	1.50647	1.3125	0.949456	1.41403	1.06599
	TNFAIP2	0.809688	0.809688	0.809688	0.809688	3.24463	0.809688	0.809688	0.809688	0.809688	0.809688	0.809688	0.809688	0.809688	0.809688	0.809688	0.809688	0.809688
	EIF5	0.617657	0.617657	0.617657	0.617657	1.37931	0.617657	0.617657	0.617657	0.617657	0.617657	0.617657	1.40708	0.617657	0.617657	1.41408	1.50474	0.617657
	C14orf2	0.977355	0.987949	0.979415	0.986208	2.03778	1.0377	2.39903	0.919665	1.13688	0.926406	0.988557	1.41318	0.976916	0.951665	1.59455	1.60514	1.5757
	SIVA1	0.635351	0.635351	0.635351	0.635351	0.635351	0.635351	0.635351	0.635351	0.635351	0.635351	0.635351	0.635351	0.635351	0.635351	0.635351	2.81642	0.635351
	PLD4	0.840222	0.840222	0.840222	0.840222	0.840222	0.840222	0.840222	0.840222	0.840222	0.840222	0.840222	0.840222	0.840222	0.840222	3.09344	111.495	0.840222
	CRIP1	0.588815	1.69651	0.588815	0.588815	1.39682	0.588815	0.588815	1.12363	0.588815	0.588815	1.43486	1.40155	0.588815	0.588815	1.65556	1.41653	0.588815
	IGHG1	0.879098	0.879098	0.879098	0.879098	0.879098	0.879098	0.879098	7.63169	0.879098	0.879098	0.879098	0.879098	0.879098	0.879098	0.879098	0.879098	0.879098
	IGHG3	0.903388	0.903388	0.903388	0.903388	0.903388	0.903388	0.903388	0.903388	0.903388	0.903388	0.903388	0.903388	0.903388	0.903388	0.903388	0.903388	0.903388
	IGHD	0.749585	0.749585	0.749585	5.93897	0.749585	0.749585	0.749585	1.83742	0.749585	0.749585	0.749585	0.749585	0.749585	0.749585	0.749585	0.749585	0.749585
	IGHM	0.711365	0.711365	0.711365	4.62409	0.711365	0.711365	0.711365	4.30941	0.711365	0.711365	0.711365	0.711365	0.711365	0.711365	0.711365	1.37347	0.711365
	KIAA0125	0.844807	0.844807	0.844807	0.844807	0.844807	0.844807	0.844807	0.844807	0.844807	0.844807	0.844807	0.844807	0.844807	0.844807	0.844807	0.844807	0.844807
	SNRPN	0.586794	0.586794	1.61686	0.586794	0.586794	0.586794	0.586794	0.586794	0.586794	0.586794	0.586794	0.586794	0.586794	1.54857	0.586794	2.16499	0.586794
	EMC7	0.729288	0.729288	0.729288	0.729288	0.729288	0.729288	0.729288	0.729288	0.729288	0.729288	0.729288	0.729288	0.729288	0.729288	0.729288	1.24681	0.729288
	NOP10	0.54952	0.54952	0.54952	0.54952	1.52757	0.54952	1.65843	0.54952	1.50543	0.54952	0.54952	1.4842	0.54952	0.54952	1.54237	1.31146	0.54952
	SRP14	1.11893	1.13912	1.07409	1.20874	1.14495	1.36592	1.10301	1.1084	1.40012	1.02113	1.20847	1.14062	1.12898	1.23994	1.1364	2.58393	1.24937
	PLCB2	0.806992	0.806992	0.806992	0.806992	0.806992	0.806992	0.806992	0.806992	0.806992	0.806992	0.806992	0.806992	0.806992	0.806992	0.806992	0.806992	0.806992
	IVD	0.831793	0.831793	0.831793	0.831793	0.831793	0.831793	0.831793	0.831793	0.831793	0.831793	0.831793	0.831793	0.831793	0.831793	0.831793	0.831793	0.831793
	RMDN3	0.841524	0.841524	0.841524	0.841524	0.841524	0.841524	0.841524	0.841524	0.841524	0.841524	0.841524	0.841524	0.841524	0.841524	0.841524	0.841524	0.841524
	GCHFR	0.762108	0.762108	0.762108	0.762108	0.762108	0.762108	0.762108	0.762108	0.762108	0.762108	0.762108	0.762108	0.762108	0.762108	0.762108	0.762108	0.762108
	CHP1	0.726027	0.726027	0.726027	0.726027	1.99779	0.726027	0.726027	0.726027	0.726027	0.726027	0.726027	1.90531	0.726027	0.726027	2.16339	0.726027	0.726027
	SNAP23	0.687503	0.687503	0.687503	0.687503	0.687503	0.687503	0.687503	0.687503	0.687503	0.687503	0.687503	1.75912	0.687503	0.687503	0.687503	0.687503	3.38641
	MAP1A	0.943352	0.943352	0.943352	0.943352	0.943352	0.943352	0.943352	0.943352	0.943352	0.943352	0.943352	0.943352	0.943352	0.943352	0.943352	174.651	0.943352
	PDIA3	0.518573	1.29222	0.518573	0.518573	1.20561	1.64453	0.518573	0.518573	2.05156	0.518573	1.66742	1.16195	1.6784	1.11069	1.31685	2.04129	0.518573
	SERF2	0.837658	0.96783	0.862838	1.00143	1.86916	1.1535	2.0037	0.782851	1.55799	0.821205	1.09013	1.67249	1.0053	0.920725	1.71055	2.03143	1.97538
	B2M	0.832111	1.50306	0.886542	0.440701	0.980615	2.53763	0.750072	0.691125	2.80616	0.715611	2.12843	1.07727	1.63232	1.77868	0.359293	0.724251	1.02489
	EID1	0.502684	1.34911	0.502684	0.502684	1.3749	1.42128	0.502684	0.502684	1.62953	0.502684	1.42794	1.36733	1.29616	1.41538	1.34519	1.64325	1.29233
	GABPB1-AS1	0.620912	0.620912	0.620912	1.47937	0.620912	0.620912	0.620912	0.620912	0.620912	1.36373	0.620912	0.620912	0.620912	0.620912	0.620912	0.620912	0.620912
	LYSMD2	0.702729	0.702729	0.702729	0.702729	0.702729	0.702729	0.702729	0.702729	0.702729	0.702729	0.702729	0.702729	0.702729	0.702729	0.702729	2.20029	0.702729
	TMOD3	0.755663	0.755663	0.755663	0.755663	0.755663	0.755663	0.755663	0.755663	0.755663	0.755663	0.755663	0.755663	0.755663	0.755663	0.755663	0.755663	0.755663
	FAM214A	0.844161	0.844161	0.844161	0.844161	0.844161	0.844161	0.844161	0.844161	0.844161	0.844161	0.844161	0.844161	0.844161	0.844161	0.844161	0.844161	0.844161
	RAB27A	0.759031	0.759031	0.759031	0.759031	0.759031	0.759031	0.759031	0.759031	0.759031	0.759031	0.759031	0.759031	0.759031	0.759031	0.759031	0.759031	0.759031
	LINC00926	0.778275	0.778275	0.778275	4.62581	0.778275	0.778275	0.778275	2.6769	0.778275	0.778275	0.778275	0.778275	0.778275	0.778275	0.778275	0.778275	0.778275
	GTF2A2	0.641228	0.641228	0.641228	0.641228	0.641228	0.641228	0.641228	0.641228	0.641228	0.641228	0.641228	0.641228	0.641228	0.641228	1.65473	1.79985	0.641228
	BNIP2	0.68538	0.68538	0.68538	0.68538	0.68538	0.68538	0.68538	0.68538	0.68538	0.68538	0.68538	0.68538	0.68538	0.68538	1.03374	0.68538	2.41678
	ANXA2	0.587642	1.35164	0.587642	0.587642	2.30166	0.587642	1.89983	0.587642	0.587642	0.587642	1.09767	3.27607	1.13969	0.587642	3.71182	1.43857	0.587642
	RORA	0.70952	0.70952	0.70952	0.70952	0.70952	0.70952	0.70952	0.70952	0.70952	0.70952	2.97337	0.70952	2.98099	0.70952	0.70952	0.70952	0.70952
	TPM1	0.858876	0.858876	0.858876	0.858876	0.858876	0.858876	0.858876	0.858876	0.858876	0.858876	0.858876	0.858876	0.858876	0.858876	0.858876	0.858876	11.8018
	LACTB	0.794376	0.794376	0.794376	0.794376	0.794376	0.794376	0.794376	0.794376	0.794376	0.794376	0.794376	0.794376	0.794376	0.794376	0.794376	0.794376	0.794376
	RPS27L	0.520056	1.28335	0.998059	0.520056	1.40176	1.10204	1.39037	0.520056	0.520056	0.520056	0.520056	1.54762	0.520056	0.520056	1.1256	1.1674	0.520056
	FAM96A	0.705262	0.705262	0.705262	0.705262	0.705262	0.705262	0.705262	0.705262	0.705262	0.705262	0.705262	0.705262	0.705262	0.705262	0.705262	1.98184	0.705262
	PPIB	0.490161	1.36498	0.490161	0.490161	1.2391	1.50478	0.490161	0.490161	1.75222	0.490161	1.60228	1.05518	1.52752	1.43333	1.46539	3.5482	0.684112
	OAZ2	0.710592	0.710592	0.710592	0.710592	0.710592	0.710592	0.710592	0.710592	0.710592	0.710592	0.710592	2.30517	0.710592	0.710592	1.8519	0.710592	0.710592
	SPG21	0.671438	0.671438	0.671438	0.671438	2.01529	0.671438	0.671438	0.671438	0.671438	0.671438	0.671438	1.66712	0.671438	0.671438	1.54461	0.671438	0.671438
	RAB11A	0.663963	0.663963	0.663963	0.663963	0.663963	0.663963	0.663963	0.663963	0.663963	0.663963	0.663963	1.63437	0.663963	0.663963	1.47586	1.70446	3.04272
	RPL4	1.51412	1.38371	1.5191	1.12875	0.70387	0.895952	0.576304	1.28253	0.596089	1.47545	0.938696	0.779011	1.11872	1.30365	1.17437	0.914724	0.716301
	ANP32A	0.65187	0.65187	0.65187	0.65187	0.65187	0.65187	0.65187	0.65187	0.65187	0.65187	0.65187	1.57792	0.65187	0.65187	1.45961	1.66677	0.65187
	RPLP1	1.04254	1.37457	1.35015	1.04704	1.23035	0.640694	1.33881	1.45554	0.425581	1.30645	0.833518	0.408026	1.23937	0.686008	1.35701	1.02704	0.706797
	PKM	1.19148	1.31223	0.483916	0.483916	1.43302	1.33312	1.60921	1.1757	0.483916	0.483916	1.35719	1.52763	0.483916	1.31427	1.93007	1.1081	2.35529
	ADPGK	0.711836	0.711836	0.711836	0.711836	0.711836	0.711836	0.711836	0.711836	0.711836	0.711836	0.711836	0.711836	0.711836	0.711836	0.711836	0.711836	0.711836
	UBL7	0.770061	0.770061	0.770061	0.770061	0.770061	0.770061	0.770061	0.770061	0.770061	0.770061	0.770061	0.770061	0.770061	0.770061	0.770061	2.91278	0.770061
	CSK	0.618441	0.618441	0.618441	0.618441	0.618441	0.618441	0.618441	0.618441	0.618441	0.618441	0.618441	1.64198	0.618441	0.618441	1.32022	0.618441	0.618441
	COX5A	0.579791	0.579791	0.579791	0.579791	1.60888	0.579791	0.579791	0.579791	0.579791	0.579791	0.579791	1.66828	0.579791	0.579791	1.93792	1.96505	0.579791
	SCAMP5	0.956717	0.956717	0.956717	0.956717	0.956717	0.956717	0.956717	0.956717	0.956717	0.956717	0.956717	0.956717	0.956717	0.956717	0.956717	0.956717	0.956717
	C15orf39	0.846304	0.846304	0.846304	0.846304	0.846304	0.846304	0.846304	0.846304	0.846304	0.846304	0.846304	0.846304	0.846304	0.846304	0.846304	0.846304	0.846304
	IMP3	0.669722	0.669722	0.669722	0.669722	0.669722	0.669722	0.669722	0.669722	0.669722	0.669722	0.669722	0.669722	0.669722	0.669722	0.669722	0.669722	0.669722
	ETFA	0.704417	0.704417	0.704417	0.704417	0.704417	0.704417	0.704417	0.704417	0.704417	0.704417	0.704417	0.704417	0.704417	0.704417	1.75443	0.704417	0.704417
	TSPAN3	0.80448	0.80448	0.80448	0.80448	0.80448	0.80448	0.80448	0.80448	0.80448	0.80448	0.80448	0.80448	0.80448	0.80448	0.80448	0.80448	0.80448
	CIB2	0.944631	0.944631	0.944631	0.944631	0.944631	0.944631	0.944631	0.944631	0.944631	0.944631	0.944631	0.944631	0.944631	0.944631	0.944631	0.944631	0.944631
	IDH3A	0.817543	0.817543	0.817543	0.817543	0.817543	0.817543	0.817543	0.817543	0.817543	0.817543	0.817543	0.817543	0.817543	0.817543	0.817543	6.10175	0.817543
	PSMA4	0.572042	0.572042	0.572042	0.572042	1.58489	0.572042	0.572042	0.572042	1.20583	0.572042	0.572042	2.0495	0.572042	0.572042	1.39959	1.45052	0.572042
	MORF4L1	1.26018	1.15247	1.16617	0.438092	1.24181	1.33998	1.18109	1.10549	1.42607	1.20234	1.32227	1.45765	1.23473	1.32953	1.26514	1.31995	1.60959
	CTSH	0.702539	0.702539	0.702539	0.702539	2.64509	0.702539	1.79029	1.67218	0.702539	0.702539	0.702539	2.07364	0.702539	0.702539	3.07341	0.702539	0.702539
	TMED3	0.760141	0.760141	0.760141	0.760141	0.760141	0.760141	0.760141	0.760141	0.760141	0.760141	0.760141	0.760141	0.760141	0.760141	0.760141	0.760141	0.760141
	BCL2A1	0.750042	0.750042	0.750042	0.750042	0.750042	0.750042	0.750042	0.750042	0.750042	0.750042	0.750042	3.61215	0.750042	0.750042	0.750042	0.750042	0.750042
	IL16	0.622854	0.622854	0.622854	0.622854	0.622854	0.622854	0.622854	0.622854	0.622854	0.622854	0.622854	0.622854	0.622854	0.622854	0.622854	0.622854	0.622854
	RPS17	1.19441	1.27197	1.28265	1.48394	0.855816	0.917494	0.694867	1.36866	0.570129	1.27104	0.972986	0.651666	1.18873	1.13665	1.36186	1.23996	0.667104
	SEC11A	0.56171	0.56171	0.56171	0.56171	1.92611	0.56171	1.89916	0.56171	1.11861	0.56171	0.56171	1.83987	0.56171	0.56171	1.67988	1.3181	0.56171
	AKAP13	0.628142	0.628142	0.628142	0.628142	0.628142	0.628142	0.628142	0.628142	0.628142	0.628142	0.628142	1.43911	0.628142	0.628142	1.33779	1.4386	0.628142
	ISG20	0.553948	1.48063	1.386	1.8698	0.553948	0.553948	0.553948	1.44533	0.553948	0.553948	1.14454	0.553948	1.4833	1.65966	0.553948	1.15608	0.553948
	IDH2	0.684718	0.684718	0.684718	0.684718	0.684718	0.684718	0.684718	0.684718	0.684718	0.684718	0.684718	1.71942	0.684718	0.684718	0.684718	0.684718	0.684718
	CIB1	0.53425	1.30235	0.53425	0.53425	0.53425	1.66212	0.53425	1.39817	1.77103	0.53425	1.4792	1.26172	1.07465	0.53425	1.1854	0.53425	0.53425
	IQGAP1	0.615035	0.615035	0.615035	0.615035	1.95	0.615035	2.06153	0.615035	0.615035	0.615035	0.615035	1.51536	0.615035	0.615035	1.71995	0.615035	0.615035
	FES	0.843983	0.843983	0.843983	0.843983	0.843983	0.843983	0.843983	0.843983	0.843983	0.843983	0.843983	0.843983	0.843983	0.843983	0.843983	0.843983	0.843983
	SLCO3A1	0.809357	0.809357	0.809357	0.809357	0.809357	0.809357	0.809357	0.809357	0.809357	0.809357	0.809357	0.809357	0.809357	0.809357	0.809357	0.809357	0.809357
	VIMP	0.708567	0.708567	0.708567	0.708567	0.708567	0.708567	0.708567	0.708567	0.708567	0.708567	0.708567	0.708567	0.708567	0.708567	0.708567	7.69302	0.708567
	SNRNP25	0.807043	0.807043	0.807043	0.807043	0.807043	0.807043	0.807043	0.807043	0.807043	0.807043	0.807043	0.807043	0.807043	0.807043	0.807043	4.83388	0.807043
	MPG	0.723247	0.723247	0.723247	0.723247	0.723247	0.723247	0.723247	0.723247	0.723247	0.723247	0.723247	0.723247	0.723247	0.723247	0.723247	0.723247	0.723247
	NME4	0.82147	0.82147	0.82147	0.82147	0.82147	0.82147	0.82147	0.82147	0.82147	0.82147	0.82147	0.82147	0.82147	0.82147	0.82147	0.82147	0.82147
	STUB1	0.633797	0.633797	0.633797	0.633797	0.633797	0.633797	0.633797	0.633797	0.633797	0.633797	0.633797	0.633797	0.633797	0.633797	1.4047	1.67521	0.633797
	NME3	0.667156	0.667156	0.667156	0.667156	0.667156	0.667156	0.667156	0.667156	0.667156	0.667156	0.667156	0.667156	0.667156	0.667156	0.667156	1.74814	0.667156
	SPSB3	0.706838	0.706838	0.706838	0.706838	0.706838	0.706838	0.706838	0.706838	0.706838	0.706838	0.706838	0.706838	0.706838	0.706838	0.706838	0.706838	0.706838
	MSRB1	0.796611	0.796611	0.796611	0.796611	0.796611	0.796611	0.796611	0.796611	0.796611	0.796611	0.796611	0.796611	0.796611	0.796611	0.796611	0.796611	0.796611
	NDUFB10	0.545672	1.31469	0.545672	0.545672	1.46966	1.60032	1.16868	0.545672	0.545672	0.545672	1.59519	1.23805	0.545672	0.545672	1.17092	1.51918	0.802095
	RPS2	1.37719	1.38943	1.65515	1.16222	0.683	0.885936	0.573308	1.42922	0.315835	1.44347	0.968522	0.598736	1.3988	0.998013	1.2714	0.979481	0.536739
	SNHG9	0.728381	0.728381	0.728381	0.728381	0.728381	0.728381	0.728381	0.728381	0.728381	0.728381	0.728381	0.728381	0.728381	0.728381	0.728381	0.728381	0.728381
	RNPS1	0.586863	0.586863	0.586863	0.586863	0.586863	0.586863	0.586863	0.586863	0.586863	0.586863	0.586863	1.27574	0.586863	0.586863	1.20218	0.852633	0.586863
	KCTD5	0.855029	0.855029	0.855029	0.855029	0.855029	0.855029	0.855029	0.855029	0.855029	0.855029	0.855029	0.855029	0.855029	0.855029	0.855029	0.855029	0.855029
	SRRM2	0.569881	0.569881	0.569881	0.569881	0.569881	0.569881	0.569881	0.569881	0.569881	0.569881	0.569881	1.21497	0.569881	0.569881	1.1763	1.39811	0.569881
	TCEB2	0.972041	1.02885	0.945921	0.9896	1.94062	1.12007	2.22619	0.899652	1.29699	0.959681	1.09235	1.75147	1.11661	1.09235	1.34601	1.1347	0.99871
	IL32	1.29192	2.00816	1.36288	0.426733	0.426733	2.31705	0.426733	0.426733	0.426733	1.32546	2.32352	0.426733	2.23145	2.00881	0.426733	0.426733	0.426733
	HMOX2	0.694131	0.694131	0.694131	0.694131	0.694131	0.694131	0.694131	0.694131	0.694131	0.694131	0.694131	0.694131	0.694131	0.694131	0.694131	0.694131	0.694131
	ROGDI	0.813665	0.813665	0.813665	0.813665	0.813665	0.813665	0.813665	0.813665	0.813665	0.813665	0.813665	0.813665	0.813665	0.813665	0.813665	0.813665	0.813665
	CARHSP1	0.711555	0.711555	0.711555	0.711555	0.711555	0.711555	0.711555	0.711555	0.711555	0.711555	0.711555	0.711555	0.711555	0.711555	0.711555	0.711555	0.711555
	LITAF	0.523665	0.523665	1.36705	0.523665	0.523665	1.80008	0.523665	0.523665	2.10011	0.523665	1.63654	0.523665	1.46699	1.46559	0.932183	1.13272	0.523665
	SNN	0.811998	0.811998	0.811998	0.811998	0.811998	0.811998	0.811998	0.811998	0.811998	0.811998	0.811998	0.811998	0.811998	0.811998	0.811998	0.811998	0.811998
	RSL1D1	1.44205	1.25429	1.41621	0.501415	1.25364	0.501415	0.501415	1.21605	0.501415	1.41109	0.501415	1.04752	1.24814	0.501415	1.42883	1.04042	0.501415
	CPPED1	0.78236	0.78236	0.78236	0.78236	2.85389	0.78236	0.78236	0.78236	0.78236	0.78236	0.78236	4.76753	0.78236	0.78236	0.78236	0.78236	0.78236
	RPS15A	1.76805	1.31674	1.62541	0.965369	0.589438	0.993242	0.533379	1.26748	0.427431	1.75372	0.8921	0.407645	0.986504	0.990492	0.583573	0.59924	0.501932
	ARL6IP1	0.623093	0.623093	0.623093	0.623093	0.623093	0.623093	0.623093	0.623093	0.623093	0.623093	0.623093	0.623093	0.623093	0.623093	0.623093	1.62435	0.623093
	METTL9	0.604841	0.604841	0.604841	0.604841	1.62692	0.604841	2.29222	0.604841	0.604841	0.604841	0.604841	0.604841	0.604841	0.604841	1.57599	0.876871	1.45823
	IGSF6	0.779751	0.779751	0.779751	0.779751	3.48586	0.779751	0.779751	0.779751	0.779751	0.779751	0.779751	3.29679	0.779751	0.779751	3.77395	0.779751	0.779751
	GGA2	0.781803	0.781803	0.781803	0.781803	0.781803	0.781803	0.781803	0.781803	0.781803	0.781803	0.781803	0.781803	0.781803	0.781803	0.781803	3.12137	0.781803
	NDUFAB1	0.650533	0.650533	0.650533	0.650533	0.650533	0.650533	0.650533	0.650533	0.650533	0.650533	0.650533	1.56727	0.650533	0.650533	1.5139	1.66277	0.650533
	PRKCB	0.635602	0.635602	0.635602	0.635602	0.635602	0.635602	0.635602	1.92012	0.635602	0.635602	0.635602	1.50285	0.635602	0.635602	1.30658	2.33471	0.956453
	RBBP6	0.703538	0.703538	0.703538	0.703538	0.703538	0.703538	0.703538	0.703538	0.703538	0.703538	0.703538	0.703538	0.703538	0.703538	0.703538	0.703538	0.703538
	ARHGAP17	0.825396	0.825396	0.825396	0.825396	0.825396	0.825396	0.825396	0.825396	0.825396	0.825396	0.825396	0.825396	0.825396	0.825396	0.825396	0.825396	0.825396
	IL4R	0.733634	0.733634	0.733634	3.69997	0.733634	0.733634	0.733634	0.733634	0.733634	0.733634	0.733634	0.733634	0.733634	0.733634	0.733634	0.733634	0.733634
	SULT1A1	0.769678	0.769678	0.769678	0.769678	0.769678	0.769678	0.769678	0.769678	0.769678	0.769678	0.769678	2.52291	0.769678	0.769678	0.769678	0.769678	0.769678
	CD19	0.826598	0.826598	0.826598	0.826598	0.826598	0.826598	0.826598	0.826598	0.826598	0.826598	0.826598	0.826598	0.826598	0.826598	0.826598	0.826598	0.826598
	SPNS1	0.776452	0.776452	0.776452	0.776452	0.776452	0.776452	0.776452	0.776452	0.776452	0.776452	0.776452	0.776452	0.776452	0.776452	0.776452	0.776452	0.776452
	LAT	1.64083	1.52086	1.58242	0.576795	0.576795	1.73802	0.576795	0.576795	1.30798	1.70237	1.63745	0.576795	0.576795	1.63276	0.576795	0.576795	1.3093
	RP11-231C14.7	0.814278	0.814278	0.814278	0.814278	0.814278	0.814278	0.814278	0.814278	0.814278	0.814278	0.814278	0.814278	0.814278	0.814278	0.814278	0.814278	0.814278
	SPN	0.689152	0.689152	0.689152	0.689152	0.689152	0.689152	0.689152	0.689152	2.67252	0.689152	0.689152	2.0669	0.689152	0.689152	0.689152	0.689152	0.689152
	MVP	0.710153	0.710153	0.710153	0.710153	0.710153	0.710153	0.710153	0.710153	0.710153	0.710153	0.710153	0.710153	0.710153	0.710153	0.710153	0.710153	0.710153
	TMEM219	0.618133	0.618133	0.618133	0.618133	1.73122	0.618133	0.618133	0.618133	0.618133	0.618133	0.618133	1.41316	0.618133	0.618133	1.42202	1.5041	1.44704
	ALDOA	0.989618	1.15492	1.02956	0.91369	1.68668	1.16917	1.74112	0.851984	1.19151	0.972952	1.17999	1.99446	1.30317	1.06952	1.50343	1.02335	1.51049
	PPP4C	0.618235	0.618235	0.618235	0.618235	0.618235	0.618235	0.618235	0.618235	0.618235	0.618235	0.618235	1.64026	0.618235	0.618235	1.42975	1.61065	0.618235
	YPEL3	0.644755	0.644755	0.644755	0.644755	0.644755	0.644755	0.644755	0.644755	0.644755	0.644755	0.644755	0.644755	0.644755	0.644755	0.644755	0.644755	0.644755
	CORO1A	1.02912	1.12038	1.1313	1.00165	1.11101	1.38896	0.949688	1.00974	1.79674	1.07291	1.25826	1.54416	1.21881	1.39608	1.21487	1.21633	0.793575
	Sept1	0.598143	1.38568	0.598143	0.598143	0.598143	0.598143	0.598143	0.598143	0.598143	0.598143	0.598143	0.598143	1.3813	0.598143	0.598143	1.46272	0.598143
	ITGAL	0.742859	0.742859	0.742859	0.742859	0.742859	0.742859	0.742859	0.742859	0.742859	0.742859	0.742859	2.21093	0.742859	0.742859	0.742859	0.742859	0.742859
	CCDC189	0.930515	0.930515	0.930515	0.930515	0.930515	0.930515	0.930515	0.930515	0.930515	0.930515	0.930515	0.930515	0.930515	0.930515	0.930515	0.930515	0.930515
	BCKDK	0.807003	0.807003	0.807003	0.807003	0.807003	0.807003	0.807003	0.807003	0.807003	0.807003	0.807003	0.807003	0.807003	0.807003	0.807003	0.807003	0.807003
	FUS	1.24915	1.17347	1.21959	1.21763	0.846253	1.35492	0.429827	1.15047	1.53478	1.32167	1.32756	0.937712	1.24454	1.35455	0.98902	1.22619	0.89579
	PYCARD	0.607057	0.607057	0.607057	0.607057	2.5971	0.607057	2.54475	0.607057	0.607057	0.607057	0.607057	3.17996	0.607057	0.607057	2.55635	2.01127	1.18911
	ITGAM	0.808948	0.808948	0.808948	0.808948	0.808948	0.808948	0.808948	0.808948	0.808948	0.808948	0.808948	0.808948	0.808948	0.808948	0.808948	0.808948	0.808948
	ITGAX	0.845806	0.845806	0.845806	0.845806	0.845806	0.845806	0.845806	0.845806	0.845806	0.845806	0.845806	0.845806	0.845806	0.845806	0.845806	0.845806	0.845806
	VPS35	0.702734	0.702734	0.702734	0.702734	0.702734	0.702734	0.702734	0.702734	0.702734	0.702734	0.702734	2.01365	0.702734	0.702734	1.06994	0.702734	0.702734
	ADCY7	0.796233	0.796233	0.796233	0.796233	0.796233	0.796233	0.796233	0.796233	0.796233	0.796233	0.796233	0.796233	0.796233	0.796233	0.796233	0.796233	0.796233
	CYLD	0.656995	0.656995	0.656995	0.656995	0.656995	0.656995	0.656995	0.656995	0.656995	0.656995	0.656995	0.656995	0.656995	0.656995	0.656995	0.656995	0.656995
	CHD9	0.736551	0.736551	0.736551	0.736551	0.736551	0.736551	0.736551	0.736551	0.736551	0.736551	0.736551	0.736551	0.736551	0.736551	0.736551	2.31966	0.736551
	RBL2	0.665976	0.665976	0.665976	0.665976	0.665976	0.665976	0.665976	0.665976	0.665976	0.665976	0.665976	0.665976	0.665976	0.665976	0.665976	0.665976	0.665976
	LPCAT2	0.871165	0.871165	0.871165	0.871165	0.871165	0.871165	0.871165	0.871165	0.871165	0.871165	0.871165	0.871165	0.871165	0.871165	0.871165	0.871165	0.871165
	CES1	0.846742	0.846742	0.846742	0.846742	0.846742	0.846742	0.846742	0.846742	0.846742	0.846742	0.846742	0.846742	0.846742	0.846742	0.846742	0.846742	0.846742
	MT2A	0.665905	0.665905	0.665905	0.665905	0.665905	1.55595	0.665905	0.665905	0.665905	0.665905	0.665905	1.5343	0.665905	0.665905	0.665905	0.665905	0.665905
	HERPUD1	0.642325	0.642325	0.642325	0.642325	0.642325	0.642325	0.642325	1.47736	0.642325	0.642325	0.642325	1.50029	0.642325	0.642325	1.46004	4.34998	0.642325
	ADGRG5	0.898789	0.898789	0.898789	0.898789	0.898789	0.898789	0.898789	0.898789	0.898789	0.898789	0.898789	0.898789	0.898789	0.898789	0.898789	0.898789	0.898789
	ADGRG1	0.868949	0.868949	0.868949	0.868949	0.868949	0.868949	0.868949	0.868949	0.868949	0.868949	0.868949	0.868949	0.868949	0.868949	0.868949	0.868949	0.868949
	CKLF	0.617729	0.617729	0.617729	0.617729	1.72016	0.617729	1.79364	0.617729	0.617729	0.617729	1.80868	1.29326	1.27869	0.617729	1.46754	0.617729	0.617729
	CMTM3	0.723953	0.723953	0.723953	0.723953	0.723953	0.723953	0.723953	0.723953	0.723953	0.723953	0.723953	0.723953	0.723953	0.723953	0.723953	2.21812	0.723953
	FAM96B	0.629164	0.629164	0.629164	0.629164	0.629164	0.629164	0.629164	0.629164	0.629164	0.629164	0.629164	1.54111	0.629164	0.629164	0.629164	1.93838	0.629164
	TRADD	0.705073	0.705073	0.705073	0.705073	0.705073	0.705073	0.705073	0.705073	0.705073	0.705073	0.705073	0.705073	0.705073	0.705073	0.705073	0.705073	0.705073
	TMEM208	0.765789	0.765789	0.765789	0.765789	0.765789	0.765789	0.765789	0.765789	0.765789	0.765789	0.765789	0.765789	0.765789	0.765789	0.765789	0.765789	0.765789
	TPPP3	0.896908	0.896908	0.896908	0.896908	0.896908	0.896908	0.896908	0.896908	0.896908	0.896908	0.896908	0.896908	0.896908	0.896908	0.896908	0.896908	0.896908
	ATP6V0D1	0.686653	0.686653	0.686653	0.686653	1.98713	0.686653	0.686653	0.686653	0.686653	0.686653	0.686653	1.93471	0.686653	0.686653	1.74003	0.686653	0.686653
	NUTF2	0.713142	0.713142	0.713142	0.713142	0.713142	0.713142	0.713142	0.713142	0.713142	0.713142	0.713142	0.713142	0.713142	0.713142	0.713142	0.713142	0.713142
	PSMB10	0.572868	0.572868	0.572868	0.572868	1.42242	0.572868	0.572868	0.572868	2.09308	0.572868	0.572868	1.49479	0.572868	0.572868	1.13192	1.59208	0.572868
	DPEP2	0.769639	0.769639	0.769639	0.769639	0.769639	0.769639	0.769639	0.769639	0.769639	0.769639	0.769639	0.769639	0.769639	0.769639	0.769639	0.769639	0.769639
	NFATC3	0.697933	0.697933	0.697933	0.697933	0.697933	0.697933	0.697933	0.697933	0.697933	0.697933	0.697933	0.697933	0.697933	0.697933	0.697933	0.697933	0.697933
	SMPD3	0.927534	0.927534	0.927534	0.927534	0.927534	0.927534	0.927534	0.927534	0.927534	0.927534	0.927534	0.927534	0.927534	0.927534	0.927534	85.5601	0.927534
	ST3GAL2	0.825304	0.825304	0.825304	0.825304	0.825304	0.825304	0.825304	0.825304	0.825304	0.825304	0.825304	0.825304	0.825304	0.825304	0.825304	0.825304	0.825304
	GABARAPL2	0.533613	1.16268	0.533613	0.533613	1.34587	0.533613	1.16772	1.40606	0.533613	0.533613	1.59898	1.16681	1.03975	0.533613	1.15127	1.85659	1.76898
	KARS	0.655085	0.655085	0.655085	0.655085	0.655085	0.655085	0.655085	0.655085	0.655085	0.655085	0.655085	0.655085	0.655085	0.655085	0.655085	0.655085	0.655085
	TERF2IP	0.607231	0.607231	0.607231	0.607231	0.607231	0.607231	0.607231	0.607231	0.607231	0.607231	1.38898	0.607231	0.607231	0.607231	0.607231	0.607231	1.40756
	CMIP	0.811192	0.811192	0.811192	0.811192	0.811192	0.811192	0.811192	0.811192	0.811192	0.811192	0.811192	0.811192	0.811192	0.811192	0.811192	0.811192	0.811192
	PLCG2	0.804332	0.804332	0.804332	0.804332	0.804332	0.804332	0.804332	0.804332	0.804332	0.804332	0.804332	0.804332	0.804332	0.804332	0.804332	0.804332	0.804332
	HSBP1	0.698687	0.698687	0.698687	0.698687	2.21003	0.698687	1.73464	0.698687	0.698687	0.698687	0.698687	2.95523	0.698687	0.698687	1.71984	0.698687	0.698687
	COTL1	0.865764	1.17406	0.902523	0.421527	2.3496	1.14595	2.11449	1.3139	0.421527	0.922863	0.421527	4.05244	0.421527	0.909567	2.69557	0.421527	1.585
	IRF8	0.730941	0.730941	0.730941	3.00951	0.730941	0.730941	0.730941	2.49399	0.730941	0.730941	0.730941	0.730941	0.730941	0.730941	0.730941	19.6607	0.730941
	MAP1LC3B	0.607262	0.607262	0.607262	0.607262	0.607262	0.607262	0.607262	0.607262	0.607262	0.607262	0.607262	1.41644	0.607262	0.607262	1.25768	1.34388	0.607262
	SLC7A5	0.918964	0.918964	0.918964	0.918964	0.918964	0.918964	0.918964	0.918964	0.918964	0.918964	0.918964	0.918964	0.918964	0.918964	0.918964	0.918964	0.918964
	CYBA	0.638956	0.871446	0.724441	1.30087	2.11107	1.15932	2.15596	1.23993	1.63761	0.712214	1.1804	1.9625	1.08758	0.979045	1.74235	2.91897	1.23749
	RNF166	0.699696	0.699696	0.699696	0.699696	0.699696	0.699696	0.699696	0.699696	0.699696	0.699696	0.699696	0.699696	0.699696	0.699696	0.699696	0.699696	0.699696
	CBFA2T3	0.887641	0.887641	0.887641	0.887641	0.887641	0.887641	0.887641	0.887641	0.887641	0.887641	0.887641	0.887641	0.887641	0.887641	0.887641	0.887641	0.887641
	RPL13	1.59548	1.34767	1.73044	1.26574	0.590999	0.75609	0.585259	1.29374	0.306459	1.75486	0.818249	0.318846	1.23732	1.11397	0.657057	0.664581	0.546774
	TCF25	0.587012	0.587012	0.587012	0.587012	0.587012	0.587012	0.587012	0.587012	0.587012	0.587012	0.587012	1.30101	0.587012	0.587012	1.25011	1.40607	0.587012
	DEF8	0.818745	0.818745	0.818745	0.818745	0.818745	0.818745	0.818745	0.818745	0.818745	0.818745	0.818745	0.818745	0.818745	0.818745	0.818745	0.818745	0.818745
	YWHAE	0.670916	0.670916	0.670916	0.670916	1.88936	0.670916	0.670916	0.670916	0.670916	0.670916	0.670916	1.82233	0.670916	0.670916	2.47752	1.92533	1.72455
	SLC43A2	0.814692	0.814692	0.814692	0.814692	0.814692	0.814692	0.814692	0.814692	0.814692	0.814692	0.814692	0.814692	0.814692	0.814692	0.814692	0.814692	0.814692
	SERPINF1	0.912392	0.912392	0.912392	0.912392	0.912392	0.912392	0.912392	0.912392	0.912392	0.912392	0.912392	0.912392	0.912392	0.912392	0.912392	474.545	0.912392
	RPA1	0.771443	0.771443	0.771443	0.771443	0.771443	0.771443	0.771443	0.771443	0.771443	0.771443	0.771443	0.771443	0.771443	0.771443	0.771443	0.771443	0.771443
	TAX1BP3	0.810808	0.810808	0.810808	0.810808	0.810808	0.810808	0.810808	0.810808	0.810808	0.810808	0.810808	0.810808	0.810808	0.810808	0.810808	1.69503	0.810808
	EMC6	0.745038	0.745038	0.745038	0.745038	0.745038	0.745038	0.745038	0.745038	0.745038	0.745038	0.745038	0.745038	0.745038	0.745038	0.745038	0.745038	0.745038
	P2RX5	0.816489	0.816489	0.816489	0.816489	0.816489	0.816489	0.816489	0.816489	0.816489	0.816489	0.816489	0.816489	0.816489	0.816489	0.816489	0.816489	0.816489
	ITGAE	0.752929	0.752929	0.752929	0.752929	0.752929	0.752929	0.752929	0.752929	0.752929	0.752929	0.752929	0.752929	0.752929	0.752929	0.752929	2.65199	0.752929
	ATP2A3	0.759739	0.759739	0.759739	0.759739	0.759739	0.759739	0.759739	0.759739	0.759739	0.759739	0.759739	0.759739	0.759739	0.759739	0.759739	0.759739	0.759739
	SPNS3	0.823192	0.823192	0.823192	0.823192	0.823192	0.823192	0.823192	0.823192	0.823192	0.823192	0.823192	0.823192	0.823192	0.823192	0.823192	0.823192	0.823192
	ARRB2	0.626527	0.626527	0.626527	0.626527	1.75241	0.626527	0.626527	0.626527	0.626527	0.626527	0.626527	2.47346	0.626527	0.626527	1.72075	0.626527	0.626527
	CXCL16	0.862005	0.862005	0.862005	0.862005	0.862005	0.862005	0.862005	0.862005	0.862005	0.862005	0.862005	0.862005	0.862005	0.862005	0.862005	0.862005	0.862005
	PSMB6	0.631333	0.631333	0.631333	0.631333	0.631333	0.631333	0.631333	0.631333	0.631333	0.631333	0.631333	1.57521	0.631333	0.631333	1.36949	1.71409	0.631333
	GP1BA	0.938767	0.938767	0.938767	0.938767	0.938767	0.938767	0.938767	0.938767	0.938767	0.938767	0.938767	0.938767	0.938767	0.938767	0.938767	0.938767	0.938767
	RNF167	0.667133	0.667133	0.667133	0.667133	0.667133	0.667133	0.667133	0.667133	0.667133	0.667133	0.667133	0.667133	0.667133	0.667133	0.667133	0.667133	0.667133
	PFN1	0.833574	1.14467	0.856187	0.741931	1.38036	1.5962	1.26377	0.714402	2.35122	0.880909	1.50662	2.17973	1.17233	1.32388	1.59424	1.26664	1.27934
	SPAG7	0.682156	0.682156	0.682156	0.682156	0.682156	0.682156	0.682156	0.682156	0.682156	0.682156	0.682156	0.682156	0.682156	0.682156	0.682156	1.79721	0.682156
	SCIMP	0.807779	0.807779	0.807779	0.807779	0.807779	0.807779	0.807779	0.807779	0.807779	0.807779	0.807779	3.59629	0.807779	0.807779	0.807779	0.807779	0.807779
	C1QBP	0.561733	0.561733	1.5123	0.561733	0.561733	0.561733	0.561733	1.33883	0.561733	0.561733	0.561733	0.561733	0.561733	0.561733	1.42747	1.38614	0.561733
	TXNDC17	0.746298	0.746298	0.746298	0.746298	0.746298	0.746298	0.746298	0.746298	0.746298	0.746298	0.746298	0.746298	0.746298	0.746298	1.98686	0.746298	0.746298
	CLEC10A	0.90348	0.90348	0.90348	0.90348	0.90348	0.90348	0.90348	0.90348	0.90348	0.90348	0.90348	0.90348	0.90348	0.90348	81.2204	0.90348	0.90348
	ASGR1	0.80377	0.80377	0.80377	0.80377	2.98992	0.80377	0.80377	0.80377	0.80377	0.80377	0.80377	0.80377	0.80377	0.80377	0.80377	0.80377	0.80377
	ACADVL	0.707994	0.707994	0.707994	0.707994	0.707994	0.707994	0.707994	0.707994	0.707994	0.707994	0.707994	0.707994	0.707994	0.707994	0.707994	2.21335	0.707994
	GABARAP	0.696252	0.696252	0.696252	0.696252	2.40703	0.696252	0.696252	0.696252	0.696252	0.696252	0.696252	1.92684	0.696252	0.696252	1.81611	0.696252	0.696252
	CTDNEP1	0.744813	0.744813	0.744813	0.744813	0.744813	0.744813	0.744813	0.744813	0.744813	0.744813	0.744813	0.744813	0.744813	0.744813	0.744813	0.744813	0.744813
	EIF5A	0.486699	1.28926	1.26826	0.486699	1.10646	1.40718	0.486699	1.20603	1.62607	1.05802	1.37504	1.10009	1.37749	1.4381	1.23721	1.3954	1.07211
	ACAP1	1.33052	1.37741	1.329	0.479043	0.479043	1.54436	0.479043	1.17495	1.60243	1.40753	1.46397	0.479043	1.41564	1.62606	0.479043	1.00831	0.479043
	EIF4A1	0.564027	0.564027	0.564027	0.564027	0.564027	0.564027	0.564027	0.564027	0.564027	0.564027	0.564027	1.35291	1.53391	0.564027	1.12285	1.22415	0.564027
	CD68	0.729086	0.729086	0.729086	0.729086	3.30163	0.729086	2.74774	0.729086	0.729086	0.729086	0.729086	6.70309	0.729086	0.729086	1.74125	3.81912	0.729086
	SAT2	0.695533	0.695533	0.695533	0.695533	0.695533	0.695533	0.695533	0.695533	0.695533	0.695533	0.695533	0.695533	0.695533	0.695533	1.0694	0.695533	0.695533
	KDM6B	0.78079	0.78079	0.78079	0.78079	0.78079	0.78079	0.78079	0.78079	0.78079	0.78079	0.78079	0.78079	0.78079	0.78079	0.78079	0.78079	0.78079
	NAA38	0.62821	0.62821	0.62821	0.62821	1.51365	0.62821	0.62821	0.62821	0.62821	0.62821	0.62821	1.59794	0.62821	0.62821	1.48333	1.60249	0.62821
	TRAPPC1	0.498592	1.18758	0.498592	0.498592	1.33587	1.43614	1.38763	1.24086	1.71313	0.498592	1.25816	1.48932	1.28197	1.28916	1.34944	2.01182	1.26833
	VAMP2	1.2672	1.16245	1.27821	1.23015	0.871451	1.32336	0.834212	1.14824	1.32931	1.17448	1.13678	0.800637	1.11429	1.24572	0.744848	0.975504	1.00352
	TMEM107	0.723221	0.723221	0.723221	0.723221	0.723221	0.723221	0.723221	0.723221	0.723221	0.723221	0.723221	0.723221	0.723221	0.723221	0.723221	0.723221	0.723221
	RPL26	1.21932	1.16141	1.23434	1.24361	1.18982	0.787568	1.01574	1.30849	0.363298	1.31843	0.853708	0.756453	1.0313	0.960962	1.18576	0.625408	0.746583
	UBB	1.0282	1.1633	1.11801	1.37798	0.741041	1.48491	0.654199	1.2703	2.20122	0.925515	1.63709	1.00361	1.4353	1.51229	0.789682	1.82723	1.15393
	TNFRSF13B	0.893644	0.893644	0.893644	0.893644	0.893644	0.893644	0.893644	0.893644	0.893644	0.893644	0.893644	0.893644	0.893644	0.893644	0.893644	0.893644	0.893644
	ATPAF2	0.836861	0.836861	0.836861	0.836861	0.836861	0.836861	0.836861	0.836861	0.836861	0.836861	0.836861	0.836861	0.836861	0.836861	0.836861	0.836861	0.836861
	FLII	0.755314	0.755314	0.755314	0.755314	0.755314	0.755314	0.755314	0.755314	0.755314	0.755314	0.755314	0.755314	0.755314	0.755314	0.755314	0.755314	0.755314
	RP11-160E2.6	0.686354	0.686354	0.686354	0.686354	2.20015	0.686354	2.32422	0.686354	0.686354	0.686354	0.686354	0.686354	0.686354	0.686354	1.50387	1.8901	0.686354
	MAP2K3	0.733953	0.733953	0.733953	0.733953	0.733953	0.733953	0.733953	0.733953	0.733953	0.733953	0.733953	2.13482	0.733953	0.733953	0.733953	0.733953	0.733953
	WSB1	0.60689	0.60689	0.60689	0.60689	0.60689	0.60689	0.60689	0.60689	0.60689	0.60689	0.60689	2.06964	0.60689	0.60689	1.61404	0.60689	0.60689
	LGALS9	0.72726	0.72726	0.72726	0.72726	2.10996	0.72726	0.72726	0.72726	0.72726	0.72726	0.72726	3.54722	0.72726	0.72726	1.95098	0.72726	0.72726
	UNC119	0.770599	0.770599	0.770599	0.770599	0.770599	0.770599	0.770599	0.770599	0.770599	0.770599	0.770599	3.24736	0.770599	0.770599	0.770599	0.770599	0.770599
	RAB34	0.863024	0.863024	0.863024	0.863024	0.863024	0.863024	0.863024	0.863024	0.863024	0.863024	0.863024	0.863024	0.863024	0.863024	0.863024	0.863024	0.863024
	RPL23A	1.42252	1.40702	1.52439	1.34151	0.431794	1.17741	0.357898	1.5969	0.60636	1.51532	1.28416	0.439446	1.3364	1.23446	0.607313	0.766847	0.51632
	NEK8	0.880655	0.880655	0.880655	0.880655	0.880655	0.880655	0.880655	0.880655	0.880655	0.880655	0.880655	0.880655	0.880655	0.880655	0.880655	0.880655	0.880655
	TRAF4	0.872946	0.872946	0.872946	0.872946	0.872946	0.872946	0.872946	0.872946	0.872946	0.872946	0.872946	0.872946	0.872946	0.872946	0.872946	11.8529	0.872946
	ABHD15	0.890474	0.890474	0.890474	0.890474	0.890474	0.890474	0.890474	0.890474	0.890474	0.890474	0.890474	0.890474	0.890474	0.890474	0.890474	0.890474	0.890474
	TP53I13	0.825974	0.825974	0.825974	0.825974	0.825974	0.825974	0.825974	0.825974	0.825974	0.825974	0.825974	0.825974	0.825974	0.825974	0.825974	0.825974	0.825974
	SSH2	0.739126	0.739126	0.739126	0.739126	0.739126	0.739126	0.739126	0.739126	0.739126	0.739126	0.739126	0.739126	0.739126	0.739126	0.739126	0.739126	0.739126
	ADAP2	0.869719	0.869719	0.869719	0.869719	0.869719	0.869719	0.869719	0.869719	0.869719	0.869719	0.869719	0.869719	0.869719	0.869719	0.869719	0.869719	0.869719
	RNF135	0.83799	0.83799	0.83799	0.83799	0.83799	0.83799	0.83799	0.83799	0.83799	0.83799	0.83799	0.83799	0.83799	0.83799	0.83799	0.83799	0.83799
	EVI2B	0.448186	1.1256	1.01646	1.41309	1.73265	1.16815	1.76894	1.54412	0.448186	1.04123	1.02991	1.79481	0.448186	1.07207	1.32501	0.866914	0.97062
	EVI2A	0.621192	0.621192	0.621192	0.621192	1.79656	0.621192	1.34536	0.621192	0.621192	0.621192	0.621192	0.621192	0.621192	0.621192	1.37642	0.621192	0.621192
	ZNF207	0.616908	0.616908	0.616908	0.616908	0.616908	0.616908	0.616908	0.616908	0.616908	0.616908	0.616908	1.34552	0.616908	0.616908	0.616908	1.55076	0.616908
	SLFN5	0.686559	0.686559	0.686559	0.686559	0.686559	0.686559	0.686559	0.686559	0.686559	0.686559	0.686559	0.686559	0.686559	0.686559	0.686559	0.686559	0.686559
	CCL5	0.64841	0.64841	0.64841	0.64841	0.64841	4.2306	0.64841	0.64841	2.85239	0.64841	4.03583	0.64841	3.16608	2.61709	0.64841	0.64841	2.11882
	CCL3	0.751342	0.751342	0.751342	0.751342	2.45606	0.751342	0.751342	0.751342	0.751342	0.751342	0.751342	0.751342	0.751342	0.751342	0.751342	0.751342	0.751342
	CCL4	0.76494	0.76494	0.76494	0.76494	0.76494	0.76494	0.76494	0.76494	5.87954	0.76494	2.56067	0.76494	0.76494	0.76494	0.76494	0.76494	0.76494
	CCL3L3	0.772913	0.772913	0.772913	0.772913	2.29808	0.772913	0.772913	0.772913	0.772913	0.772913	0.772913	0.772913	0.772913	0.772913	0.772913	0.772913	0.772913
	GGNBP2	0.659872	0.659872	0.659872	0.659872	0.659872	0.659872	0.659872	0.659872	0.659872	0.659872	0.659872	0.659872	0.659872	0.659872	0.659872	1.72658	0.659872
	CISD3	0.740257	0.740257	0.740257	0.740257	0.740257	0.740257	0.740257	0.740257	0.740257	0.740257	0.740257	0.740257	0.740257	0.740257	0.740257	0.740257	0.740257
	PSMB3	0.534406	1.07667	0.534406	0.534406	1.58448	0.534406	1.62095	0.534406	1.61642	0.534406	0.534406	1.78458	0.534406	0.534406	1.54546	1.70504	0.76332
	RPL23	1.34732	1.08974	1.21498	1.25207	1.16075	0.804703	1.06076	1.36662	0.587962	1.22724	0.906732	0.942679	0.856059	0.86639	1.48932	1.49297	0.887429
	RPL19	1.59552	1.26951	1.65346	1.25084	0.567397	0.885222	0.481767	1.3724	0.500529	1.64442	0.939415	0.437154	1.19691	1.20976	0.921431	0.786516	0.469003
	MIEN1	0.690704	0.690704	0.690704	0.690704	0.690704	0.690704	0.690704	0.690704	0.690704	0.690704	0.690704	0.690704	0.690704	0.690704	0.690704	1.09855	0.690704
	IKZF3	0.740304	0.740304	0.740304	0.740304	0.740304	0.740304	0.740304	0.740304	0.740304	0.740304	0.740304	0.740304	0.740304	0.740304	0.740304	0.740304	0.740304
	RARA	0.802997	0.802997	0.802997	0.802997	0.802997	0.802997	0.802997	0.802997	0.802997	0.802997	0.802997	0.802997	0.802997	0.802997	0.802997	0.802997	0.802997
	CCR7	2.06484	0.646625	1.96519	0.646625	0.646625	0.646625	0.646625	0.646625	0.646625	2.02372	0.646625	0.646625	0.646625	0.646625	0.646625	0.646625	0.646625
	EIF1	0.977078	1.09118	0.938484	0.890251	1.55753	1.2301	1.46029	0.804073	1.25853	0.589332	1.18208	1.83735	1.15602	1.01273	1.20911	1.21479	1.19718
	CNP	0.822867	0.822867	0.822867	0.822867	0.822867	0.822867	0.822867	0.822867	0.822867	0.822867	0.822867	0.822867	0.822867	0.822867	0.822867	0.822867	0.822867
	DNAJC7	0.630115	0.630115	0.630115	0.630115	0.630115	0.630115	0.630115	0.630115	0.630115	0.630115	0.630115	0.630115	0.630115	0.630115	1.38785	1.71501	0.630115
	RAB5C	0.622055	0.622055	0.622055	0.622055	0.622055	0.622055	0.622055	0.622055	0.622055	0.622055	0.622055	1.71686	0.622055	0.622055	1.42814	1.65168	0.622055
	STAT3	0.638089	0.638089	0.638089	0.638089	0.638089	0.638089	0.638089	0.638089	0.638089	0.638089	0.638089	0.638089	0.638089	0.638089	0.638089	0.638089	0.638089
	VPS25	0.797542	0.797542	0.797542	0.797542	0.797542	0.797542	0.797542	0.797542	0.797542	0.797542	0.797542	0.797542	0.797542	0.797542	0.797542	0.797542	0.797542
	RPL27	1.43149	1.21727	1.42096	1.19504	0.778858	0.882217	0.704048	1.38301	0.624785	1.40328	0.954064	0.602605	1.06339	1.11244	0.923116	1.00611	0.608171
	IFI35	0.743221	0.743221	0.743221	0.743221	0.743221	0.743221	0.743221	0.743221	0.743221	0.743221	0.743221	0.743221	0.743221	0.743221	0.743221	0.743221	0.743221
	GRN	0.649329	0.649329	0.649329	0.649329	3.31569	0.649329	3.09886	0.649329	0.649329	0.649329	0.649329	1.89335	0.649329	0.649329	3.64624	4.36459	0.649329
	ITGA2B	0.956	0.956	0.956	0.956	0.956	0.956	0.956	0.956	0.956	0.956	0.956	0.956	0.956	0.956	0.956	0.956	222.484
	NMT1	0.736651	0.736651	0.736651	0.736651	0.736651	0.736651	0.736651	0.736651	0.736651	0.736651	0.736651	0.736651	0.736651	0.736651	0.736651	2.28572	0.736651
	HEXIM1	0.783709	0.783709	0.783709	0.783709	0.783709	0.783709	0.783709	0.783709	0.783709	0.783709	0.783709	0.783709	0.783709	0.783709	0.783709	0.783709	0.783709
	FMNL1	0.568267	1.22174	0.568267	0.568267	0.568267	1.57021	0.568267	0.568267	1.96262	0.568267	1.62211	1.63086	1.64284	0.568267	1.28231	0.568267	0.568267
	ARHGAP27	0.815166	0.815166	0.815166	0.815166	0.815166	0.815166	0.815166	0.815166	0.815166	0.815166	0.815166	0.815166	0.815166	0.815166	0.815166	0.815166	0.815166
	TBX21	0.850252	0.850252	0.850252	0.850252	0.850252	0.850252	0.850252	0.850252	0.850252	0.850252	0.850252	0.850252	0.850252	0.850252	0.850252	0.850252	0.850252
	SKAP1	0.687829	0.687829	0.687829	0.687829	0.687829	0.687829	0.687829	0.687829	0.687829	0.687829	0.687829	0.687829	0.687829	0.687829	0.687829	0.687829	0.687829
	ATP5G1	0.623473	0.623473	0.623473	0.623473	0.623473	0.623473	0.623473	0.623473	0.623473	0.623473	0.623473	0.623473	0.623473	0.623473	1.44746	1.65445	0.623473
	SNF8	0.687224	0.687224	0.687224	0.687224	0.687224	0.687224	0.687224	0.687224	0.687224	0.687224	0.687224	0.687224	0.687224	0.687224	1.72858	1.82227	0.687224
	ABI3	0.746215	0.746215	0.746215	0.746215	0.746215	0.746215	0.746215	0.746215	0.746215	0.746215	0.746215	4.13689	0.746215	0.746215	0.746215	0.746215	0.746215
	PHB	0.681205	0.681205	0.681205	0.681205	0.681205	0.681205	0.681205	0.681205	0.681205	0.681205	0.681205	0.681205	0.681205	0.681205	0.681205	3.71951	0.681205
	ABCC3	0.906408	0.906408	0.906408	0.906408	0.906408	0.906408	0.906408	0.906408	0.906408	0.906408	0.906408	0.906408	0.906408	0.906408	0.906408	0.906408	0.906408
	LUC7L3	0.624542	0.624542	0.624542	0.624542	0.624542	0.624542	0.624542	0.624542	0.624542	0.624542	0.624542	0.624542	0.624542	0.624542	0.624542	1.51512	0.624542
	MMD	0.880772	0.880772	0.880772	0.880772	0.880772	0.880772	0.880772	0.880772	0.880772	0.880772	0.880772	0.880772	0.880772	0.880772	0.880772	0.880772	30.1377
	SCPEP1	0.734079	0.734079	0.734079	0.734079	0.734079	0.734079	0.734079	0.734079	0.734079	0.734079	0.734079	0.734079	0.734079	0.734079	0.734079	0.734079	0.734079
	CUEDC1	0.943196	0.943196	0.943196	0.943196	0.943196	0.943196	0.943196	0.943196	0.943196	0.943196	0.943196	0.943196	0.943196	0.943196	0.943196	0.943196	0.943196
	VEZF1	0.797775	0.797775	0.797775	0.797775	0.797775	0.797775	0.797775	0.797775	0.797775	0.797775	0.797775	0.797775	0.797775	0.797775	0.797775	0.797775	0.797775
	RP5-1171I10.5	0.660101	0.660101	0.660101	0.660101	0.660101	0.660101	0.660101	0.660101	0.660101	0.660101	0.660101	1.65433	0.660101	0.660101	1.49203	0.660101	0.660101
	SUPT4H1	0.654541	0.654541	0.654541	0.654541	1.619	0.654541	0.654541	0.654541	0.654541	0.654541	0.654541	1.77989	0.654541	0.654541	1.47412	1.6672	0.654541
	CLTC	0.804455	0.804455	0.804455	0.804455	0.804455	0.804455	0.804455	0.804455	0.804455	0.804455	0.804455	0.804455	0.804455	0.804455	0.804455	0.804455	0.804455
	VMP1	0.671558	0.671558	0.671558	0.671558	1.90464	0.671558	1.55692	0.671558	0.671558	0.671558	0.671558	2.11594	0.671558	0.671558	0.671558	0.671558	0.671558
	LIMD2	1.19264	1.09949	1.15283	1.4786	0.950451	1.17791	0.831345	1.32409	1.38983	1.23385	1.03787	1.33761	0.831751	1.18565	0.994784	0.562593	1.02205
	PSMC5	0.615475	0.615475	0.615475	0.615475	0.615475	0.615475	0.615475	0.615475	0.615475	0.615475	0.615475	1.36249	0.615475	0.615475	0.615475	1.41561	0.615475
	CD79B	0.668253	0.668253	0.668253	4.50242	0.668253	0.668253	0.668253	3.76115	0.668253	0.668253	0.668253	1.23656	0.668253	0.668253	0.668253	0.668253	0.668253
	ICAM2	0.662316	0.662316	0.662316	0.662316	0.662316	0.662316	0.662316	0.662316	0.662316	0.662316	0.662316	1.70028	0.662316	0.662316	0.662316	0.662316	0.662316
	ERN1	0.80793	0.80793	0.80793	0.80793	0.80793	0.80793	0.80793	0.80793	0.80793	0.80793	0.80793	0.80793	0.80793	0.80793	0.80793	4.33998	0.80793
	SNHG25	0.641866	0.641866	0.641866	0.641866	0.641866	0.641866	0.641866	0.641866	0.641866	0.641866	0.641866	0.641866	0.641866	0.641866	0.641866	0.641866	0.641866
	PECAM1	0.738751	0.738751	0.738751	0.738751	0.738751	0.738751	0.738751	0.738751	0.738751	0.738751	0.738751	4.36566	0.738751	0.738751	0.738751	2.16024	0.738751
	MILR1	0.864497	0.864497	0.864497	0.864497	0.864497	0.864497	0.864497	0.864497	0.864497	0.864497	0.864497	0.864497	0.864497	0.864497	0.864497	0.864497	0.864497
	DDX5	1.19939	1.14299	1.14001	1.17993	0.806505	1.49573	0.809889	1.07674	1.48596	0.985997	1.22899	0.963583	1.0329	1.24401	0.656247	1.0885	0.757364
	PITPNC1	0.754245	0.754245	0.754245	0.754245	0.754245	0.754245	0.754245	0.754245	0.754245	0.754245	0.754245	0.754245	0.754245	0.754245	0.754245	0.754245	0.754245
	PRKAR1A	0.651168	0.651168	0.651168	0.651168	0.651168	0.651168	0.651168	0.651168	0.651168	0.651168	0.651168	1.58446	0.651168	0.651168	0.651168	0.651168	0.651168
	MAP2K6	0.875866	0.875866	0.875866	0.875866	0.875866	0.875866	0.875866	0.875866	0.875866	0.875866	0.875866	0.875866	0.875866	0.875866	0.875866	0.875866	0.875866
	RPL38	1.55681	1.26093	1.54868	1.06785	0.754486	0.966751	0.705713	1.18861	0.458315	1.62131	0.842152	0.551598	0.858762	1.03343	0.78049	0.584801	0.600618
	CD300A	0.770558	0.770558	0.770558	0.770558	0.770558	0.770558	0.770558	0.770558	5.00566	0.770558	0.770558	2.66171	0.770558	0.770558	0.770558	0.770558	0.770558
	CD300C	0.873762	0.873762	0.873762	0.873762	0.873762	0.873762	0.873762	0.873762	0.873762	0.873762	0.873762	0.873762	0.873762	0.873762	0.873762	0.873762	0.873762
	CD300E	0.818372	0.818372	0.818372	0.818372	0.818372	0.818372	0.818372	0.818372	0.818372	0.818372	0.818372	3.36119	0.818372	0.818372	0.818372	0.818372	0.818372
	CD300LF	0.843588	0.843588	0.843588	0.843588	0.843588	0.843588	0.843588	0.843588	0.843588	0.843588	0.843588	1.92618	0.843588	0.843588	0.843588	0.843588	0.843588
	SLC9A3R1	0.679878	0.679878	0.679878	0.679878	0.679878	0.679878	0.679878	0.679878	2.28944	0.679878	0.679878	0.679878	0.679878	0.679878	0.679878	0.679878	0.679878
	ATP5H	0.559056	1.33801	0.559056	0.559056	1.37174	0.559056	0.559056	0.559056	0.559056	0.559056	0.559056	1.24436	0.559056	0.559056	1.24401	1.22837	0.559056
	NT5C	0.713921	0.713921	0.713921	0.713921	0.713921	0.713921	0.713921	0.713921	0.713921	0.713921	0.713921	0.713921	0.713921	0.713921	0.713921	0.713921	0.713921
	HN1	0.697647	0.697647	0.697647	0.697647	0.697647	0.697647	0.697647	0.697647	0.697647	0.697647	0.697647	2.08676	0.697647	0.697647	0.697647	0.697647	0.697647
	MIF4GD	0.757432	0.757432	0.757432	0.757432	0.757432	0.757432	0.757432	0.757432	0.757432	0.757432	0.757432	0.757432	0.757432	0.757432	0.757432	3.35446	0.757432
	GRB2	0.624815	0.624815	0.624815	0.624815	0.624815	0.624815	0.624815	1.43594	0.624815	0.624815	0.624815	1.57817	0.624815	0.624815	1.45588	0.624815	0.624815
	SMIM5	0.946149	0.946149	0.946149	0.946149	0.946149	0.946149	0.946149	0.946149	0.946149	0.946149	0.946149	0.946149	0.946149	0.946149	0.946149	125.034	0.946149
	GALK1	0.830791	0.830791	0.830791	0.830791	0.830791	0.830791	0.830791	0.830791	0.830791	0.830791	0.830791	0.830791	0.830791	0.830791	0.830791	0.830791	0.830791
	H3F3B	0.868651	0.9621	0.727421	1.14671	1.33005	1.18821	1.58055	1.35631	1.491	0.601475	1.16837	1.23783	1.13109	1.02494	1.34918	1.65507	1.2312
[truncated: 429 more rows]
