# Supplementary material for: Insights from deconvolution of cell subtype proportions enhance the interpretation of functional genomic data
Source: PLoS One. 2019 Apr 25;14(4):e0215987. doi: 10.1371/journal.pone.0215987 (PMC6483354; doi:10.1371/journal.pone.0215987)
Supplement: S6 Table — (XLSX) [file pone.0215987.s008.xlsx]

## Sheet: S6 Table
S6 Table. Lists of cell subtype proportion adjustment eliminated genes and newly identified genes
Eliminated						Newly identified
	Overlappled with signature genes						Overlappled with signature genes
Gene Symbol	LM22	scRNA-seq	ARCHS4	Bio GPS*		Gene Symbol	LM22	scRNA-seq	ARCHS4	Bio GPS*
BANK1	Yes	Yes				ALOX15	Yes
CCR7	Yes	Yes				FAM124B	Yes
CD1C	Yes	No				CD52		Yes
ETS1	Yes	Yes				GSKIP			REGULATORY T CELLS
QPCT	Yes	No				IFI44			REGULATORY T CELLS/CD4+ T CELL
RCAN3	Yes	No				OLIG2			GRANULOCYTE
AQP9	Yes	No				RPL34			TLYMPHOCYTE/BLOOD DENDRITIC CELLS
C11orf80	Yes	No				RSL24D1			BLOOD DENDRITIC CELLS
DPP4	Yes	No				LOC101926887
GAL3ST4	Yes	No				MGC24103
IL18RAP	Yes	No				MIR155HG
P2RY10	Yes	No				NSMCE2
PADI4	Yes	No				CKS2
TRPM6	Yes	No
CHCHD10	No	Yes
CXXC5	No	Yes
EVL	No	Yes
HLA-DQB1	No	Yes
LAMTOR5	No	Yes
MYD88	No	Yes
PLPP5	No	Yes
S100A9	No	Yes
TBC1D4	No	Yes
TSPYL2	No	Yes
SHMT2	No	No	BLYMPHOCYTE/PLASMA CELL
KMO	No	No	BLYMPHOCYTE/PLASMA CELL/MACROPHAGE
RAB30	No	No	BLYMPHOCYTE/PLASMA CELL/REGULATORY T CELLS
SLC35F2	No	No	BLYMPHOCYTE/REGULATORY T CELLS
WDFY3	No	No	GRANULOCYTE
ADCY4	No	No	GRANULOCYTE/NEUTROPHIL
ALPL	No	No	GRANULOCYTE/NEUTROPHIL
KCNJ15	No	No	GRANULOCYTE/NEUTROPHIL
MEGF9	No	No	GRANULOCYTE/NEUTROPHIL
NUDT16P1	No	No	GRANULOCYTE/NEUTROPHIL
PLIN4	No	No	GRANULOCYTE/NEUTROPHIL
S100P	No	No	GRANULOCYTE/NEUTROPHIL
IPMK	No	No	GRANULOCYTE/NEUTROPHIL/BLYMPHOCYTE
SIGLEC5	No	No	GRANULOCYTE/NEUTROPHIL/BLYMPHOCYTE/MACROPHAGE
DHRS13	No	No	GRANULOCYTE/NEUTROPHIL/BLYMPHOCYTE/NATURAL KILLER CELLS
BTLA	No	No	GRANULOCYTE/NEUTROPHIL/BLYMPHOCYTE/PLASMA CELL/REGULATORY T CELLS/TLYMPHOCYTE
CHIT1	No	No	GRANULOCYTE/NEUTROPHIL/MACROPHAGE
DHRS9	No	No	GRANULOCYTE/NEUTROPHIL/MACROPHAGE
SLC22A1	No	No	GRANULOCYTE/NEUTROPHIL/MACROPHAGE
SLC22A15	No	No	GRANULOCYTE/NEUTROPHIL/MACROPHAGE
CKLF-CMTM1	No	No	GRANULOCYTE/NEUTROPHIL/REGULATORY T CELLS/NATURAL KILLER CELLS/TLYMPHOCYTE
SPP1	No	No	MACROPHAGE
FADD	No	No	MACROPHAGE/NATURAL KILLER CELLS
AFAP1L2	No	No	NATURAL KILLER CELLS
EMC2	No	No	PLASMA CELL
ANKRD20A11P	No	No	PLASMA CELL/REGULATORY T CELLS/NATURAL KILLER CELLS
CRY1	No	No	REGULATORY T CELLS
POTEKP	No	No	REGULATORY T CELLS/NATURAL KILLER CELLS/TLYMPHOCYTE
TEX10	No	No		721 B-lymphoblasts
SUPV3L1	No	No		721 B-lymphoblasts/CD8+ T-cells
PFKFB2	No	No		BDCA4+ Dendritic cells
CYBRD1	No	No		CD105+ Endotherial cells
CYB5R4	No	No		CD14+ Monocyte, CD19+ Bcells
SHQ1	No	No		CD34+/BDCA4+ Dendritic cells/721 B-lymphoblasts
ATF7IP2	No	No		CD4+/CD8+ Tcells
LUC7L	No	No		CD4+/CD8+ Tcells
RUNX1-IT1	No	No		CD4+/CD8+ Tcells
PRKX	No	No		CD4+/CD8+ Tcells/CD56+ NK cells
DDHD2	No	No		Except CD14+ monocyte
ZNHIT6	No	No		NK-cells/CD34+
AK5	No	No
BEX1	No	No
HACD2	No	No
IGKD	No	No
NRG1	No	No
PELP1	No	No
PMEPA1	No	No
RGPD5	No	No
RRAGD	No	No
SRPK1	No	No
LOC101928988	No	No	No information	No information
MIR3945HG	No	No	No information	No information
PRICKLE2-AS3	No	No	No information	No information
RORA-AS1	No	No	No information	No information
UBR5-AS1	No	No	No information	No information
CYP1B1-AS1	No	No	No information	No information
*: expression intensity of highly expressed cell type is at least two-times higher than low low expressed cells
Procedure, 1) searhc gene names in the list of signature genes, 2) search gene names in ARCHS4 data base to search highly expressed in one or more blood cells, then 3) check remining gene expression status with bioGPS.
