# Supplementary material for: Insights from deconvolution of cell subtype proportions enhance the interpretation of functional genomic data
Source: PLoS One. 2019 Apr 25;14(4):e0215987. doi: 10.1371/journal.pone.0215987 (PMC6483354; doi:10.1371/journal.pone.0215987)
Supplement: S7 Table — (XLSX) [file pone.0215987.s009.xlsx]

## Sheet: S7 Table
S7 Table. Lists of differentially genes in LUPUS patients before and after the cell subtype proportion adjustment (PC-ces)
*overlapped with original articles
Before (485 DEGs, FDR<0.05, abs(logFC)>log2(1.2))									After (4 DEGs, FDR<0.05, FDR<0.05, abs(logFC)>log2(1.2))
Official gene symbol	log2-fold-change	Average expression	t statistics	p-value	FDR adjusted p-value	Log-odds of DEG	Cell specific expression status		Official gene symbol	log2-fold-change	Average expression	t statistics	p-value	FDR adjusted p-value	Log-odds of DEG	Status
RNASE2	1.58613	7.36582	11.1251	1.8648e-12	5.86032e-08	17.866	LM22/scRNAseq		LOC647340	0.419233	8.30857	6.53649	4.59369e-07	0.0144361	5.74476	New
S1PR5	-1.0878	6.93204	-10.7615	4.3056e-12	6.76539e-08	17.1138	LM22/scRNAseq		RBM18	0.305631	5.57207	6.07015	1.57954e-06	0.0248194	4.73339	New
SYTL3	-0.440323	6.25297	-9.65895	6.03603e-11	6.32294e-07	14.7128			ECT2	0.437184	5.30796	5.7884	3.36107e-06	0.0352084	4.10858	New
PRSS23	-0.842474	6.19209	-9.52152	8.48219e-11	6.66404e-07	14.4006			GPR44	-0.430836	5.08569	-5.66337	4.70734e-06	0.0369832	3.82841	Intrinsic
GNLY	-1.20076	7.89856	-8.93221	3.75249e-10	2.01348e-06	13.0297	LM22/scRNAseq
LOC643332	0.966475	5.43756	8.92278	3.84423e-10	2.01348e-06	13.0073
GLT25D2	-0.277991	5.07575	-8.73756	6.19403e-10	2.78076e-06	12.5654
SIGLECP3	-0.412721	5.14087	-8.68247	7.1442e-10	2.80642e-06	12.4329
SH2D1B	-1.22219	6.11125	-8.59876	8.88113e-10	3.10109e-06	12.2309
C1orf21	-0.498954	5.36389	-8.53608	1.04594e-09	3.12205e-06	12.0788
AUTS2	-0.820758	6.29372	-8.51931	1.09281e-09	3.12205e-06	12.0381
PPP2R2B	-0.362649	5.71913	-8.41042	1.45396e-09	3.80769e-06	11.7724
IL18RAP	-1.01531	7.4073	-8.304	1.92482e-09	4.5058e-06	11.511	LM22
FLJ16686	-0.444802	5.30833	-8.26447	2.13704e-09	4.5058e-06	11.4135
KLRF1	-1.46508	7.01583	-8.26207	2.15067e-09	4.5058e-06	11.4076	LM22/scRNAseq
GPR44	-0.369971	5.08569	-8.20013	2.53464e-09	4.97836e-06	11.2543	Intrinsic
NCALD	-0.624875	6.19758	-8.15666	2.84518e-09	5.25957e-06	11.1464
KLRB1	-1.0338	8.6501	-7.95	4.94454e-09	8.63262e-06	10.6299	B, T, LM22/scRNAseq
CD160	-0.799468	6.73311	-7.90637	5.5601e-09	9.19641e-06	10.5201	LM22/scRNAseq
FEZ1	-0.369082	5.17426	-7.83566	6.72809e-09	9.61077e-06	10.3416
TKTL1	-0.604342	5.67809	-7.7961	7.48754e-09	1.02306e-05	10.2414
PTGDR	-0.731528	5.84206	-7.73579	8.81651e-09	1.15445e-05	10.0882	LM22/scRNAseq
ABCB1	-0.578192	5.69425	-7.65889	1.08657e-08	1.36383e-05	9.89224
AKR1C3	-1.08936	6.45973	-7.64503	1.12835e-08	1.36383e-05	9.85684
NCR3	-0.611597	5.87299	-7.51288	1.61877e-08	1.88412e-05	9.518	LM22/scRNAseq
LGALS3BP	0.674257	5.49108	7.47781	1.7821e-08	2.00015e-05	9.42768	B, T, Myeloid
GZMB	-1.03011	8.09727	-7.44761	1.9361e-08	2.09806e-05	9.34978	LM22/scRNAseq
TCN2	0.826671	5.47698	7.31571	2.78398e-08	2.91631e-05	9.00821	Myeloid
CENTG2	-0.492811	5.41269	-7.23493	3.48075e-08	3.52858e-05	8.79797
HDC	-1.14142	6.01594	-7.20089	3.82515e-08	3.75654e-05	8.70912	LM22
MGC52282	-0.645566	5.3752	-7.13957	4.53509e-08	4.31878e-05	8.54875
PALLD	-0.482468	5.50921	-7.07346	5.45122e-08	4.89457e-05	8.37534
CD163	0.794665	6.91784	7.0552	5.73588e-08	4.97376e-05	8.32735
CD247	-0.635526	8.77769	-7.03159	6.12648e-08	4.97376e-05	8.26524	LM22/scRNAseq
SYTL2	-0.59284	5.94344	-7.02983	6.15661e-08	4.97376e-05	8.26061
LOC100134331	0.685072	5.16772	7.02891	6.17249e-08	4.97376e-05	8.25818
TRK1	-0.535031	6.12975	-6.9796	7.08403e-08	5.56557e-05	8.12827
ARL4C	-0.47426	6.18636	-6.94419	7.82179e-08	5.99531e-05	8.03481	scRNA
FGFBP2	-0.934519	8.0534	-6.92818	8.18054e-08	6.07482e-05	7.99249	scRNA
ZNF831	-0.443424	6.01571	-6.92248	8.31214e-08	6.07482e-05	7.97743
RNF165	-0.75722	5.61799	-6.88142	9.32633e-08	6.51309e-05	7.86878
FLJ20699	-0.630919	6.69562	-6.83587	1.05988e-07	7.23729e-05	7.74803
SPON2	-0.490391	5.33028	-6.82839	1.08239e-07	7.23729e-05	7.72819	scRNA
CST7	-0.682944	7.39957	-6.77184	1.26908e-07	8.30875e-05	7.57792	LM22/scRNAseq
PRF1	-0.732393	8.01851	-6.67953	1.64646e-07	0.000101615	7.33195	LM22/scRNAseq
PYHIN1	-0.563972	6.97149	-6.67897	1.64907e-07	0.000101615	7.33045	scRNA
PDZD4	-0.612951	5.60815	-6.64502	1.81513e-07	0.000108064	7.23977
CERK	-0.265708	6.83297	-6.63374	1.87393e-07	0.000108064	7.20963	scRNA
ENPP5	-0.3536	5.20395	-6.63049	1.89127e-07	0.000108064	7.20092
TTC38	-0.582935	6.78333	-6.56272	2.29137e-07	0.000128147	7.01948	LM22/scRNAseq
OSBPL5	-0.439644	5.97437	-6.55768	2.32432e-07	0.000128147	7.00598
OLFML2A	0.277099	5.00131	6.51718	2.60732e-07	0.000141272	6.89731
PEPD	0.343773	7.34685	6.50637	2.68852e-07	0.000143203	6.8683
ADRB2	-0.673163	6.75144	-6.49803	2.75298e-07	0.000144192	6.84588	LM22
PLEKHG3	-0.402807	6.60091	-6.47918	2.90443e-07	0.00014963	6.79522	LM22
MS4A2	-0.534469	5.32163	-6.46752	3.00223e-07	0.000152174	6.76389	LM22
DHRS3	-0.500758	6.10607	-6.4467	3.18532e-07	0.000158892	6.70788
EOMES	-0.705427	7.46471	-6.41995	3.43717e-07	0.000163384	6.63587
TGFBR3	-0.692517	7.55888	-6.41574	3.47859e-07	0.000163384	6.62453
RHOBTB3	-0.384297	5.12455	-6.41527	3.48333e-07	0.000163384	6.62325
C19orf59	0.771345	7.05478	6.37272	3.93209e-07	0.000176528	6.50855
RUNX3	-0.505726	7.80903	-6.35093	4.18405e-07	0.000185194	6.44976
FXYD6	0.296147	5.22073	6.34565	4.24742e-07	0.000185388	6.43553
GFOD1	-0.46303	6.49274	-6.33606	4.3652e-07	0.000187919	6.40964
NMUR1	-0.403134	5.23451	-6.32957	4.44676e-07	0.000188843	6.39211
PLEKHA1	-0.514476	6.82256	-6.29032	4.97389e-07	0.000205812	6.28605
TSHZ1	-0.380467	6.26781	-6.29008	4.97731e-07	0.000205812	6.2854
TRIP6	0.281738	5.53271	6.26454	5.35412e-07	0.000215716	6.21629
KLRD1	-0.901064	7.07159	-6.21482	6.17199e-07	0.000242451	6.08167	LM22/scRNAseq
C1orf59	-0.388524	7.32661	-6.19213	6.58593e-07	0.000255518	6.02018
KIR2DL3	-1.07454	6.49811	-6.1811	6.79712e-07	0.000260495	5.99028
FAR2	0.351625	5.55279	6.17048	7.0071e-07	0.000264434	5.96146
KIR2DL4	-0.862086	5.96957	-6.16745	7.06817e-07	0.000264434	5.95324	LM22
CD244	-0.346384	5.67094	-6.15272	7.3728e-07	0.000271154	5.91327	LM22
LOC374443	-0.325315	5.62187	-6.14568	7.52287e-07	0.000271154	5.89418
NLRC3	-0.411266	6.18469	-6.11892	8.12259e-07	0.00028681	5.82151
NPC1	-0.438406	6.3735	-6.09904	8.59905e-07	0.00030026	5.7675
USP18	0.569263	5.26051	6.08811	8.87299e-07	0.00030642	5.73779	Myeloid
MBP	-0.330618	7.52153	-6.07874	9.11457e-07	0.000307994	5.71233	scRNA
LINGO2	-0.307054	4.94435	-6.06474	9.48823e-07	0.000313871	5.67426
QSOX1	0.271959	6.09601	6.05649	9.71561e-07	0.00031567	5.65182
F5	0.469547	6.03897	6.05306	9.81172e-07	0.00031567	5.64249
KIR3DL2	-0.688439	5.61208	-6.05192	9.84397e-07	0.00031567	5.63938	LM22
ERBB2	-0.285363	5.15716	-6.04556	1.00254e-06	0.000318242	5.62207
MGC24103	-0.43634	5.12876	-5.9991	1.14567e-06	0.000356356	5.4956
FCER1A	-1.33735	7.34521	-5.99579	1.15663e-06	0.000356356	5.48657	LM22/scRNAseq
IFI27	2.35831	6.24641	5.98131	1.20578e-06	0.000364354	5.44713	Myeloid
RNASE4	0.4347	5.40552	5.97519	1.22716e-06	0.000367283	5.43047
EHD4	0.381347	6.28857	5.97135	1.24081e-06	0.000367866	5.41999	Myeloid
IL2RB	-0.637465	8.05406	-5.96003	1.28185e-06	0.000374516	5.38915	LM22/scRNAseq
NTSR1	0.362221	5.17175	5.95486	1.30107e-06	0.000374516	5.37504
SPRYD5	-0.635462	5.44139	-5.95224	1.31091e-06	0.000374516	5.3679
TNFRSF21	-0.472863	5.38029	-5.92394	1.4221e-06	0.000400838	5.29072	scRNA
ATP2B4	-0.357727	6.86457	-5.90053	1.52123e-06	0.000423063	5.22685
FLJ14213	-0.589094	6.2595	-5.88228	1.60329e-06	0.000441972	5.17704
C4orf18	0.614116	6.11953	5.86903	1.66566e-06	0.000450127	5.14086
YES1	-0.330555	5.34764	-5.86201	1.69963e-06	0.000450127	5.12172
HOPX	-0.664861	6.68457	-5.85741	1.72232e-06	0.000450127	5.10915	scRNA
FLJ22662	0.70054	8.29305	5.85711	1.72382e-06	0.000450127	5.10832
ZNF211	-0.289163	6.13667	-5.85123	1.75324e-06	0.000450127	5.09228
KLRG1	-0.5783	6.6513	-5.85055	1.75669e-06	0.000450127	5.09041	LM22/scRNAseq
GRN	0.791037	7.55221	5.84984	1.76031e-06	0.000450127	5.08846	scRNA
GPR68	-0.497453	5.6144	-5.84955	1.76178e-06	0.000450127	5.08767
RNASE1	0.712731	5.1433	5.81984	1.91925e-06	0.000486405	5.0065
MGST1	0.383825	5.49235	5.81207	1.96274e-06	0.000489533	4.98526	scRNA
RNF144A	-0.460996	6.00113	-5.79179	2.0809e-06	0.000514859	4.92983
MMP23B	-0.398129	5.54785	-5.78911	2.09705e-06	0.000514859	4.9225
BATF3	-0.305952	5.23532	-5.78225	2.13893e-06	0.00052107	4.90375
LOC729687	0.319068	5.23404	5.77282	2.19788e-06	0.000531312	4.87797
COLQ	-0.337001	5.36944	-5.76114	2.27321e-06	0.000545329	4.84601	LM22
AGPAT2	0.327314	5.66885	5.71387	2.60545e-06	0.000611036	4.71667
FCN1	0.402696	9.47983	5.69226	2.77311e-06	0.000645538	4.65753	LM22/scRNAseq
PRDM1	-0.386175	5.91773	-5.68346	2.8445e-06	0.000657288	4.63342
TBC1D2	0.437521	6.16416	5.67067	2.9515e-06	0.000669391	4.59841
UBTD1	0.395013	5.44505	5.6697	2.95981e-06	0.000669391	4.59574
ITGAM	0.420596	7.52636	5.666	2.99162e-06	0.000669391	4.58561	scRNA
ZNF329	-0.276737	5.67737	-5.66516	2.9988e-06	0.000669391	4.58333
HEG1	-0.338288	5.76643	-5.66464	3.00338e-06	0.000669391	4.58189
GALNT11	-0.273105	6.85328	-5.65103	3.12378e-06	0.000681721	4.54461
FCRL6	-0.550904	5.87724	-5.6262	3.35605e-06	0.000722479	4.4766
RFTN1	-0.320879	7.64129	-5.61207	3.49586e-06	0.000746775	4.43789
MYBL1	-0.81256	6.22346	-5.59069	3.71864e-06	0.000772412	4.3793
RHOC	-0.385051	7.2618	-5.58909	3.73597e-06	0.000772412	4.3749	scRNA
GAPDH	0.384906	8.60691	5.55467	4.12676e-06	0.000838625	4.28055	scRNA
SOCS2	-0.430812	6.21447	-5.55387	4.13628e-06	0.000838625	4.27837
KIR3DL1	-0.684034	5.66452	-5.51609	4.6137e-06	0.000925051	4.17478
PDGFD	-0.474082	5.47888	-5.51539	4.62306e-06	0.000925051	4.17286
ATPGD1	-0.33466	5.57917	-5.51113	4.6803e-06	0.000925051	4.16119
PADI4	0.567807	7.6215	5.50555	4.75653e-06	0.000933588	4.14587	LM22
RNF144	-0.529184	6.41764	-5.48863	4.99494e-06	0.000968958	4.09949
NUAK1	-0.323025	5.12546	-5.48227	5.08775e-06	0.000980906	4.08203
TFDP1	0.336543	6.94566	5.47934	5.13107e-06	0.000983225	4.07399
ZBTB16	-0.378236	5.38731	-5.47258	5.23232e-06	0.000992946	4.05546
MOSC1	0.601369	6.37058	5.47174	5.24499e-06	0.000992946	4.05316
SETMAR	-0.350107	6.13152	-5.46824	5.29843e-06	0.000997057	4.04355
FLJ43093	0.460123	5.86298	5.46364	5.36938e-06	0.00100439	4.03094
SESN1	-0.518537	6.28559	-5.45701	5.47339e-06	0.0010152	4.01274	B, T
CAPG	0.427504	5.80817	5.45585	5.49175e-06	0.0010152	4.00957	scRNA
LTBR	0.584	6.01422	5.45138	5.56321e-06	0.0010224	3.99731
SORT1	0.43355	6.38017	5.44016	5.7468e-06	0.00104999	3.96652
CD2	-0.385248	8.17319	-5.43423	5.84624e-06	0.00106199	3.95025	LM22/scRNAseq
LOC391075	0.539297	7.88015	5.42303	6.03867e-06	0.00108656	3.91954
IL7R	-0.54443	8.51004	-5.42234	6.05069e-06	0.00108656	3.91765	LM22/scRNAseq
TSEN54	-0.372671	5.89905	-5.41602	6.16246e-06	0.00110035	3.9003
FASLG	-0.565449	5.43383	-5.41288	6.21869e-06	0.00110412	3.89168	LM22
ASGR2	0.479044	5.89896	5.39879	6.4773e-06	0.00112486	3.85305	LM22
KIR2DS5	-0.62807	5.59425	-5.3985	6.48291e-06	0.00112486	3.85223
LRRC26	-0.343487	5.20053	-5.39682	6.51448e-06	0.00112486	3.84762	scRNA
KLF12	-0.454398	6.09493	-5.3823	6.79398e-06	0.00116671	3.80779
LOC728855	-0.311651	6.96563	-5.35436	7.36593e-06	0.00125805	3.73114
PRKCH	-0.423103	8.16739	-5.34145	7.64634e-06	0.00129889	3.69572	scRNA
FBXO32	-0.301534	5.76014	-5.33447	7.80244e-06	0.00131123	3.67656
HK3	0.551988	6.71669	5.33158	7.86784e-06	0.00131518	3.66864	LM22
LOC728877	0.390305	7.03191	5.32694	7.97421e-06	0.00132591	3.65591
TMEM181	-0.444093	7.16218	-5.30742	8.43757e-06	0.00138321	3.60235
KLRC3	-0.713442	5.63768	-5.30688	8.45083e-06	0.00138321	3.60087	LM22
S100A8	0.344691	9.83699	5.2975	8.68325e-06	0.0014066	3.57514	scRNA
IL18R1	-0.570877	6.28603	-5.26894	9.43142e-06	0.0015122	3.49678	LM22
LOC652126	0.303919	4.98728	5.24815	1.00161e-05	0.00158175	3.43976
DYSF	0.825733	6.58636	5.23768	1.03244e-05	0.00160072	3.41102
LOC284757	-0.327354	5.32903	-5.23715	1.034e-05	0.00160072	3.40958
TACC3	0.33303	6.40819	5.2332	1.04589e-05	0.00161118	3.39875
GPR56	-0.60433	7.40606	-5.23101	1.05254e-05	0.00161352	3.39274
UAP1L1	0.337954	5.53634	5.19694	1.16158e-05	0.00173822	3.2993
RAB11FIP5	-0.411722	5.61498	-5.1675	1.26486e-05	0.00186617	3.21856
FES	0.360241	6.83606	5.14747	1.34029e-05	0.00196823	3.16366	LM22/scRNAseq
EAF2	0.454214	6.35331	5.12907	1.41356e-05	0.00206616	3.11322	LM22/scRNAseq
HSF2	-0.295231	5.7929	-5.10873	1.49923e-05	0.00215137	3.05745
MMP9	1.05213	5.56898	5.07343	1.66033e-05	0.00235034	2.96074	LM22
FBN2	0.408983	5.80155	5.06688	1.69208e-05	0.00238454	2.94279
FYN	-0.276531	7.11068	-5.0642	1.70525e-05	0.00239238	2.93544	scRNA
OTOF	0.910876	5.35825	5.05591	1.74659e-05	0.00243948	2.91274
LHFPL2	0.518356	5.87762	5.03418	1.85979e-05	0.00256342	2.85325
WDR67	-0.418434	6.23726	-5.0197	1.93928e-05	0.00263311	2.8136
SERPINB8	0.280913	5.69573	5.01462	1.96797e-05	0.00264297	2.79968
LOC648868	-0.426679	5.303	-4.99121	2.10569e-05	0.00281589	2.73561
CECR6	0.323706	5.41361	4.9842	2.14879e-05	0.00282162	2.71642
CCL4L2	-0.831867	6.43771	-4.98222	2.16113e-05	0.00282162	2.71099
ENPP4	-0.379124	5.94979	-4.98205	2.16215e-05	0.00282162	2.71055
CYFIP1	0.292903	5.5736	4.982	2.16249e-05	0.00282162	2.7104
ZYX	0.33304	7.61197	4.97461	2.20916e-05	0.00285838	2.69017	scRNA
TARP	-0.547045	6.91321	-4.95004	2.3716e-05	0.00299317	2.62297
PCYOX1	-0.284469	5.69084	-4.94058	2.43725e-05	0.00304648	2.59711
CREG1	0.508701	7.18753	4.92991	2.51353e-05	0.00310985	2.56793
NCF2	0.590195	7.25433	4.92846	2.5241e-05	0.00311068	2.56396	LM22/scRNAseq
CALM1	-0.295251	8.62489	-4.9241	2.55603e-05	0.00313454	2.55205	scRNA
VSIG4	0.827192	5.31757	4.9231	2.56341e-05	0.00313454	2.54932
HP	0.7307	5.4465	4.91797	2.60163e-05	0.00316895	2.53531
RNASE3	1.04824	5.54155	4.90892	2.6705e-05	0.00322781	2.51057
GPD1L	-0.350975	6.90184	-4.9071	2.68462e-05	0.00323245	2.50557
NCF4	0.440493	6.2835	4.90498	2.70105e-05	0.00323981	2.4998	Myeloid, scRNA
KIAA0355	-0.278085	6.50412	-4.89588	2.77296e-05	0.00328919	2.47492
KLRC1	-0.688541	5.66607	-4.8939	2.78885e-05	0.00328919	2.46951	scRNA
STAT4	-0.506241	7.70433	-4.89189	2.80501e-05	0.00328919	2.46404
PTPRM	-0.333248	5.27548	-4.8887	2.83095e-05	0.00329502	2.45532
MRFAP1L1	-0.322945	6.84411	-4.88246	2.88243e-05	0.00333027	2.43826
CD96	-0.51907	7.23733	-4.86177	3.05963e-05	0.00350919	2.38178	LM22
CD1C	-0.33109	5.65132	-4.85226	3.14472e-05	0.00359367	2.35581	Myeloid, LM22
FLJ11795	-0.333308	5.47774	-4.83732	3.28319e-05	0.00373831	2.31503
CLIC3	-0.660234	6.5388	-4.83444	3.3105e-05	0.00375581	2.30718	scRNA
DUSP14	-0.312154	5.49288	-4.83134	3.34022e-05	0.00376148	2.29873
CAMK2N1	-0.290171	5.35738	-4.83018	3.35141e-05	0.00376148	2.29556
SULT1A4	0.495812	6.39636	4.82739	3.37855e-05	0.00376837	2.28793
PAFAH2	-0.31426	5.91815	-4.81833	3.46795e-05	0.00385101	2.26321
PLEKHF1	-0.779954	6.68261	-4.80973	3.55492e-05	0.00390619	2.23977	LM22/scRNAseq
LOC652113	0.347179	5.0507	4.80434	3.61058e-05	0.00395352	2.22507
GK5	-0.398733	5.68969	-4.80156	3.6396e-05	0.00395996	2.21749
ADAMTS2	0.282374	4.90189	4.80136	3.64166e-05	0.00395996	2.21695
PTGER4	-0.396647	7.35364	-4.79853	3.67156e-05	0.00397871	2.20921
IFNGR2	0.355783	8.43775	4.78206	3.84993e-05	0.00415766	2.16433	scRNA
FCGR1C	0.402209	5.6837	4.76753	4.01443e-05	0.00430572	2.12474
H1F0	0.489604	6.34531	4.74994	4.22298e-05	0.00446839	2.07683	Myeloid
TXK	-0.551053	6.16945	-4.72984	4.47446e-05	0.00465907	2.02211	LM22
CRY1	-0.325439	5.90112	-4.72846	4.49214e-05	0.00465907	2.01838
SERPINB1	0.334833	7.67023	4.72013	4.60118e-05	0.00475647	1.99569	scRNA
SAMD3	-0.464432	6.96779	-4.70364	4.82456e-05	0.00497104	1.95086	scRNA
KIR3DL3	-0.402736	5.2415	-4.69462	4.95138e-05	0.00503937	1.92632
TALDO1	0.281893	8.1816	4.69352	4.96709e-05	0.00503937	1.92332	scRNA
SNORA12	-0.549863	6.59119	-4.69243	4.98263e-05	0.00503937	1.92037
HPGD	-0.365281	5.5814	-4.68378	5.10809e-05	0.00512866	1.89685
ZNF264	-0.365796	5.45145	-4.68169	5.13881e-05	0.00514026	1.89118
LITAF	-0.31693	8.49433	-4.68071	5.15333e-05	0.00514026	1.88852	Myeloid, scRNA
KLRC2	-0.754169	5.38751	-4.67968	5.16872e-05	0.00514026	1.8857
CEBPA	0.488853	6.91056	4.6773	5.20407e-05	0.00515909	1.87925	scRNA
CLIC4	0.299629	5.92811	4.675	5.2386e-05	0.00517698	1.873
ZC3HAV1	-0.266709	6.79741	-4.67165	5.28923e-05	0.00521064	1.86391
BCL11B	-0.435158	7.12104	-4.65649	5.52471e-05	0.00539191	1.82272	LM22/scRNAseq
C6orf173	0.379738	5.49932	4.65453	5.5559e-05	0.00540557	1.8174
WFDC1	0.273699	4.84611	4.64962	5.63483e-05	0.00546544	1.80407
SLCO4C1	-0.287	5.45704	-4.63909	5.8078e-05	0.00561587	1.77548
CD19	0.512434	6.90385	4.62874	5.98308e-05	0.00576762	1.74738	LM22/scRNAseq
PTPN4	-0.393371	6.96239	-4.62639	6.02345e-05	0.00578877	1.74102
GPR114	-0.449024	6.41753	-4.61904	6.15185e-05	0.00585238	1.72109
OLFM4	1.374	5.62014	4.60982	6.31675e-05	0.00596127	1.69609
NKG7	-0.444301	9.0199	-4.60428	6.41797e-05	0.00603865	1.68107	LM22/scRNAseq
LOC730024	-0.265813	5.01687	-4.60251	6.45071e-05	0.00605134	1.67626
OLIG1	0.435229	5.88022	4.57905	6.89948e-05	0.00641488	1.61271
SIRPA	0.38283	7.55275	4.56884	7.10447e-05	0.00656662	1.58505
ACPP	0.326987	5.50209	4.56581	7.16636e-05	0.0066044	1.57685
FCGR1A	0.438411	5.85665	4.56339	7.21625e-05	0.0066116	1.5703	Myeloid
TPM2	-0.300441	5.62895	-4.53567	7.8125e-05	0.00706803	1.49531	scRNA
NQO2	0.508488	6.04104	4.53403	7.84937e-05	0.00706803	1.49086
PGD	0.406862	7.5301	4.51657	8.25153e-05	0.00736684	1.44368
HMGB2	0.359623	7.38746	4.50889	8.43487e-05	0.00748798	1.42293	scRNA
LOC401845	0.502054	5.3491	4.50253	8.58976e-05	0.0075614	1.40574
CCDC16	-0.335095	6.56183	-4.49203	8.85148e-05	0.00768416	1.37741
CD14	0.394385	9.18228	4.48763	8.96353e-05	0.00776	1.36553	scRNA
MAGEE1	-0.278355	5.59649	-4.46611	9.5321e-05	0.0081401	1.30748
FAM179A	-0.452196	6.19767	-4.46335	9.60772e-05	0.00814819	1.30002
CCR3	-0.442844	5.18664	-4.4632	9.61169e-05	0.00814819	1.29963	LM22
ANG	0.568419	5.96086	4.45091	9.95507e-05	0.00829501	1.2665
SCRN1	-0.289969	6.08622	-4.44011	0.000102669	0.00844977	1.2374
ALDH2	0.548462	7.11104	4.43996	0.000102712	0.00844977	1.23701	scRNA
AKR1C4	-0.293193	5.15922	-4.43815	0.000103244	0.00847143	1.23212
IDH1	0.330015	6.39546	4.43359	0.000104596	0.00851562	1.21985
CEP78	-0.361979	6.32116	-4.42941	0.000105853	0.00857353	1.20858
PSCDBP	-0.3673	6.83679	-4.42619	0.00010683	0.00862376	1.19991
LOC644237	0.386166	6.63094	4.42466	0.000107296	0.00862376	1.1958
TSPO	0.352169	8.34652	4.42006	0.000108714	0.00870659	1.18342	scRNA
TTC16	-0.282613	5.55072	-4.41952	0.000108881	0.00870659	1.18197
CLDND2	-0.482199	6.11179	-4.40498	0.00011349	0.00899448	1.14286
FCGR1B	0.58447	6.14298	4.40335	0.000114019	0.00900293	1.13847	Myeloid
GZMA	-0.414569	8.58887	-4.39658	0.000116241	0.00910966	1.12027	LM22/scRNAseq
BST1	0.396619	5.87498	4.39498	0.00011677	0.00912841	1.11599	LM22
CD40LG	-0.307607	5.51203	-4.38586	0.000119845	0.00929935	1.09148	LM22
TUSC4	-0.271661	7.35687	-4.38323	0.000120747	0.00934632	1.0844
EMR3	-0.348901	5.25634	-4.38119	0.000121451	0.00937765	1.07892	LM22
CLEC4C	-0.299861	5.11212	-4.37465	0.000123734	0.00949225	1.06136
IMPA2	0.47495	6.79312	4.37435	0.000123841	0.00949225	1.06054	scRNA
CDKN1C	-0.542881	5.46088	-4.37064	0.000125154	0.00956958	1.0506	scRNA
PPPDE2	0.378431	6.33628	4.35828	0.000129637	0.00981681	1.01742
SEPX1	0.419894	8.11933	4.3508	0.000132425	0.00999657	0.997358
CKAP4	0.471021	7.14852	4.34493	0.000134654	0.0101236	0.981619
EPSTI1	0.63502	7.66945	4.34398	0.000135021	0.0101269	0.979059
FCGRT	0.422433	7.59669	4.34136	0.000136028	0.010143	0.972049	scRNA
GVIN1	-0.582674	7.42759	-4.34091	0.000136204	0.010143	0.970835
SLC15A4	-0.268048	6.99347	-4.33749	0.000137533	0.0101937	0.961678	scRNA
SULT1A3	0.37019	5.79834	4.33416	0.000138845	0.0102521	0.952731
LXN	0.316312	5.83778	4.33276	0.000139397	0.0102593	0.948989
SULT1A2	0.36755	5.7541	4.32412	0.000142865	0.0104654	0.925833
MMP8	0.582678	5.00669	4.3226	0.000143481	0.0104861	0.921776
LOC652694	1.24404	7.51857	4.31741	0.000145615	0.0105781	0.907866
NMT2	-0.349887	5.85745	-4.31007	0.000148679	0.0106603	0.888239
SLC38A10	0.282946	5.44523	4.30823	0.000149461	0.0106603	0.883296
NCF1C	0.697681	7.23857	4.30803	0.000149547	0.0106603	0.882756
BZRAP1	-0.274268	5.37386	-4.30468	0.000150974	0.0107089	0.873811
ALDH1A1	0.498602	6.71353	4.30308	0.000151663	0.0107089	0.869516
LOC643733	-0.296381	5.81256	-4.30234	0.000151981	0.0107089	0.867544
CA5B	-0.310623	6.2425	-4.2993	0.000153299	0.0107535	0.859408
LOC642333	-0.266489	7.56663	-4.29829	0.00015374	0.0107605	0.8567
FLJ12078	-0.313657	6.13011	-4.29678	0.000154398	0.0107825	0.85268
RSBN1	-0.449095	6.60677	-4.29447	0.000155416	0.01079	0.846485
RNH1	0.326404	6.44568	4.29342	0.00015588	0.01079	0.843681	scRNA
KIF21A	-0.27944	5.8266	-4.27224	0.000165535	0.0113089	0.78707
CD33	0.424499	6.92866	4.27115	0.000166047	0.0113193	0.784164	LM22/scRNAseq
MACF1	-0.298005	6.22749	-4.2675	0.000167774	0.0113876	0.774418
SCPEP1	0.39851	7.55358	4.24698	0.00017782	0.0119261	0.719656	scRNA
SMARCD3	0.277006	5.58567	4.24131	0.000180697	0.0120564	0.704546
SPATS2L	0.454134	5.90105	4.22377	0.000189898	0.0126067	0.657789
KIAA1671	-0.378685	6.01465	-4.22331	0.000190147	0.0126067	0.656554
GNA15	0.325192	6.52517	4.20536	0.000200051	0.0130702	0.608771	scRNA
KIR2DS3	-0.291215	5.07084	-4.20058	0.000202769	0.013193	0.59607
LOC648470	-0.35502	6.37633	-4.19396	0.000206598	0.0134143	0.578469
HGD	-0.391608	5.42767	-4.18332	0.000212907	0.0136547	0.550166	scRNA
SIGLEC16	0.444161	5.2819	4.18041	0.000214661	0.0136867	0.542449
ARG1	0.645282	5.19216	4.17767	0.000216332	0.0137621	0.535152
RAP2A	-0.320208	6.77533	-4.17683	0.000216843	0.0137667	0.532934
LRP3	0.398991	5.73474	4.17421	0.000218453	0.0138131	0.525977
ANKRD55	-0.31853	5.48207	-4.1658	0.000223704	0.0140884	0.503634	LM22
S1PR3	0.389942	5.57076	4.14975	0.000234061	0.0145368	0.46107
RENBP	0.356449	6.41088	4.14601	0.000236545	0.0146426	0.451146	LM22
TMEM2	-0.319897	6.57933	-4.14389	0.000237963	0.0146426	0.445524
MPO	0.978704	5.74777	4.14311	0.000238484	0.0146426	0.443468
GIMAP7	-0.43401	8.08841	-4.1406	0.000240178	0.0146785	0.436813	scRNA
RAB22A	-0.373056	6.73814	-4.13967	0.000240813	0.0146785	0.434333
PLEKHM2	0.313091	6.99381	4.13937	0.000241015	0.0146785	0.433544
NCF1B	0.348097	5.48068	4.13695	0.000242663	0.0147504	0.427136
C16orf72	-0.287522	6.29211	-4.13435	0.000244444	0.014789	0.420262
CITED4	0.450139	5.45772	4.13322	0.000245223	0.014789	0.417269	scRNA
AZU1	0.808098	5.3456	4.13277	0.000245534	0.014789	0.416077	LM22
GATA2	-0.361681	5.24892	-4.13219	0.00024594	0.014789	0.414525
CTSW	-0.604051	6.77563	-4.13193	0.000246123	0.014789	0.413827	B, T, LM22/scRNAseq
UHRF1	0.367299	5.37397	4.11823	0.000255799	0.0152249	0.377577
RPS7	0.311487	5.81984	4.1158	0.000257557	0.0152717	0.371141
SERPINB10	0.268182	5.04606	4.11044	0.00026147	0.0153974	0.356969
LOC647460	0.496567	5.30995	4.09808	0.000270723	0.0158178	0.32429
IFI44	0.798245	7.77488	4.09799	0.000270794	0.0158178	0.324044	B, T, Myeloid
NPL	0.403137	6.40525	4.09054	0.000276524	0.0160333	0.304368	LM22
FUT4	0.316958	6.24082	4.08722	0.000279119	0.0161177	0.295594	Myeloid
HLX	0.333463	5.58368	4.08666	0.000279559	0.0161177	0.294113
EDG1	-0.476956	6.61894	-4.08618	0.000279932	0.0161177	0.292861
CEACAM8	1.30331	5.79757	4.07452	0.000289259	0.0164084	0.262072	LM22
VEZF1	-0.37717	7.35674	-4.07079	0.000292308	0.0164625	0.252225	scRNA
C5orf53	-0.394475	5.68685	-4.06793	0.000294666	0.0165065	0.244677
HNRPDL	-0.274973	6.84749	-4.06603	0.000296241	0.0165065	0.239671
SLFN13	-0.278388	5.6672	-4.06358	0.000298284	0.0165616	0.233215
MATK	-0.63638	6.50348	-4.06158	0.000299964	0.0166255	0.22794	scRNA
RNF125	-0.3915	5.65455	-4.05629	0.000304445	0.0167631	0.214016
SLC1A7	-0.430564	5.30054	-4.05163	0.000308456	0.0169275	0.201725
ANKRD33	0.414458	6.22812	4.05141	0.000308644	0.0169275	0.201154
PAPD5	-0.278638	6.89268	-4.04414	0.000315003	0.0170399	0.182005
LOC651751	0.94592	6.97015	4.044	0.00031513	0.0170399	0.181627
C21orf7	-0.551652	8.64169	-4.04212	0.000316797	0.0170399	0.176675
PYGL	0.401632	7.15384	4.04091	0.000317874	0.0170469	0.173488
BRI3P1	0.396387	7.00978	4.03496	0.000323217	0.0172355	0.15784
LOC647506	1.09234	7.73067	4.03452	0.000323616	0.0172355	0.156681
IGF2R	-0.366953	7.75371	-4.0337	0.00032436	0.0172355	0.154527	Myeloid
OAS1	0.526588	6.38588	4.03335	0.000324681	0.0172355	0.153599	B, T, scRNA
PPP1R13B	-0.270872	5.58379	-4.02423	0.000333087	0.0175043	0.129606
AXIN2	-0.356815	5.9042	-4.01533	0.000341487	0.0178043	0.106232
KRT73	-0.573041	5.48008	-4.01321	0.000343518	0.0178418	0.100668
S100A9	0.426212	9.8655	4.00738	0.000349172	0.0180182	0.0853485	scRNA
CCL5	-0.283671	9.43939	-4.00544	0.00035107	0.0180865	0.0802609	LM22/scRNAseq
LOC729505	0.29093	5.64159	3.99891	0.000357547	0.0183299	0.0631112
MEX3C	-0.329017	6.30258	-3.9978	0.000358658	0.018357	0.0601985
DYRK2	-0.347941	6.81372	-3.9917	0.000364826	0.0185819	0.0442045	Myeloid
QPCT	0.498299	6.48393	3.98627	0.00037041	0.0187147	0.0299539	LM22
RPA2	-0.274454	7.67823	-3.9818	0.000375069	0.0188348	0.018231
LOC388275	-0.350695	7.27085	-3.96938	0.000388308	0.0193698	-0.0143016
LOC729102	-0.308507	8.7589	-3.9666	0.000391332	0.0194685	-0.0215758
C21orf81	-0.573396	5.43645	-3.96251	0.000395819	0.0195617	-0.0322638
FAH	0.386953	5.42514	3.95007	0.000409802	0.0200528	-0.0648124
TMEM144	0.306038	5.59797	3.94144	0.000419788	0.0203899	-0.0873786
PDGFRB	-0.403988	5.53653	-3.93334	0.000429361	0.0207551	-0.108512
FCRL5	0.367543	5.35327	3.93198	0.000431001	0.020774	-0.112085
CES1	0.435517	5.60435	3.92401	0.00044067	0.0210452	-0.132874	scRNA
SNRK	-0.299007	7.5372	-3.91656	0.000449906	0.0214223	-0.152306
C17orf91	0.442596	5.86336	3.91577	0.000450898	0.0214371	-0.15437
STX7	0.274392	5.906	3.91434	0.000452693	0.0214899	-0.158093	scRNA
KLRA1	-0.315577	5.39221	-3.909	0.000459463	0.021703	-0.171999
ACSL1	0.569945	6.79478	3.90808	0.000460648	0.021703	-0.174411	Myeloid
TIMP2	0.341012	6.43823	3.90795	0.000460816	0.021703	-0.174752	scRNA
GLS	-0.325582	6.4571	-3.90755	0.000461325	0.021703	-0.175786
EBI2	-0.397149	7.13194	-3.90151	0.000469145	0.0219653	-0.19153
GNG2	-0.394607	6.97365	-3.90034	0.000470673	0.0219746	-0.194577	scRNA
CTSH	0.317786	7.59832	3.89745	0.000474465	0.0220244	-0.202091	scRNA
PYCARD	0.300352	7.46409	3.88774	0.000487441	0.0224939	-0.227358	scRNA
SYT11	-0.342727	7.62602	-3.88027	0.000497656	0.022898	-0.246777	B,T
GIMAP5	-0.506074	7.25138	-3.87889	0.000499569	0.0229189	-0.250368
TAF15	-0.423816	7.02495	-3.86285	0.000522304	0.0237539	-0.292027
ORM1	0.60858	5.26747	3.85721	0.000530532	0.0239885	-0.306656
IFI44L	1.0626	7.42601	3.85671	0.000531279	0.0239885	-0.307972	B, T, Myeloid, LM22
LOC652616	0.44611	5.6969	3.8535	0.000536015	0.024133	-0.316277
RBM47	0.378189	6.71791	3.85046	0.000540553	0.0242677	-0.324165
POM121C	-0.296358	7.61627	-3.84843	0.000543612	0.0243355	-0.329446
HERC1	-0.288129	6.95609	-3.84535	0.000548256	0.0244154	-0.337405
SLC45A3	-0.427256	5.53465	-3.84519	0.000548503	0.0244154	-0.337826
CFP	0.402238	6.40857	3.84338	0.000551269	0.0244692	-0.342532	LM22/scRNAseq
SPOCK2	-0.330661	8.57418	-3.8424	0.000552754	0.0244807	-0.345049	LM22/scRNAseq
PRKCQ	-0.298938	7.11936	-3.83984	0.000556695	0.0245791	-0.351697
PLXNB2	0.344292	6.10145	3.83125	0.000570093	0.0249871	-0.373942	scRNA
ZNF17	-0.28331	5.69505	-3.8269	0.000576995	0.0251842	-0.385198
PTGDS	-0.648935	5.85072	-3.82637	0.000577836	0.0251859	-0.38656
KIR2DL1	-0.609807	5.7053	-3.81899	0.000589762	0.0254936	-0.405665	LM22
CLC	-0.825283	6.97638	-3.80746	0.000608857	0.0261683	-0.43546	LM22
ZNF573	-0.407351	5.92353	-3.80622	0.000610942	0.0261683	-0.438656
GNPTAB	-0.310125	6.08265	-3.80355	0.000615458	0.0263148	-0.445541	scRNA
S100A12	0.679922	7.36023	3.79278	0.000634031	0.0267092	-0.473332	LM22/scRNAseq
AHCY	0.391952	6.62471	3.7903	0.00063839	0.0268568	-0.479736	scRNA
HNRPA1P4	-0.330048	8.07688	-3.78792	0.000642598	0.0269257	-0.485876
C3orf19	-0.274225	6.59762	-3.78646	0.000645192	0.0269625	-0.48964
ASTE1	-0.268169	5.8662	-3.78176	0.000653613	0.0272059	-0.501759
TYMS	0.620662	5.95633	3.76752	0.000679779	0.0279983	-0.538432
SBK1	-0.302835	6.17344	-3.76122	0.000691667	0.0284135	-0.554626
CFLAR	-0.310521	7.62401	-3.75876	0.000696372	0.0285505	-0.560958
ANKRD20A1	-0.34826	5.28661	-3.75853	0.00069682	0.0285505	-0.561558
C1QC	0.314705	5.08056	3.75348	0.00070657	0.0288372	-0.574535
LOC93622	-0.27117	6.12633	-3.74969	0.000713984	0.029102	-0.584283
ENTPD1	0.332258	6.1364	3.74759	0.000718113	0.0292324	-0.589668
ALOX5	0.304197	7.42974	3.7387	0.000735874	0.0296686	-0.61248	LM22/scRNAseq
C20orf100	0.358974	6.04312	3.73458	0.000744256	0.0298068	-0.623054
PRAM1	0.353246	6.50465	3.73444	0.000744554	0.0298068	-0.623427	scRNA
IGLL1	0.563183	8.18655	3.73068	0.000752275	0.0299744	-0.633057
VCAN	0.414048	8.65063	3.73055	0.000752555	0.0299744	-0.633404	scRNA
C2orf89	-0.356057	6.40462	-3.72879	0.000756188	0.030081	-0.6379
BAG3	-0.28297	5.85988	-3.72574	0.000762563	0.0302962	-0.645735	B, T
EDAR	-0.263981	5.23183	-3.72183	0.000770786	0.0305072	-0.655745
ELANE	1.30914	6.00098	3.71847	0.000777929	0.0307285	-0.664354	LM22
SLC20A1	-0.310254	7.66211	-3.71364	0.000788311	0.0310051	-0.676724
HEBP2	0.294468	7.41412	3.71319	0.000789287	0.0310051	-0.677879	scRNA
CDCA7	0.423443	5.88729	3.70325	0.000811106	0.0317828	-0.70332
OAF	0.337923	6.15704	3.69529	0.000828986	0.0322822	-0.72366
C20orf103	-0.345299	5.40416	-3.6913	0.000838096	0.0325563	-0.733853
OGFRL1	0.362845	5.92388	3.68997	0.000841162	0.0325724	-0.737258	scRNA
KYNU	0.367922	6.97061	3.6879	0.000845948	0.0326657	-0.742549	Myeloid, LM22
HVCN1	0.273498	6.30273	3.67809	0.000868951	0.0332615	-0.767565	scRNA
PID1	-0.424141	5.75698	-3.67429	0.000878036	0.0334868	-0.777262
ASPM	0.374617	5.37329	3.66334	0.000904727	0.0343381	-0.805176
LOC730316	-0.270935	7.66825	-3.65809	0.000917804	0.0347505	-0.81855
LYPD2	-0.306495	5.08866	-3.65384	0.000928521	0.0348958	-0.829369
GZMH	-0.471443	8.59001	-3.65261	0.000931635	0.0348958	-0.832488	LM22/scRNAseq
LOC392437	0.497256	8.83973	3.65054	0.000936905	0.0350514	-0.837745
FAM190B	-0.330254	6.64154	-3.64672	0.000946721	0.0352926	-0.847455
CEACAM6	1.06312	5.56153	3.64586	0.000948962	0.0353342	-0.849658
ALDOA	0.396109	7.32738	3.64128	0.000960887	0.035619	-0.861292	scRNA
C5orf21	-0.318117	6.5656	-3.6377	0.000970306	0.0358318	-0.870378
DRAM1	0.263502	5.89123	3.6311	0.000987946	0.0363125	-0.887159
C9orf167	0.307044	5.58728	3.6256	0.00100286	0.0366414	-0.901112
H1FX	0.543683	6.58605	3.6248	0.00100505	0.0366414	-0.903148	Myeloid,scRNA
CST3	0.378444	9.26943	3.62306	0.0010098	0.0367293	-0.907538	scRNA
LOC729816	0.437866	6.08912	3.61965	0.00101923	0.0370292	-0.916188
DEFA1B	1.8271	7.58988	3.61862	0.00102211	0.037091	-0.918816
FSCN1	0.269312	5.99049	3.61324	0.00103718	0.037508	-0.932443
CEACAM1	0.456849	5.37234	3.60624	0.00105712	0.0380266	-0.950171
RAPGEF6	-0.327377	7.03135	-3.59029	0.00110397	0.0390045	-0.990526
NEXN	0.548411	6.11419	3.59011	0.00110449	0.0390045	-0.990959
LOC100134379	0.40102	5.06986	3.5886	0.00110903	0.0390045	-0.994776
ITK	-0.317234	7.91262	-3.58844	0.00110953	0.0390045	-0.995197	LM22
IL17RA	0.354061	6.35785	3.58625	0.00111614	0.0391472	-1.00072	scRNA
MYD88	0.323451	7.06606	3.58392	0.00112322	0.0393515	-1.0066	scRNA
C5orf39	-0.384086	7.17631	-3.58194	0.00112927	0.0394911	-1.0116
HPSE	0.330287	6.08507	3.58173	0.00112992	0.0394911	-1.01214	LM22
ADORA3	0.361672	5.10437	3.57418	0.00115331	0.0400484	-1.03119
MGST2	0.341626	6.997	3.57098	0.00116335	0.040185	-1.03925	scRNA
LOC653600	1.78562	6.65549	3.57089	0.00116363	0.040185	-1.03948
LOC440359	0.46566	6.62555	3.57027	0.00116562	0.0402093	-1.04107
MS4A6A	0.408372	8.40809	3.56862	0.00117083	0.0403449	-1.04522	LM22/scRNAseq
LCN2	0.946442	7.18531	3.56743	0.00117461	0.0404308	-1.04821
ATM	-0.376968	7.07761	-3.56455	0.00118382	0.0407033	-1.05548	scRNA
MGC15763	-0.39587	6.18801	-3.55061	0.00122937	0.0416766	-1.09057
DEFA3	1.7836	7.69783	3.54931	0.00123369	0.0417329	-1.09383
MAN2B1	0.30823	6.14094	3.54621	0.0012441	0.0418548	-1.10165
SIGLEC1	0.373354	5.02649	3.54546	0.00124661	0.0418548	-1.10352	Myeloid, LM22
E2F2	0.42807	6.72884	3.54378	0.0012523	0.0419624	-1.10775
DDX46	-0.290249	6.41408	-3.54026	0.00126428	0.0422674	-1.1166
PNMA3	-0.316148	5.52411	-3.53241	0.0012914	0.0427645	-1.13632
ADAM15	0.345389	6.54017	3.53087	0.00129679	0.0428526	-1.14018
ABLIM1	-0.272375	6.69801	-3.52373	0.00132205	0.0433167	-1.1581
CSDA	0.395268	8.14671	3.51258	0.00136243	0.0443558	-1.18605	B, T
IFI6	0.570971	7.93882	3.5123	0.00136345	0.0443558	-1.18674	B, T, Myeloid
PDCD4	-0.285145	7.68759	-3.50802	0.00137927	0.0445936	-1.19745	scRNA
DEFA1	1.64192	8.15484	3.503	0.00139808	0.0450165	-1.21003
TACSTD2	0.522236	5.1102	3.49664	0.00142222	0.0457002	-1.22592
IRAK3	0.27978	6.65519	3.49039	0.00144639	0.0463818	-1.24156	scRNA
CDCA5	0.441844	5.53544	3.48868	0.00145306	0.046501	-1.24583
C10orf104	-0.272863	6.34597	-3.48498	0.00146759	0.0467279	-1.25506
DEFA4	1.3396	5.99362	3.47728	0.00149831	0.047374	-1.27428	LM22
MTSS1	-0.295144	6.85579	-3.47188	0.00152022	0.0478703	-1.28775	scRNA
SORL1	-0.367275	7.26979	-3.47031	0.00152663	0.0479567	-1.29165
KIAA1128	-0.288991	6.41353	-3.47015	0.0015273	0.0479567	-1.29206
LOC284648	0.266629	5.0715	3.4697	0.00152913	0.0479584	-1.29316
SKAP1	-0.27452	7.13744	-3.46737	0.00153873	0.0481154	-1.29897	LM22
ABCA13	0.368025	4.90877	3.46328	0.00155572	0.0483559	-1.30915
PKM2	0.277745	6.26509	3.45746	0.00158023	0.0488389	-1.32365
C3AR1	0.355075	5.5911	3.44865	0.00161802	0.0495595	-1.34556	LM22
