# Supplementary material for: Insights from deconvolution of cell subtype proportions enhance the interpretation of functional genomic data
Source: PLoS One. 2019 Apr 25;14(4):e0215987. doi: 10.1371/journal.pone.0215987 (PMC6483354; doi:10.1371/journal.pone.0215987)
Supplement: S8 Table — (XLSX) [file pone.0215987.s010.xlsx]

## Sheet: S8 Table
S8 Table. Lists of differentially methylated CpG site in LUPUS patients before and after the cell subtype proportion adjustment (PC-ces)
Before (2154 CpG sites, FDR<0.05, delta beta value (case-control) >=10%)									After (40 CpG sites, FDR<0.05, delta beta value (case-control) >=10%)
CpG ID	log2-fold-change	Average expression	t statistics	p-value	FDR adjusted p-value	Log-odds of DMP	Delta Beta (SLE-NC)		CpG ID	log2-fold-change	Average expression	t statistics	p-value	FDR adjusted p-value	Log-odds of DMP	Delta Beta (SLE-NC)	Status
cg08122652	-2.59769	0.580883	-21.7155	6.38e-22	2.22e-16	35.7882	-0.416587		cg08122652	-2.533	0.580883	-11.1735	2.74837e-12	9.57795e-07	12.7241	-0.408632	Cell-intrinsic
cg00959259	-2.70724	-0.829309	-20.3637	5.17e-21	7.18e-16	34.2681	-0.370522		cg22930808	-2.65972	-0.261814	-10.5809	1.03691e-11	1.8068e-06	11.9786	-0.407651	Cell-intrinsic
cg26312951	-2.23205	-1.29706	-20.2516	6.18e-21	7.18e-16	34.1358	-0.292258		cg14750551	-1.10169	2.18964	-5.50171	5.42494e-06	0.0420126	3.17609	-0.132908	Cell-intrinsic
cg01028142	-2.45501	1.242	-19.0913	4.14e-20	3.61e-15	32.7063	-0.36709		cg00959259	-2.26551	-0.829309	-9.66209	8.87333e-11	7.7308e-06	10.7135	-0.314666	Cell-intrinsic
cg21549285	-3.41379	0.0350706	-17.7298	4.38e-19	3.05e-14	30.8791	-0.516974		cg26312951	-2.06428	-1.29706	-9.14787	3.09577e-10	1.62564e-05	9.94382	-0.272888	Cell-intrinsic
cg22930808	-2.9891	-0.261814	-17.3122	9.28e-19	5.39e-14	30.2838	-0.443225		cg07839457	-2.31126	-1.14643	-9.14119	3.14714e-10	1.62564e-05	9.93353	-0.357846	Cell-intrinsic
cg22862003	-2.25974	0.100905	-16.3671	5.38e-18	2.68e-13	28.8712	-0.365283		cg06188083	-1.96129	-0.638022	-9.12624	3.26532e-10	1.62564e-05	9.91045	-0.294494	Cell-intrinsic
cg06188083	-1.85187	-0.638022	-16.1928	7.51e-18	3.27e-13	28.6004	-0.278757		cg01028142	-2.08958	1.242	-8.7812	7.70813e-10	3.35782e-05	9.36694	-0.315033	Cell-intrinsic
cg06872964	-2.10658	-0.804055	-15.3882	3.62e-17	1.4e-12	27.3071	-0.317141		cg19371652	-1.1669	-1.27119	-8.57833	1.28656e-09	4.9818e-05	9.03754	-0.159579	Cell-intrinsic
cg07839457	-2.12666	-1.14643	-15.2114	5.16e-17	1.8e-12	27.0131	-0.330019		cg05883128	-1.75164	-0.617874	-8.41364	1.95778e-09	6.82278e-05	8.7647	-0.272783	Cell-intrinsic
cg20098015	-1.70584	-0.657893	-15.0127	7.7e-17	2.44e-12	26.6782	-0.261857		cg20098015	-1.49069	-0.657893	-8.29123	2.68081e-09	8.49321e-05	8.55877	-0.233424	Cell-intrinsic
cg05696877	-2.46597	-0.346354	-14.6154	1.74e-16	5.05e-12	25.9946	-0.359321		cg06872964	-1.78133	-0.804055	-7.94023	6.67219e-09	0.000182571	7.95338	-0.276596	Cell-intrinsic
cg12906975	-1.33359	2.41183	-14.4275	2.57e-16	6.41e-12	25.6646	-0.130761		cg21549285	-3.02056	0.0350706	-7.9324	6.81048e-09	0.000182571	7.93963	-0.469709	Cell-intrinsic
cg05883128	-1.48613	-0.617874	-14.427	2.57e-16	6.41e-12	25.6638	-0.231595		cg14293575	-1.95965	1.28306	-7.58317	1.71376e-08	0.000426598	7.31487	-0.307225	Cell-intrinsic
cg01079652	-2.32567	1.51287	-13.7966	9.81e-16	2.14e-11	24.5244	-0.340233		cg14864167	-2.37017	-0.195692	-7.2449	4.24756e-08	0.000986838	6.68917	-0.365399	Cell-intrinsic
cg05552874	-2.2212	0.185691	-13.3599	2.54e-15	5.21e-11	23.7053	-0.358666		cg15065340	-1.0555	0.415733	-7.14858	5.51329e-08	0.00120085	6.50737	-0.176355	Cell-intrinsic
cg10734665	-1.01098	-1.67378	-13.0189	5.43e-15	1.05e-10	23.048	-0.127977		cg22862003	-1.77653	0.100905	-7.004	8.17081e-08	0.001675	6.23151	-0.293074	Cell-intrinsic
cg14864167	-2.04965	-0.195692	-12.9709	6.05e-15	1.11e-10	22.9542	-0.319093		cg23570810	-1.33291	0.102945	-6.8915	1.11142e-07	0.00215181	6.01441	-0.225121	Cell-intrinsic
cg01948202	-1.69408	-1.13945	-12.9442	6.42e-15	1.12e-10	22.902	-0.21386		cg10552523	-1.08045	-1.0225	-6.84686	1.25616e-07	0.00227392	5.92769	-0.146889	Cell-intrinsic
cg10549986	-2.04385	-1.79567	-12.7295	1.05e-14	1.73e-10	22.4778	-0.220857		cg10549986	-1.93001	-1.79567	-6.81923	1.3552e-07	0.00227392	5.87385	-0.213479	Cell-intrinsic
cg16400320	-1.02632	2.11332	-12.6434	1.27e-14	2.02e-10	22.3058	-0.112291		cg12906975	-1.29235	2.41183	-6.81521	1.37024e-07	0.00227392	5.86601	-0.125244	Cell-intrinsic
cg19371652	-0.953865	-1.27119	-12.4481	1.99e-14	3.02e-10	21.9123	-0.131968		cg05696877	-2.4259	-0.346354	-6.7524	1.62869e-07	0.00239288	5.74312	-0.354255	Cell-intrinsic
cg03607951	-2.25352	-0.705477	-12.2708	3.01e-14	4.37e-10	21.5503	-0.322903		cg05552874	-1.49566	0.185691	-6.74814	1.64791e-07	0.00239288	5.73476	-0.250119	Cell-intrinsic
cg08926253	-1.37307	-0.0491549	-12.0613	4.92e-14	6.85e-10	21.1168	-0.230581		cg10734665	-1.05896	-1.67378	-6.64944	2.16381e-07	0.00291497	5.54027	-0.135455	Cell-intrinsic
cg05994974	-1.40827	-0.805348	-12.0296	5.3e-14	7.1e-10	21.0507	-0.21438		cg14392283	-1.48261	2.58922	-6.64762	2.17475e-07	0.00291497	5.53666	-0.157357	Cell-intrinsic
cg14293575	-1.57987	1.28306	-11.7424	1.05e-13	1.31e-09	20.4448	-0.250161		cg01971407	-0.706963	-0.192891	-5.51339	5.24813e-06	0.0415671	3.20096	-0.119292	Cell-intrinsic
cg12424383	-0.931235	1.75661	-11.6261	1.39e-13	1.67e-09	20.1961	-0.120549		cg03607951	-1.568	-0.705477	-6.06814	1.09456e-06	0.0131535	4.36475	-0.235626	Cell-intrinsic
cg23352030	1.16663	1.46348	11.3951	2.43e-13	2.82e-09	19.6961	0.138367		cg01079652	-1.99873	1.51287	-6.0518	1.14598e-06	0.0133124	4.33103	-0.292337	Cell-intrinsic
cg14870271	-0.995821	-0.973122	-11.1382	4.57e-13	5.14e-09	19.1309	-0.14123		cg05994974	-1.10521	-0.805348	-6.02408	1.23892e-06	0.0139277	4.2737	-0.170466	Cell-intrinsic
cg11702942	-0.908215	1.46412	-11.0442	5.77e-13	6.28e-09	18.9217	-0.125904		cg20566897	-0.827139	-0.189195	-5.98912	1.36701e-06	0.0148875	4.20127	-0.137958	Cell-intrinsic
cg14392283	-1.23891	2.58922	-11.0071	6.33e-13	6.68e-09	18.8388	-0.131618		cg12110437	-1.31377	-0.615239	-5.61732	3.90849e-06	0.0324308	3.42166	-0.213096	Cell-intrinsic
cg14750551	-1.19379	2.18964	-10.9555	7.2e-13	7.38e-09	18.7231	-0.143404		cg01948202	-1.49444	-1.13945	-5.9286	1.62117e-06	0.0166168	4.0755	-0.191542	Cell-intrinsic
cg04927537	-1.12726	-0.581777	-10.8843	8.6e-13	8.32e-09	18.5627	-0.174138		cg10778971	-0.9082	1.89402	-5.87988	1.86e-06	0.0180056	3.97392	-0.11525	Cell-intrinsic
cg15065340	-0.815139	0.415733	-10.6722	1.47e-12	1.35e-08	18.0804	-0.136966		cg14870271	-1.0524	-0.973122	-5.82672	2.16119e-06	0.0203559	3.86275	-0.148193	Cell-intrinsic
cg13917614	1.04661	1.88333	10.4595	2.52e-12	2.13e-08	17.5902	0.136879		cg08926253	-1.1167	-0.0491549	-5.78692	2.41847e-06	0.0221796	3.77929	-0.189688	Cell-intrinsic
cg25800166	-0.9533	0.110643	-10.4535	2.56e-12	2.13e-08	17.5762	-0.161651		cg00676801	-0.758846	1.30991	-5.66497	3.415e-06	0.0297529	3.52245	-0.111654	new
cg13209388	0.926654	1.79907	10.4138	2.84e-12	2.3e-08	17.484	0.10967		cg24687432	-0.698247	1.13641	-5.93095	1.61047e-06	0.0166168	4.08039	-0.101912	new
cg23570810	-1.06702	0.102945	-10.396	2.97e-12	2.35e-08	17.4426	-0.180922		cg08159663	-0.904552	0.49764	-6.46626	3.59557e-07	0.00447515	5.17527	-0.146708	new
cg21443659	-0.706253	-0.280244	-10.3778	3.11e-12	2.41e-08	17.4	-0.120266		cg03753191	-1.60343	-2.69421	-9.9724	4.24514e-11	4.93138e-06	11.1562	-0.126405	new
cg12110437	-1.23104	-0.615239	-10.2886	3.91e-12	2.97e-08	17.1912	-0.20137		cg17232357	-0.724889	-0.160014	-5.42377	6.76812e-06	0.0471733	3.00982	-0.124568	new
cg12379452	-0.907661	1.96343	-10.2512	4.31e-12	3.2e-08	17.1033	-0.101499
cg12013713	-1.12862	0.981878	-10.2236	4.63e-12	3.36e-08	17.0384	-0.174351
cg01190666	-0.838688	0.137034	-10.1927	5.02e-12	3.57e-08	16.9656	-0.142293
cg01725130	1.12227	2.41698	10.1606	5.45e-12	3.8e-08	16.8897	0.112135
cg22764925	-0.930679	0.715057	-10.047	7.33e-12	4.92e-08	16.6197	-0.149362
cg20586531	-0.835007	1.59476	-10.0155	7.96e-12	5.24e-08	16.5445	-0.111906
cg10778971	-0.817674	1.89402	-9.98494	8.63e-12	5.47e-08	16.4715	-0.103766
cg10552523	-0.908209	-1.0225	-9.97074	8.95e-12	5.57e-08	16.4375	-0.125811
cg18083248	-0.81897	-0.758367	-9.91851	1.03e-11	6.28e-08	16.3122	-0.128647
cg12461141	-0.783785	-0.0927021	-9.74078	1.64e-11	9.41e-08	15.8826	-0.132882
cg25178683	-0.869341	0.212597	-9.68257	1.92e-11	1.08e-07	15.7409	-0.148285
cg01971407	-0.590173	-0.192891	-9.50437	3.09e-11	1.66e-07	15.3038	-0.100003
cg03538296	1.08791	2.16304	9.29432	5.44e-11	2.79e-07	14.7824	0.120009
cg17683336	-0.860478	-1.90113	-9.22327	6.6e-11	3.24e-07	14.6046	-0.101415
cg18533225	-0.743534	-0.0789495	-9.14843	8.1e-11	3.76e-07	14.4164	-0.126872
cg00460983	-0.687106	0.716793	-8.90491	1.58e-10	6.64e-07	13.7985	-0.111056
cg23606023	-0.955404	-1.64781	-8.82845	1.95e-10	8.11e-07	13.6026	-0.120676
cg16785077	-0.876579	1.76728	-8.74383	2.47e-10	9.9e-07	13.3849	-0.11413
cg20062691	-0.820581	1.03904	-8.60738	3.62e-10	1.43e-06	13.0316	-0.126079
cg21805179	0.968509	-0.145423	8.57146	4e-10	1.57e-06	12.9382	0.164525
cg21163717	1.0868	1.29027	8.56125	4.12e-10	1.57e-06	12.9116	0.131441
cg00855901	-1.31127	-1.91485	-8.5596	4.14e-10	1.57e-06	12.9073	-0.128894
cg02314339	-0.955901	0.887096	-8.50922	4.76e-10	1.75e-06	12.7758	-0.146158
cg01572694	-0.684847	0.00581059	-8.48585	5.09e-10	1.81e-06	12.7147	-0.117397
cg13163919	-0.781539	-1.52399	-8.38803	6.7e-10	2.29e-06	12.4582	-0.109758
cg14103123	0.964054	1.5827	8.26323	9.55e-10	3.14e-06	12.1288	0.125017
cg02694620	-0.81762	1.46769	-8.2136	1.1e-09	3.52e-06	11.9973	-0.119431
cg11224765	-1.03653	-1.582	-8.17078	1.24e-09	3.87e-06	11.8835	-0.114456
cg08598221	-0.628286	-0.000485627	-8.15577	1.3e-09	3.96e-06	11.8436	-0.107846
cg15518113	0.971435	2.16493	8.14622	1.33e-09	3.96e-06	11.8182	0.11261
cg07809027	-0.6592	0.350968	-8.14123	1.35e-09	3.96e-06	11.8049	-0.11041
cg23213327	-1.16203	-0.407104	-8.11807	1.44e-09	4.19e-06	11.7431	-0.191611
cg01616956	0.821845	1.80644	8.0992	1.52e-09	4.39e-06	11.6928	0.102924
cg03035167	0.746931	0.997526	8.08915	1.57e-09	4.46e-06	11.666	0.107526
cg00966098	-1.38518	-1.61334	-8.07457	1.64e-09	4.56e-06	11.627	-0.171469
cg22924250	-0.737369	-1.35461	-8.06518	1.68e-09	4.65e-06	11.6019	-0.103405
cg01144218	1.22874	2.55105	8.05818	1.71e-09	4.7e-06	11.5832	0.105921
cg02560388	-0.765053	-1.59539	-7.98873	2.09e-09	5.36e-06	11.3971	-0.101199
cg25342409	0.844847	1.61228	7.9631	2.25e-09	5.61e-06	11.3282	0.118027
cg01234420	-0.706684	-0.112051	-7.90618	2.65e-09	6.28e-06	11.175	-0.120839
cg18461635	0.844842	1.53465	7.84799	3.14e-09	7.03e-06	11.018	0.104305
cg05875239	0.912621	2.18245	7.74934	4.18e-09	8.72e-06	10.7508	0.104112
cg06053959	-0.746925	-0.720974	-7.72354	4.5e-09	9.09e-06	10.6807	-0.119306
cg11824827	0.717041	0.950734	7.72267	4.51e-09	9.09e-06	10.6783	0.109919
cg23891487	-0.691356	1.12652	-7.71574	4.61e-09	9.22e-06	10.6595	-0.109469
cg26243740	0.798996	0.686827	7.7076	4.72e-09	9.34e-06	10.6373	0.126115
cg27054084	0.671179	0.33238	7.62974	5.91e-09	1.1e-05	10.4252	0.114739
cg13603599	0.899107	0.665878	7.5874	6.69e-09	1.2e-05	10.3094	0.148618
cg06457011	0.96214	-0.955177	7.58147	6.81e-09	1.22e-05	10.2932	0.137429
cg03427849	0.63971	0.197029	7.57671	6.9e-09	1.23e-05	10.2802	0.109724
cg16541275	0.717166	0.811273	7.57015	7.04e-09	1.24e-05	10.2622	0.114205
cg20566897	-0.615386	-0.189195	-7.5397	7.69e-09	1.32e-05	10.1789	-0.103519
cg04042333	0.913807	1.11557	7.51349	8.31e-09	1.38e-05	10.107	0.138884
cg13702222	0.642364	-0.548908	7.5018	8.59e-09	1.43e-05	10.0749	0.108064
cg00458211	-0.837432	1.58438	-7.46063	9.7e-09	1.54e-05	9.96177	-0.112476
cg17980508	-1.29594	-1.3753	-7.45165	9.95e-09	1.56e-05	9.93706	-0.15955
cg02374486	0.89203	0.600066	7.44055	1.03e-08	1.61e-05	9.90652	0.142396
cg14160422	0.837491	1.25517	7.40809	1.13e-08	1.69e-05	9.81711	0.125482
cg10133462	0.800431	1.31674	7.37883	1.23e-08	1.82e-05	9.73642	0.110221
cg19921917	-0.764844	1.35003	-7.37429	1.25e-08	1.83e-05	9.72389	-0.111278
cg00277591	0.99341	1.15128	7.36251	1.29e-08	1.87e-05	9.69138	0.144564
cg24000908	-0.820534	-1.15513	-7.34847	1.35e-08	1.93e-05	9.6526	-0.123356
cg12927730	0.654089	0.340675	7.33845	1.39e-08	1.97e-05	9.62489	0.111046
cg15649236	-0.818319	-0.743514	-7.33107	1.42e-08	1.99e-05	9.60449	-0.129356
cg15942979	0.75905	0.732609	7.31138	1.5e-08	2.08e-05	9.55002	0.120195
cg17839611	0.801403	0.722412	7.30993	1.51e-08	2.08e-05	9.54603	0.129505
cg08471738	0.858888	1.11423	7.27609	1.67e-08	2.2e-05	9.4523	0.128882
cg09914304	0.630634	0.17759	7.25664	1.77e-08	2.29e-05	9.3984	0.10728
cg13073302	-0.692625	-1.09558	-7.25207	1.79e-08	2.3e-05	9.38572	-0.101648
cg02247863	-0.791578	1.11581	-7.25191	1.79e-08	2.3e-05	9.38529	-0.111041
cg13613174	0.733474	1.26977	7.24662	1.82e-08	2.32e-05	9.37062	0.110033
cg03330490	-1.19928	-1.12065	-7.22339	1.95e-08	2.44e-05	9.30612	-0.162076
cg24437859	0.884361	1.02947	7.21889	1.98e-08	2.45e-05	9.29363	0.12889
cg20504474	0.68478	1.05637	7.19659	2.11e-08	2.57e-05	9.23167	0.10147
cg27123256	-0.657122	-0.0589704	-7.18105	2.21e-08	2.61e-05	9.18846	-0.112663
cg00218406	-1.0293	-1.09586	-7.17464	2.25e-08	2.64e-05	9.17065	-0.148861
cg23344523	-0.604319	0.526979	-7.16801	2.3e-08	2.67e-05	9.1522	-0.102134
cg13521018	0.9225	1.20259	7.13631	2.52e-08	2.83e-05	9.06393	0.133323
cg11554335	-0.641836	-0.0433904	-7.13489	2.53e-08	2.83e-05	9.05997	-0.109896
cg01850135	0.728166	1.25743	7.12924	2.58e-08	2.83e-05	9.04422	0.103442
cg20283107	-0.611864	0.000395476	-7.12603	2.6e-08	2.84e-05	9.03529	-0.104906
cg07732037	0.853825	-0.298978	7.10406	2.77e-08	2.96e-05	8.97404	0.144696
cg05389236	-0.801445	-0.0157801	-7.09469	2.85e-08	2.99e-05	8.9479	-0.136436
cg02389949	-0.653873	-0.564652	-7.08791	2.91e-08	3.02e-05	8.92896	-0.106416
cg25365958	-0.615938	-0.335829	-7.08641	2.92e-08	3.02e-05	8.92477	-0.104073
cg02311193	-0.648177	-0.572938	-7.08278	2.96e-08	3.04e-05	8.91466	-0.106161
cg24635112	0.885267	1.46814	7.0708	3.06e-08	3.12e-05	8.88119	0.125964
cg07123796	-0.654672	-0.473664	-7.06931	3.08e-08	3.12e-05	8.87704	-0.109227
cg23530553	-0.671217	0.231726	-7.05919	3.17e-08	3.14e-05	8.84878	-0.114322
cg09123760	0.636495	0.69758	7.05352	3.22e-08	3.17e-05	8.83293	0.104836
cg24405567	-0.9881	-0.608552	-7.04974	3.26e-08	3.19e-05	8.82236	-0.157111
cg12060422	-1.38854	-0.651758	-7.04016	3.35e-08	3.27e-05	8.7956	-0.204021
cg10659811	-0.679425	-0.307976	-7.02999	3.46e-08	3.34e-05	8.76715	-0.114486
cg17972213	1.04803	1.00309	7.01706	3.59e-08	3.41e-05	8.73097	0.157657
cg02739870	-0.88288	-1.1088	-7.0093	3.68e-08	3.46e-05	8.70926	-0.129401
cg11492723	-0.654067	-0.321644	-7.00792	3.69e-08	3.46e-05	8.70541	-0.112209
cg02707799	0.761045	0.025784	7.00728	3.7e-08	3.46e-05	8.7036	0.129613
cg14180511	-0.816383	-0.730204	-7.00323	3.74e-08	3.48e-05	8.69226	-0.127457
cg04780563	0.783214	1.63692	6.99177	3.87e-08	3.54e-05	8.66017	0.114769
cg09220326	-0.776527	0.216383	-6.96994	4.13e-08	3.66e-05	8.59904	-0.132386
cg05979400	-0.739831	-1.11088	-6.9626	4.22e-08	3.7e-05	8.57845	-0.103186
cg18477949	0.720932	0.650329	6.94875	4.4e-08	3.8e-05	8.53962	0.117382
cg03971555	0.89926	0.143513	6.94808	4.41e-08	3.8e-05	8.53774	0.152855
cg22033604	-1.18657	-2.21389	-6.94341	4.47e-08	3.82e-05	8.52462	-0.123348
cg16469046	0.933182	1.34555	6.93938	4.53e-08	3.84e-05	8.51333	0.133003
cg20973735	0.612161	0.0397883	6.93533	4.58e-08	3.84e-05	8.50195	0.104935
cg14124415	0.906118	1.51213	6.9299	4.66e-08	3.89e-05	8.48674	0.121212
cg21611170	-0.747431	-1.02937	-6.92858	4.68e-08	3.9e-05	8.48303	-0.10726
cg06213060	-0.669413	-0.777351	-6.91257	4.9e-08	3.98e-05	8.43809	-0.110266
cg00569896	0.892676	1.11909	6.9096	4.95e-08	4e-05	8.42974	0.133563
cg25211348	0.835986	1.93941	6.89886	5.11e-08	4.11e-05	8.39957	0.105281
cg14264316	0.614576	0.831472	6.89561	5.16e-08	4.13e-05	8.39045	0.102128
cg17996401	-0.718263	-0.835952	-6.88305	5.36e-08	4.23e-05	8.35514	-0.108238
cg07507418	0.635942	0.478487	6.87676	5.46e-08	4.28e-05	8.33746	0.106659
cg02352716	0.92836	1.41122	6.874	5.5e-08	4.29e-05	8.32971	0.132641
cg20366831	0.824537	1.32474	6.85917	5.75e-08	4.36e-05	8.288	0.111558
cg00711072	-0.879256	0.771157	-6.85746	5.78e-08	4.36e-05	8.28319	-0.141005
cg07512258	0.766466	1.2424	6.84362	6.02e-08	4.41e-05	8.24423	0.10161
cg13185177	-0.616242	0.081038	-6.84139	6.06e-08	4.42e-05	8.23796	-0.105114
cg16374333	0.945244	1.55694	6.84132	6.07e-08	4.42e-05	8.23776	0.12813
cg00349404	-0.615072	-0.102529	-6.83863	6.11e-08	4.44e-05	8.23021	-0.105377
cg21876656	0.782962	0.89199	6.80973	6.67e-08	4.74e-05	8.14882	0.127416
cg09714919	-0.678881	-0.702671	-6.80654	6.73e-08	4.76e-05	8.13981	-0.10635
cg25420477	0.823527	1.33797	6.80579	6.75e-08	4.76e-05	8.13771	0.114859
cg17444479	0.932381	1.71182	6.80532	6.75e-08	4.76e-05	8.13639	0.118457
cg05552543	0.689004	0.745138	6.80524	6.76e-08	4.76e-05	8.13615	0.109591
cg12433559	0.855157	0.725193	6.80057	6.85e-08	4.8e-05	8.12301	0.132819
cg04431002	-0.724461	1.11976	-6.7987	6.89e-08	4.81e-05	8.11772	-0.112825
cg26792900	-0.921193	-1.19213	-6.79415	6.98e-08	4.85e-05	8.10491	-0.125883
cg03341377	0.736991	0.800635	6.785	7.18e-08	4.92e-05	8.0791	0.120346
cg09797463	-0.604891	0.122537	-6.78447	7.19e-08	4.92e-05	8.07761	-0.10384
cg17744604	-0.911115	-0.882129	-6.78354	7.21e-08	4.92e-05	8.07499	-0.134522
cg02891579	-0.726812	-1.14471	-6.78326	7.22e-08	4.92e-05	8.0742	-0.101968
cg22626683	-0.646111	0.349395	-6.77646	7.36e-08	4.96e-05	8.05502	-0.105172
cg16896539	0.701334	-0.471476	6.77274	7.45e-08	4.99e-05	8.04454	0.112745
cg22284398	-0.860107	-1.26392	-6.77057	7.49e-08	5.01e-05	8.03839	-0.115949
cg08542715	0.821436	1.04827	6.76591	7.6e-08	5.04e-05	8.02527	0.121517
cg23114435	0.875831	0.56661	6.74339	8.13e-08	5.27e-05	7.96171	0.143468
cg27582527	1.04217	1.70824	6.73531	8.33e-08	5.34e-05	7.93889	0.138621
cg18512352	-0.769038	-1.09768	-6.7338	8.37e-08	5.34e-05	7.93463	-0.107438
cg05103064	0.912231	1.5424	6.72667	8.55e-08	5.4e-05	7.91449	0.122187
cg26925688	0.665289	0.300503	6.72064	8.7e-08	5.47e-05	7.89746	0.111411
cg07107453	-0.70001	-0.519756	-6.71703	8.8e-08	5.5e-05	7.88725	-0.113188
cg08109681	0.904933	1.32854	6.70994	8.99e-08	5.54e-05	7.86723	0.131781
cg15382568	-0.894037	-1.42776	-6.70625	9.09e-08	5.58e-05	7.85678	-0.115721
cg07222863	-0.805203	-1.60977	-6.6943	9.42e-08	5.72e-05	7.82302	-0.105173
cg14161821	-0.630782	0.145827	-6.69166	9.49e-08	5.75e-05	7.81555	-0.108144
cg03431524	0.667031	0.780582	6.68355	9.73e-08	5.84e-05	7.79262	0.105085
cg22459924	0.81504	0.570862	6.66876	1.02e-07	6.02e-05	7.75079	0.133459
cg07417146	-0.864758	0.522812	-6.65176	1.07e-07	6.18e-05	7.70267	-0.147051
cg03172657	0.621096	0.316083	6.63956	1.11e-07	6.37e-05	7.66811	0.106128
cg20981615	0.811227	1.1166	6.63681	1.12e-07	6.39e-05	7.66033	0.120198
cg07786657	0.96223	0.780378	6.63196	1.14e-07	6.44e-05	7.64661	0.151185
cg05021029	0.799891	1.46264	6.62098	1.17e-07	6.56e-05	7.61549	0.10694
cg27511678	0.600909	0.24062	6.61408	1.2e-07	6.65e-05	7.59593	0.102928
cg00390724	0.619082	0.210757	6.61354	1.2e-07	6.65e-05	7.59441	0.105949
cg12524168	0.732897	0.977151	6.60803	1.22e-07	6.69e-05	7.5788	0.105836
cg09088496	0.96215	1.4256	6.60713	1.22e-07	6.69e-05	7.57624	0.130013
cg16222326	0.692181	0.907961	6.6052	1.23e-07	6.71e-05	7.57079	0.10704
cg22429121	-0.60436	-0.254354	-6.59478	1.27e-07	6.82e-05	7.54125	-0.101834
cg20477259	0.783696	0.660268	6.59315	1.28e-07	6.84e-05	7.53663	0.121244
cg14278300	0.855391	1.03335	6.59034	1.29e-07	6.87e-05	7.52866	0.127774
cg22356061	0.637994	-0.42219	6.55356	1.44e-07	7.35e-05	7.42431	0.106416
cg01424562	0.8756	0.998454	6.54905	1.46e-07	7.41e-05	7.41151	0.134696
cg12077963	0.740636	1.18953	6.54825	1.46e-07	7.42e-05	7.40924	0.100999
cg08726900	0.675988	-0.981446	6.54509	1.47e-07	7.43e-05	7.40027	0.103125
cg00695799	-0.838966	-1.9872	-6.54457	1.48e-07	7.43e-05	7.39878	-0.110249
cg25925210	-0.644875	-0.720342	-6.53862	1.5e-07	7.53e-05	7.3819	-0.107607
cg05908241	-0.923888	-1.27058	-6.53407	1.52e-07	7.59e-05	7.36898	-0.119995
cg06727242	-0.905644	-0.935558	-6.52681	1.56e-07	7.71e-05	7.34835	-0.130619
cg18430255	0.865821	1.29869	6.52448	1.57e-07	7.73e-05	7.34173	0.127342
cg02836135	0.812824	1.21779	6.52016	1.59e-07	7.78e-05	7.32945	0.109448
cg02956699	-0.706297	-1.00705	-6.52008	1.59e-07	7.78e-05	7.32923	-0.100917
cg14641757	0.756329	1.37772	6.51784	1.6e-07	7.8e-05	7.32287	0.112997
cg17984638	1.01932	1.56239	6.51477	1.62e-07	7.85e-05	7.31416	0.140295
cg17680611	0.811215	1.48358	6.51416	1.62e-07	7.86e-05	7.31244	0.104613
cg05799811	1.01707	0.416261	6.51363	1.62e-07	7.86e-05	7.31091	0.170198
cg08315613	0.679302	0.421572	6.50855	1.65e-07	7.94e-05	7.2965	0.112715
cg26818573	-0.680878	-0.7478	-6.50822	1.65e-07	7.94e-05	7.29555	-0.107526
cg16391678	1.12048	1.60385	6.50694	1.65e-07	7.96e-05	7.29191	0.117593
cg20519581	-0.598035	0.0505353	-6.5042	1.67e-07	8e-05	7.28412	-0.102228
cg00499700	-0.66774	-0.590577	-6.50318	1.67e-07	8.01e-05	7.28123	-0.107219
cg07687131	-0.845652	-1.1261	-6.50061	1.69e-07	8.03e-05	7.27392	-0.125831
cg08038054	-0.759666	-0.231232	-6.4994	1.69e-07	8.03e-05	7.27049	-0.129288
cg14537825	0.705674	0.581666	6.49865	1.7e-07	8.04e-05	7.26835	0.116789
cg15902038	-0.723435	-1.02961	-6.49755	1.7e-07	8.06e-05	7.26523	-0.105688
cg03295554	0.817195	0.978023	6.49566	1.71e-07	8.09e-05	7.25985	0.127416
cg17056676	0.807697	0.444076	6.49462	1.72e-07	8.09e-05	7.2569	0.132608
cg07201717	-0.740684	-1.04261	-6.4928	1.73e-07	8.12e-05	7.25171	-0.108902
cg25016112	-0.728758	-0.673664	-6.49039	1.74e-07	8.12e-05	7.24487	-0.117292
cg13505393	-0.773624	-1.01488	-6.48988	1.74e-07	8.12e-05	7.24343	-0.112276
cg21346966	0.617045	0.330814	6.47715	1.81e-07	8.31e-05	7.20723	0.102613
cg07893801	0.685898	0.684301	6.47569	1.82e-07	8.32e-05	7.20306	0.115854
cg23095743	-0.676012	-0.536613	-6.45826	1.92e-07	8.62e-05	7.1535	-0.109928
cg17477578	0.946044	1.3582	6.45693	1.92e-07	8.65e-05	7.14971	0.137655
cg09146459	-0.865877	-1.09407	-6.44522	1.99e-07	8.92e-05	7.11637	-0.120295
cg19123356	0.929424	0.737	6.44301	2.01e-07	8.95e-05	7.11011	0.143833
cg17980404	-0.839654	-0.933821	-6.43303	2.07e-07	9.03e-05	7.0817	-0.129776
cg00563107	-0.680034	-0.118779	-6.4291	2.09e-07	9.1e-05	7.07051	-0.116135
cg02473123	0.813981	1.38898	6.42485	2.12e-07	9.15e-05	7.0584	0.115075
cg22534374	-0.674032	0.289797	-6.42312	2.13e-07	9.15e-05	7.05348	-0.115385
cg14233720	-0.690101	-0.893103	-6.42273	2.13e-07	9.15e-05	7.05237	-0.101839
cg22045288	-0.764165	-0.927028	-6.41422	2.19e-07	9.33e-05	7.02812	-0.114853
cg13955347	0.783448	0.924862	6.41366	2.19e-07	9.33e-05	7.02653	0.123069
cg13210595	0.740228	1.45333	6.41238	2.2e-07	9.35e-05	7.0229	0.100365
cg00345314	-0.754171	-1.08241	-6.40361	2.26e-07	9.49e-05	6.9979	-0.102407
cg14506192	0.86414	1.51989	6.39489	2.32e-07	9.65e-05	6.97306	0.119573
cg22549086	0.708347	1.12966	6.39086	2.35e-07	9.69e-05	6.96159	0.110882
cg18350391	0.740247	0.765351	6.38885	2.36e-07	9.7e-05	6.95587	0.120235
cg12413156	0.819241	0.386557	6.386	2.38e-07	9.75e-05	6.94772	0.135872
cg13408795	-0.638503	-0.239164	-6.38439	2.39e-07	9.79e-05	6.94315	-0.108575
cg12485428	-0.745367	-0.78872	-6.38343	2.4e-07	9.8e-05	6.94042	-0.115042
cg19584038	-0.914364	-1.02871	-6.38318	2.4e-07	9.8e-05	6.9397	-0.130849
cg01952989	-0.741983	1.14036	-6.38265	2.41e-07	9.81e-05	6.93819	-0.115443
cg15338782	-0.686091	0.600923	-6.3627	2.56e-07	0.000101886	6.88131	-0.111191
cg25823926	-0.990582	-1.38829	-6.35532	2.61e-07	0.000103121	6.86027	-0.139136
cg12375586	0.900869	1.46321	6.35242	2.64e-07	0.000103675	6.85201	0.114623
cg16265859	0.818143	0.828798	6.35127	2.65e-07	0.000103758	6.84871	0.128344
cg17158941	0.735134	1.32139	6.35039	2.65e-07	0.000103758	6.84622	0.105129
cg04015433	-1.35043	-0.821583	-6.34791	2.67e-07	0.000104158	6.83913	-0.196628
cg00760203	-0.860584	-1.24269	-6.34538	2.69e-07	0.000104722	6.83192	-0.108931
cg09524686	-0.732534	-1.0673	-6.343	2.71e-07	0.000105358	6.82515	-0.102671
cg02640604	-0.697786	-0.44434	-6.33789	2.75e-07	0.000106364	6.81055	-0.114174
cg04972459	-0.758625	-0.773366	-6.33765	2.76e-07	0.000106364	6.80988	-0.115869
cg15526535	0.773126	1.19572	6.33664	2.76e-07	0.000106572	6.80699	0.112046
cg08092930	-0.940414	-1.53782	-6.33503	2.78e-07	0.000106762	6.80239	-0.110865
cg13288906	0.727344	0.680559	6.33312	2.79e-07	0.000106922	6.79694	0.119251
cg12774429	-0.894853	-0.807138	-6.333	2.8e-07	0.000106922	6.79661	-0.136656
cg07092111	0.607414	0.318504	6.32516	2.86e-07	0.000108534	6.77423	0.103558
cg03135964	0.955757	1.30131	6.32165	2.89e-07	0.00010898	6.76421	0.126761
cg14001486	0.983283	0.833576	6.3211	2.9e-07	0.000109042	6.76265	0.151574
cg16657152	-0.861615	-0.860594	-6.30926	3e-07	0.000111179	6.72887	-0.131597
cg06832898	-1.16838	-0.659777	-6.30507	3.04e-07	0.00011182	6.71691	-0.191279
cg02600394	0.77107	0.815149	6.305	3.04e-07	0.00011182	6.71671	0.122407
cg14094409	0.749354	1.50392	6.30339	3.06e-07	0.000112132	6.7121	0.101843
cg12141056	0.820334	1.54401	6.30118	3.08e-07	0.000112327	6.70579	0.110687
cg18168101	-0.896751	-1.61773	-6.2998	3.09e-07	0.000112408	6.70185	-0.115517
cg23828876	0.984016	1.14541	6.29657	3.12e-07	0.000112804	6.69263	0.137834
cg02956499	0.743758	1.62127	6.29265	3.16e-07	0.000113667	6.68144	0.100662
cg23202167	-0.646923	0.378808	-6.29118	3.17e-07	0.000113948	6.67724	-0.109702
cg12666727	-1.11395	-1.36039	-6.28979	3.18e-07	0.000114075	6.67328	-0.157384
cg23318020	0.792197	1.55601	6.28781	3.2e-07	0.000114253	6.66761	0.10866
cg08859278	0.801197	0.857908	6.28647	3.22e-07	0.000114404	6.66378	0.122537
cg14057303	0.803327	0.843224	6.28444	3.24e-07	0.0001148	6.658	0.126002
cg01772743	0.86449	0.761969	6.2777	3.3e-07	0.000115595	6.63875	0.136369
cg17801864	-0.784023	-1.19397	-6.2745	3.34e-07	0.000116024	6.6296	-0.102054
cg16463452	-0.758792	-0.498242	-6.26835	3.4e-07	0.000117143	6.61203	-0.121239
cg11839020	0.709426	0.379449	6.26687	3.41e-07	0.000117434	6.60782	0.119592
cg02827175	-0.869667	0.199061	-6.26194	3.46e-07	0.000118963	6.59374	-0.146315
cg09973676	1.06376	-0.360043	6.25803	3.51e-07	0.000120025	6.58255	0.158134
cg15374234	-0.793872	-1.27201	-6.25088	3.58e-07	0.000121502	6.56211	-0.105685
cg25323444	-0.702163	1.26018	-6.25075	3.58e-07	0.000121502	6.56176	-0.104395
cg26518580	0.774685	1.09777	6.24417	3.66e-07	0.000122633	6.54296	0.113797
cg09128944	-0.822895	-0.815412	-6.23923	3.71e-07	0.00012362	6.52882	-0.123544
cg27342781	-0.752498	-0.419005	-6.23908	3.71e-07	0.00012362	6.5284	-0.126491
cg16519923	0.916434	1.44354	6.2383	3.72e-07	0.000123641	6.52618	0.105805
cg27574991	-0.816936	-0.887541	-6.22302	3.9e-07	0.000126944	6.4825	-0.125813
cg10633463	-0.721711	-0.806167	-6.22273	3.9e-07	0.000126944	6.48167	-0.106273
cg09032544	1.00081	1.13798	6.21601	3.98e-07	0.000127924	6.46244	0.141772
cg26763394	0.674457	0.978821	6.21018	4.05e-07	0.000129682	6.44576	0.106335
cg18546006	-0.853801	-1.58783	-6.20676	4.09e-07	0.000130791	6.43598	-0.107592
cg06311422	-0.899467	-1.05631	-6.19786	4.21e-07	0.000133143	6.41053	-0.129651
cg00071250	0.838139	0.941833	6.19601	4.23e-07	0.000133765	6.40524	0.124939
cg22039357	-0.617451	-0.68593	-6.19542	4.24e-07	0.000133765	6.40356	-0.101738
cg08978665	0.861732	1.13276	6.19303	4.27e-07	0.000134129	6.39672	0.121914
cg14069088	-0.619466	-0.581403	-6.1843	4.38e-07	0.000135958	6.37175	-0.100328
cg17756730	0.949761	0.791306	6.18338	4.39e-07	0.000135958	6.3691	0.148109
cg15549637	0.732686	0.683871	6.18289	4.4e-07	0.000135983	6.3677	0.119745
cg16408081	0.741972	0.525541	6.1753	4.5e-07	0.000138066	6.34598	0.118735
cg07578772	0.754644	1.09478	6.17122	4.56e-07	0.00013847	6.3343	0.116208
cg20417953	-0.879102	-1.73797	-6.17062	4.57e-07	0.00013847	6.33259	-0.116246
cg14849855	0.793323	1.10743	6.17	4.58e-07	0.00013847	6.33081	0.120971
cg06616710	-0.889137	-1.20726	-6.1667	4.62e-07	0.000139238	6.32137	-0.113643
cg08622923	0.662423	0.955571	6.1653	4.64e-07	0.000139347	6.31737	0.103613
cg10161121	0.930209	1.43002	6.16439	4.66e-07	0.000139492	6.31476	0.12615
cg22875823	-0.683436	1.15188	-6.16306	4.67e-07	0.000139934	6.31096	-0.109682
cg21605283	-0.851749	-1.0989	-6.16123	4.7e-07	0.000140348	6.30573	-0.113081
cg03634729	0.731804	1.0788	6.16076	4.71e-07	0.00014043	6.30437	0.104423
cg21422623	0.729208	0.903397	6.15605	4.77e-07	0.000141739	6.29088	0.111024
cg21697512	-0.817343	-0.252926	-6.14948	4.87e-07	0.000143106	6.27208	-0.136746
cg08471335	0.709103	1.32907	6.14742	4.9e-07	0.000143518	6.26618	0.100183
cg23364656	0.62996	0.291579	6.14612	4.92e-07	0.000143702	6.26245	0.106552
cg13681468	0.838256	1.6983	6.13034	5.16e-07	0.00014832	6.21728	0.101297
cg27307183	-1.03914	-0.763954	-6.12735	5.21e-07	0.000148646	6.20871	-0.158383
cg03574571	-0.802144	-0.636703	-6.12518	5.24e-07	0.000148892	6.20252	-0.123922
cg19446990	-0.839809	-0.651747	-6.12143	5.3e-07	0.000149863	6.19177	-0.130407
cg26413942	-0.726807	-0.613945	-6.11806	5.36e-07	0.000150914	6.18211	-0.117844
cg21726551	0.693392	0.968891	6.11667	5.38e-07	0.000151111	6.17813	0.109617
cg24310395	0.847892	1.12502	6.11345	5.43e-07	0.000151876	6.16891	0.129593
cg19553869	-0.980088	-1.22275	-6.11331	5.43e-07	0.000151876	6.1685	-0.140491
cg13554667	0.658188	-0.917166	6.11281	5.44e-07	0.000151876	6.16709	0.104092
cg06810986	0.863245	0.475401	6.1127	5.44e-07	0.000151876	6.16676	0.142759
cg25429672	0.860272	1.00256	6.1089	5.51e-07	0.000152255	6.15588	0.131724
cg25630514	0.63707	0.820724	6.10827	5.52e-07	0.000152378	6.15408	0.100517
cg13584531	0.814805	1.30613	6.10625	5.55e-07	0.000152919	6.14829	0.114917
cg06987246	0.803732	0.463191	6.10458	5.58e-07	0.000153364	6.1435	0.134075
cg08494738	0.773129	1.06055	6.10228	5.62e-07	0.000154315	6.13692	0.113793
cg02423105	0.587822	0.255807	6.1016	5.63e-07	0.000154434	6.13497	0.100566
cg16456087	0.762423	0.671017	6.09953	5.67e-07	0.000155118	6.12903	0.122964
cg12662084	-0.880386	0.550723	-6.09656	5.72e-07	0.000156029	6.12054	-0.129392
cg04280772	0.926279	1.43777	6.09012	5.83e-07	0.000158361	6.10209	0.12875
cg17766305	-0.832274	-0.841897	-6.08318	5.95e-07	0.000160107	6.0822	-0.118898
cg12188416	0.692023	1.10841	6.07109	6.18e-07	0.000164061	6.04755	0.104176
cg23847017	-0.830309	-1.14406	-6.06844	6.23e-07	0.000164919	6.03995	-0.122853
cg16588163	-0.670833	-0.534651	-6.06768	6.24e-07	0.000165076	6.03776	-0.110366
cg22217449	0.888732	1.24881	6.0669	6.26e-07	0.000165137	6.03553	0.125377
cg13152690	0.904578	0.831553	6.06593	6.27e-07	0.000165137	6.03274	0.138666
cg22203628	0.845715	0.652267	6.06413	6.31e-07	0.000165795	6.02758	0.134718
cg22442090	0.699721	1.32438	6.06299	6.33e-07	0.00016599	6.02433	0.101477
cg00530870	-0.752667	0.067646	-6.06272	6.34e-07	0.000166004	6.02354	-0.128023
cg20157577	0.748864	1.00658	6.06127	6.36e-07	0.000166142	6.01939	0.106937
cg02520639	0.816493	-0.756953	6.05766	6.43e-07	0.000167145	6.00903	0.123109
cg07005444	-0.691485	-0.843832	-6.05625	6.46e-07	0.000167419	6.005	-0.100326
cg06983746	0.715635	1.2019	6.05205	6.54e-07	0.000168925	5.99295	0.105897
cg17740645	-0.796713	-1.12221	-6.05103	6.56e-07	0.000169112	5.99003	-0.107223
cg06755438	-0.756499	-0.508001	-6.04998	6.59e-07	0.000169112	5.98702	-0.124182
cg00112238	-0.823076	-1.12504	-6.04578	6.67e-07	0.000170899	5.975	-0.11186
cg20810222	-0.858184	-1.22424	-6.04158	6.75e-07	0.000171829	5.96295	-0.114681
cg01700462	-0.915278	-0.879312	-6.04125	6.76e-07	0.00017185	5.962	-0.129211
cg19462635	-0.750306	-0.603651	-6.04047	6.78e-07	0.00017185	5.95976	-0.119085
cg19782686	-0.753367	-0.471146	-6.03906	6.81e-07	0.000172196	5.95571	-0.124145
cg20956594	-0.86452	-0.190575	-6.03807	6.83e-07	0.000172196	5.95289	-0.144197
cg19925518	-0.689432	0.804887	-6.03782	6.83e-07	0.000172196	5.95216	-0.109814
cg27531366	-0.813343	-0.791333	-6.03777	6.83e-07	0.000172196	5.952	-0.128211
cg22005990	-1.17529	-0.968486	-6.03182	6.96e-07	0.000174248	5.93495	-0.163054
cg16162590	0.651802	0.754057	6.03031	6.99e-07	0.000174615	5.93062	0.104271
cg23825480	0.702675	1.05233	6.02861	7.03e-07	0.000175195	5.92576	0.106787
cg12647574	-0.726122	-0.706341	-6.02481	7.11e-07	0.000176563	5.91484	-0.111663
cg25662857	0.694652	0.684956	6.02478	7.11e-07	0.000176563	5.91476	0.111272
cg05132828	0.771617	0.410248	6.01477	7.33e-07	0.000179433	5.88606	0.127509
cg08539991	0.781574	1.08557	6.01379	7.35e-07	0.000179433	5.88323	0.112475
cg02655351	-0.860884	-1.20671	-6.01272	7.37e-07	0.000179433	5.88018	-0.118241
cg09782560	-0.889717	-0.9424	-6.01205	7.39e-07	0.000179676	5.87824	-0.134115
cg25017777	-0.711976	-0.485824	-6.00494	7.55e-07	0.000182196	5.85785	-0.117309
cg11274172	-0.635918	-0.222706	-5.99483	7.78e-07	0.000185252	5.82886	-0.105248
cg16361890	-0.773971	-0.947722	-5.99342	7.82e-07	0.000185366	5.82482	-0.111432
cg20516032	0.843984	1.12649	5.98547	8.01e-07	0.000188079	5.80199	0.129612
cg08140114	0.889158	1.06077	5.98155	8.1e-07	0.000189602	5.79075	0.136255
cg00483030	-0.885982	-0.815452	-5.98087	8.12e-07	0.000189602	5.7888	-0.134842
cg06665622	0.721944	1.18245	5.9808	8.12e-07	0.000189602	5.78861	0.103194
cg22517527	0.731846	1.32538	5.97917	8.16e-07	0.000189919	5.78391	0.110524
cg27050612	-0.733193	-1.16612	-5.97796	8.19e-07	0.00019016	5.78046	-0.103487
cg19482025	-0.625899	-0.370817	-5.97741	8.21e-07	0.000190277	5.77888	-0.104457
cg15046489	0.876955	1.70709	5.97698	8.22e-07	0.000190294	5.77764	0.1101
cg01320698	0.790861	1.14107	5.96765	8.45e-07	0.000193195	5.75086	0.114523
cg11022926	0.775222	1.4639	5.96704	8.47e-07	0.000193428	5.7491	0.109195
cg05581878	-0.649634	-0.385408	-5.96553	8.51e-07	0.000193804	5.74479	-0.107138
cg11169848	-0.859548	-1.27401	-5.95097	8.89e-07	0.000197677	5.70299	-0.118232
cg16993108	-0.851046	1.32648	-5.9401	9.19e-07	0.000201488	5.67178	-0.131099
cg16498391	-0.767441	-0.997404	-5.93793	9.25e-07	0.000202539	5.66557	-0.107051
cg07369374	0.697553	0.991983	5.92616	9.59e-07	0.000207595	5.63176	0.109616
cg18256205	0.790301	1.21396	5.92151	9.73e-07	0.000209089	5.61842	0.117582
cg26588076	-0.616481	0.220635	-5.91684	9.86e-07	0.000209979	5.605	-0.105275
cg14025053	-0.98767	-1.83563	-5.91683	9.86e-07	0.000209979	5.60499	-0.111429
cg07564962	-1.09577	-1.52366	-5.91668	9.87e-07	0.000209979	5.60454	-0.125833
cg20651018	0.900095	1.60924	5.91292	9.98e-07	0.000211181	5.59376	0.121427
cg10057295	-0.690039	-1.13277	-5.91279	9.99e-07	0.000211181	5.59339	-0.10271
cg25507226	-0.63712	-0.209853	-5.91236	1e-06	0.000211334	5.59213	-0.108108
cg11683242	0.84784	1.4614	5.90762	1.01e-06	0.000213877	5.57854	0.112916
cg07573020	0.880972	1.20034	5.90472	1.02e-06	0.000215378	5.57021	0.129309
cg15373592	-0.868898	-1.00178	-5.9033	1.03e-06	0.000215658	5.56613	-0.128175
cg04667114	0.689913	1.16605	5.90208	1.03e-06	0.000216025	5.56262	0.102319
cg25846723	-0.969226	-1.4403	-5.9013	1.03e-06	0.000216319	5.5604	-0.122686
cg02538772	0.769529	1.1217	5.89225	1.06e-06	0.0002199	5.5344	0.111248
cg15887927	-0.822058	-1.44547	-5.89217	1.06e-06	0.0002199	5.53415	-0.112108
cg09855140	0.75556	1.41101	5.89175	1.06e-06	0.000220051	5.53295	0.107208
cg09835408	-0.761218	-0.870487	-5.88814	1.08e-06	0.000221423	5.52259	-0.113056
cg17775490	-0.849063	-1.30838	-5.88737	1.08e-06	0.000221423	5.52036	-0.113118
cg17114584	-0.870764	-0.349861	-5.88664	1.08e-06	0.00022147	5.51828	-0.137247
cg17344321	-0.895473	-1.19917	-5.88098	1.1e-06	0.000223783	5.50203	-0.112571
cg23671196	-0.917578	-1.06864	-5.87987	1.1e-06	0.000224281	5.49882	-0.129632
cg22152931	-1.00794	-0.798727	-5.87688	1.11e-06	0.000225405	5.49025	-0.149892
cg01925950	-0.878191	-0.725427	-5.87321	1.13e-06	0.000226745	5.47971	-0.136906
cg17142183	-0.938329	-0.744388	-5.87205	1.13e-06	0.000227418	5.47637	-0.139122
cg20527270	-0.838577	-1.28994	-5.87014	1.14e-06	0.000228344	5.47089	-0.109674
cg01519464	0.846685	1.21691	5.86579	1.15e-06	0.000230377	5.4584	0.121377
cg18720622	0.87003	1.46842	5.86301	1.16e-06	0.000231344	5.45041	0.113503
cg06122230	-1.01169	-0.0331118	-5.86204	1.17e-06	0.000231762	5.44762	-0.167809
cg00255699	0.832945	1.17237	5.85959	1.17e-06	0.000232962	5.44059	0.126842
cg25363080	-0.782359	-1.19896	-5.85893	1.18e-06	0.000233297	5.43869	-0.109106
cg27366162	-0.59559	-0.105259	-5.85808	1.18e-06	0.000233628	5.43624	-0.101594
cg27315109	0.731416	1.51069	5.84693	1.22e-06	0.000236711	5.4042	0.102229
cg18719665	0.734199	1.4761	5.84359	1.23e-06	0.000237666	5.39462	0.104402
cg00357551	-0.859715	-0.417552	-5.83848	1.25e-06	0.00024006	5.37993	-0.135585
cg18036081	-0.727721	-0.818172	-5.83598	1.26e-06	0.000240959	5.37276	-0.111279
cg06958535	0.913422	0.715735	5.83238	1.28e-06	0.000242154	5.3624	0.141221
cg04759756	0.779106	1.38392	5.82775	1.29e-06	0.000244272	5.3491	0.100944
cg11210138	-0.597276	-0.209488	-5.82671	1.3e-06	0.000244627	5.34611	-0.101966
cg25446061	-0.817159	-1.00321	-5.82573	1.3e-06	0.000245229	5.34328	-0.116686
cg21171320	-0.80291	-1.06311	-5.82488	1.3e-06	0.000245592	5.34086	-0.120957
cg12744859	-1.36609	0.164511	-5.82297	1.31e-06	0.000246342	5.33536	-0.220105
cg08857797	-0.653683	-0.00404328	-5.82096	1.32e-06	0.000247008	5.3296	-0.110863
cg08069247	-0.704034	1.08513	-5.82086	1.32e-06	0.000247008	5.32931	-0.102442
cg09693106	-1.02939	-1.00274	-5.81587	1.34e-06	0.000248654	5.31495	-0.170532
cg07530172	-0.844383	-1.07632	-5.81489	1.34e-06	0.000249241	5.31214	-0.118753
cg24548817	-0.865424	-0.394517	-5.81459	1.35e-06	0.000249241	5.31127	-0.138471
cg00970057	0.700317	0.536287	5.81455	1.35e-06	0.000249241	5.31116	0.114716
cg03016153	0.837144	1.72419	5.81439	1.35e-06	0.000249241	5.31071	0.107842
cg05148465	-0.819374	-1.13918	-5.81219	1.36e-06	0.000250344	5.3044	-0.107241
cg11177526	0.803967	0.740891	5.81207	1.36e-06	0.000250344	5.30403	0.130966
cg10715905	0.784062	0.980941	5.80701	1.38e-06	0.000252563	5.28951	0.120177
cg02327522	0.960788	1.81706	5.80673	1.38e-06	0.000252563	5.2887	0.10927
cg09453312	0.858574	1.47597	5.80559	1.38e-06	0.000253175	5.28542	0.120528
cg25248278	0.660223	0.731609	5.80513	1.39e-06	0.000253262	5.2841	0.101816
cg20040747	-0.811762	-1.17191	-5.80484	1.39e-06	0.000253351	5.28327	-0.111409
cg08796342	0.767977	0.654503	5.80169	1.4e-06	0.000254322	5.27422	0.12399
cg26338428	0.820719	1.59485	5.79844	1.41e-06	0.000255633	5.26487	0.108937
cg06939451	-0.762159	-0.191778	-5.7965	1.42e-06	0.000255863	5.2593	-0.125953
cg06491415	0.707935	1.15211	5.79647	1.42e-06	0.000255863	5.25921	0.100649
cg19344545	0.807284	0.781104	5.79646	1.42e-06	0.000255863	5.25919	0.125346
cg16928487	-0.791568	-0.652938	-5.79437	1.43e-06	0.000256964	5.25318	-0.125562
cg24312520	0.724406	0.323609	5.79249	1.44e-06	0.000258041	5.24776	0.122501
cg05209306	0.805644	0.851264	5.79223	1.44e-06	0.000258106	5.24704	0.123517
cg03014241	0.699263	1.13731	5.79096	1.45e-06	0.000258613	5.24338	0.100848
cg11798182	0.694394	1.03536	5.78956	1.45e-06	0.000258852	5.23934	0.101002
cg12073436	0.757375	1.00428	5.78726	1.46e-06	0.000259626	5.23275	0.110734
cg13135241	-0.783858	-0.679109	-5.78675	1.46e-06	0.000259626	5.23128	-0.124569
cg04904784	-0.87204	0.0855173	-5.78672	1.46e-06	0.000259626	5.23118	-0.147578
cg00133624	-0.714066	-0.880102	-5.78521	1.47e-06	0.000260333	5.22684	-0.111189
cg18030943	0.751491	1.14951	5.78414	1.48e-06	0.000260598	5.22377	0.109344
cg10236239	-0.761108	-1.08218	-5.78389	1.48e-06	0.000260598	5.22305	-0.103609
cg03731797	-0.847256	-1.34756	-5.7837	1.48e-06	0.000260598	5.2225	-0.106605
cg26999345	-0.712893	-0.955495	-5.7827	1.48e-06	0.000260868	5.21963	-0.104802
cg02656594	-0.823471	-0.473185	-5.78007	1.49e-06	0.000261905	5.21207	-0.135005
cg24602411	-0.744549	-0.155065	-5.77955	1.5e-06	0.000262186	5.21058	-0.125355
cg26605164	-0.772105	-0.557258	-5.77822	1.5e-06	0.000262735	5.20675	-0.124355
cg15818008	-0.755017	-0.35686	-5.77716	1.51e-06	0.00026304	5.20372	-0.125685
cg09832245	-0.87583	-1.10877	-5.77575	1.51e-06	0.000263904	5.19965	-0.123977
cg13461622	0.878507	1.14471	5.77519	1.52e-06	0.000263958	5.19806	0.130749
cg03746834	-0.72909	-0.954627	-5.77475	1.52e-06	0.000264051	5.19678	-0.108881
cg14518276	0.784945	1.01628	5.77421	1.52e-06	0.000264356	5.19522	0.111249
cg20291162	0.709381	0.842336	5.77208	1.53e-06	0.000265469	5.1891	0.114377
cg00699569	-0.929765	-0.86418	-5.76799	1.55e-06	0.000267267	5.17735	-0.141019
cg11411220	-0.860362	-0.786151	-5.76789	1.55e-06	0.000267267	5.17707	-0.136098
cg03389538	-0.764832	-0.63909	-5.76673	1.56e-06	0.000267628	5.17374	-0.12209
cg10785340	-0.796003	-1.20793	-5.76472	1.57e-06	0.000268613	5.16794	-0.101291
cg10789956	-0.896605	-0.538278	-5.76017	1.59e-06	0.000270885	5.15487	-0.144707
cg17449954	-1.0126	-1.12833	-5.7584	1.6e-06	0.000271444	5.1498	-0.138381
cg12118504	-0.781718	-0.705572	-5.75805	1.6e-06	0.000271444	5.14877	-0.120002
cg06390643	-0.602143	0.552556	-5.75449	1.62e-06	0.000273331	5.13854	-0.102773
cg18907610	-0.843757	-0.836135	-5.75023	1.64e-06	0.000274778	5.12631	-0.126935
cg14421700	-0.732707	-0.989755	-5.74495	1.66e-06	0.000277602	5.11111	-0.102975
cg23679819	0.645588	0.61123	5.73691	1.7e-06	0.000281636	5.08801	0.107683
cg03797115	-0.965009	-0.751541	-5.73413	1.72e-06	0.000282731	5.08003	-0.146441
cg17095147	0.829445	1.25814	5.73361	1.72e-06	0.000283001	5.07852	0.12333
cg06653796	0.699574	-0.65211	5.73244	1.73e-06	0.000283745	5.07515	0.112761
cg13710553	-0.720003	-1.05075	-5.73074	1.74e-06	0.000284674	5.07028	-0.104248
cg24386894	-0.772153	0.430518	-5.73026	1.74e-06	0.000284821	5.0689	-0.129205
cg00514723	-0.709263	-0.884565	-5.7297	1.74e-06	0.000285178	5.06727	-0.107229
cg26049998	-0.684172	-0.826884	-5.72538	1.77e-06	0.000287058	5.05486	-0.105384
cg07630255	0.73703	1.24454	5.72483	1.77e-06	0.000287136	5.05328	0.106272
cg17517296	-0.791139	-0.687383	-5.72403	1.77e-06	0.000287429	5.05097	-0.120349
cg20612299	-0.844456	-0.659591	-5.72291	1.78e-06	0.000287504	5.04775	-0.13189
cg15880738	0.819129	1.01741	5.72197	1.78e-06	0.000287743	5.04507	0.120235
cg17490196	-0.628878	-0.600801	-5.72142	1.79e-06	0.000287983	5.04347	-0.100432
cg22512531	0.828497	1.49512	5.72054	1.79e-06	0.000288491	5.04093	0.114404
cg13725590	0.660238	0.785814	5.71833	1.8e-06	0.000289371	5.03458	0.105139
cg17143179	0.760201	1.37808	5.71795	1.81e-06	0.000289371	5.0335	0.107208
cg24349631	-0.871332	-0.301607	-5.71659	1.81e-06	0.000289961	5.02959	-0.147442
cg16031515	0.712344	1.19339	5.71604	1.82e-06	0.000290092	5.02799	0.110377
cg08818207	-0.60332	-0.504067	-5.71488	1.82e-06	0.000290671	5.02468	-0.101146
cg21201401	0.85873	0.754821	5.71182	1.84e-06	0.000292584	5.01589	0.136515
cg05726661	-0.933585	-1.07163	-5.71006	1.85e-06	0.000293599	5.01082	-0.132439
cg25124300	-0.709764	-0.154063	-5.70947	1.85e-06	0.000293815	5.00912	-0.118489
cg05403316	-0.856824	-1.16766	-5.70891	1.86e-06	0.00029398	5.00751	-0.117327
cg04451880	-0.660218	-0.0600665	-5.70389	1.88e-06	0.000296484	4.99307	-0.108311
cg17205313	0.673513	1.11271	5.70046	1.9e-06	0.000298565	4.9832	0.106745
cg16493584	0.848188	1.69521	5.6967	1.93e-06	0.000300187	4.97241	0.115035
cg10318744	0.912212	0.823443	5.69587	1.93e-06	0.000300546	4.97001	0.140026
cg18642369	0.63996	-0.648371	5.69412	1.94e-06	0.000301484	4.96497	0.105858
cg06242730	-0.787668	-1.14498	-5.69307	1.95e-06	0.000301901	4.96197	-0.110049
cg11860005	-0.720084	-0.986758	-5.6928	1.95e-06	0.000302018	4.96118	-0.103066
cg09322555	-0.937797	-0.471974	-5.69173	1.96e-06	0.000302594	4.95812	-0.150079
cg25950638	-0.792301	-1.2412	-5.68521	1.99e-06	0.000306473	4.93938	-0.109656
cg12787553	-0.780674	-1.19018	-5.68343	2.01e-06	0.000306786	4.93425	-0.108868
cg24300607	-0.595725	-0.370429	-5.67893	2.03e-06	0.000309484	4.9213	-0.101092
cg03073000	-0.829694	-1.20311	-5.67788	2.04e-06	0.000309831	4.91828	-0.107717
cg08241318	-0.864751	-0.694587	-5.67329	2.07e-06	0.000312123	4.90509	-0.131532
cg26706803	-0.815296	-1.26932	-5.67286	2.07e-06	0.000312123	4.90386	-0.105269
cg12688234	-0.824181	0.200588	-5.66613	2.11e-06	0.000314584	4.88451	-0.140072
cg24481882	-0.821858	-0.716975	-5.66555	2.12e-06	0.000314584	4.88284	-0.12922
cg21232161	-0.748618	-0.675088	-5.65993	2.15e-06	0.000316852	4.86669	-0.113746
cg01183510	-0.806371	-0.620866	-5.65955	2.16e-06	0.000317087	4.86559	-0.129184
cg08287940	-0.981872	-0.134534	-5.6571	2.17e-06	0.000318499	4.85855	-0.162773
cg00899659	-0.803069	-0.580221	-5.65451	2.19e-06	0.000319823	4.85111	-0.125009
cg12492273	-0.664782	-0.654363	-5.65355	2.2e-06	0.000320227	4.84833	-0.10056
cg14479344	-0.741997	-0.842464	-5.65072	2.22e-06	0.000321847	4.8402	-0.109483
cg02073304	-0.824403	-1.42235	-5.65065	2.22e-06	0.000321847	4.84	-0.110101
cg21737421	0.856162	1.85294	5.64981	2.22e-06	0.000322403	4.83759	0.103735
cg04172533	-0.743547	-1.15009	-5.6488	2.23e-06	0.000322902	4.83468	-0.103039
cg25606201	-0.739879	-1.48658	-5.64876	2.23e-06	0.000322902	4.83455	-0.111165
cg00754357	-0.631237	-0.518164	-5.64314	2.27e-06	0.000325821	4.8184	-0.100749
cg05455036	-0.837044	-0.893482	-5.64304	2.27e-06	0.000325821	4.8181	-0.119025
cg20048655	-0.910137	-1.08694	-5.64177	2.28e-06	0.000326174	4.81446	-0.131578
cg23056923	-0.679495	-0.594405	-5.63912	2.29e-06	0.000327297	4.80685	-0.106622
cg27284331	-0.72378	0.569089	-5.63891	2.3e-06	0.000327297	4.80624	-0.120391
cg19238415	-0.762363	-0.935659	-5.63836	2.3e-06	0.000327421	4.80465	-0.114672
cg18991321	0.856388	1.38911	5.63476	2.33e-06	0.000329816	4.79429	0.109693
cg10287970	-0.867963	-0.647763	-5.63397	2.33e-06	0.000330304	4.79204	-0.134712
cg20513976	0.870514	0.567955	5.63207	2.34e-06	0.00033131	4.78656	0.141326
cg22534509	0.781038	1.02973	5.631	2.35e-06	0.000332119	4.78349	0.118079
cg25734726	-0.708099	-0.101329	-5.62814	2.37e-06	0.000333731	4.77528	-0.120145
cg11173131	-0.832901	-1.14203	-5.62741	2.38e-06	0.000334051	4.77316	-0.109187
cg20334115	-0.661911	-0.670994	-5.62728	2.38e-06	0.000334051	4.7728	-0.10086
cg12081645	-0.701355	-1.17094	-5.62696	2.38e-06	0.000334051	4.77188	-0.100282
cg12517576	-0.843799	-1.01447	-5.62562	2.39e-06	0.000334388	4.76802	-0.124838
cg21603144	-0.723616	-0.812693	-5.62343	2.41e-06	0.000334691	4.76173	-0.109327
cg23893629	0.851236	1.33839	5.62262	2.41e-06	0.000334857	4.75939	0.12172
cg25509467	-0.830069	-0.829317	-5.62138	2.42e-06	0.00033549	4.75582	-0.124908
cg01596292	-0.68977	-0.184973	-5.61946	2.44e-06	0.000336451	4.75031	-0.115693
cg06851151	0.647938	0.469947	5.61936	2.44e-06	0.000336451	4.75002	0.107391
cg06422467	-0.809485	-0.751956	-5.61129	2.5e-06	0.000342095	4.72683	-0.119676
cg22125902	0.672295	0.516995	5.60968	2.51e-06	0.000343235	4.7222	0.112238
cg00118808	-0.800116	-1.03288	-5.60877	2.52e-06	0.000343267	4.71956	-0.110238
cg12345526	-0.693513	-0.0777403	-5.60862	2.52e-06	0.000343267	4.71915	-0.117396
cg03917473	0.790208	0.855075	5.60397	2.55e-06	0.000345861	4.70576	0.12206
cg10371414	-0.919201	-0.644664	-5.60216	2.57e-06	0.000347359	4.70057	-0.139216
cg02726291	-0.762993	-0.924498	-5.60101	2.58e-06	0.000347363	4.69726	-0.112845
cg21108085	-0.879702	-1.90622	-5.59742	2.6e-06	0.000349123	4.68694	-0.109506
cg00602811	-0.682997	-0.0358917	-5.59585	2.62e-06	0.000349868	4.68242	-0.115701
cg08059719	0.739819	0.902356	5.59514	2.62e-06	0.000349868	4.68038	0.115468
cg11302401	-0.745654	0.136418	-5.59498	2.62e-06	0.000349868	4.67992	-0.126535
cg02331198	-0.748616	-0.726982	-5.59368	2.63e-06	0.000350691	4.67617	-0.113802
cg00920892	0.67819	0.879589	5.58838	2.68e-06	0.000353583	4.66093	0.107652
cg25050392	0.868879	1.50733	5.5867	2.69e-06	0.00035423	4.65611	0.116351
cg00956142	-0.860069	-1.09599	-5.58666	2.69e-06	0.00035423	4.65599	-0.127073
cg11760500	0.91647	1.6571	5.58633	2.69e-06	0.000354395	4.65503	0.122249
cg17833106	-0.741772	-0.392335	-5.57994	2.75e-06	0.000358691	4.63668	-0.121602
cg20954870	-0.860742	-0.322292	-5.57864	2.76e-06	0.000359372	4.63292	-0.141879
cg03604774	0.710832	0.882125	5.57401	2.8e-06	0.000362641	4.61962	0.114575
cg01813965	-0.841904	-1.14866	-5.57383	2.8e-06	0.000362707	4.6191	-0.111957
cg20118717	-0.768076	-0.622891	-5.57288	2.81e-06	0.000363212	4.61638	-0.110461
cg15453278	-0.703716	-0.892308	-5.57115	2.82e-06	0.000364864	4.61138	-0.102995
cg24841244	0.790117	1.38403	5.57077	2.82e-06	0.000364984	4.61031	0.10958
cg18642720	0.794414	1.17174	5.57004	2.83e-06	0.000365413	4.60821	0.116714
cg07448060	-0.819377	-1.12067	-5.56958	2.84e-06	0.000365588	4.6069	-0.108134
cg15929395	-0.695903	-0.692673	-5.56832	2.85e-06	0.000366308	4.60327	-0.105485
cg22726155	0.826865	0.813072	5.56749	2.85e-06	0.000367039	4.60087	0.126105
cg27019278	-0.671921	-0.531311	-5.56424	2.88e-06	0.000368963	4.59153	-0.109927
cg04995291	0.613817	0.84384	5.56335	2.89e-06	0.000369371	4.58896	0.101524
cg21577598	0.837949	0.4243	5.5607	2.91e-06	0.000371354	4.58136	0.139546
cg23575275	-0.784517	-1.06685	-5.5605	2.91e-06	0.000371354	4.58078	-0.107435
cg00754604	-0.697142	0.130292	-5.5599	2.92e-06	0.000371765	4.57905	-0.118591
cg18141622	-0.694978	-0.539535	-5.55953	2.92e-06	0.000371914	4.57798	-0.112628
cg05581469	-0.848642	-0.888439	-5.55673	2.95e-06	0.000373045	4.56993	-0.125691
cg23074881	0.789571	1.34948	5.55649	2.95e-06	0.000373045	4.56926	0.114789
cg22742001	-1.07035	-0.773004	-5.5558	2.96e-06	0.00037339	4.56727	-0.165165
cg05928849	-0.816703	-0.526328	-5.55379	2.97e-06	0.000374627	4.56149	-0.128555
cg00446123	0.818359	1.02114	5.55024	3.01e-06	0.00037706	4.55128	0.122258
cg12754495	-0.991859	-0.537126	-5.54837	3.02e-06	0.000378587	4.5459	-0.154125
cg03126694	-0.797406	-0.703163	-5.54481	3.06e-06	0.000380379	4.53566	-0.124622
cg10075819	0.721902	1.01358	5.54477	3.06e-06	0.000380379	4.53554	0.10142
cg03945538	-0.729603	-0.668767	-5.53278	3.17e-06	0.000389494	4.50107	-0.115637
cg00357958	0.765292	0.812101	5.53213	3.18e-06	0.000389716	4.4992	0.120599
cg02082843	0.694827	1.12354	5.5316	3.18e-06	0.00039007	4.49768	0.101283
cg20728490	0.663944	-0.0847433	5.52926	3.2e-06	0.000391747	4.49097	0.113075
cg07060794	-0.643712	-0.494355	-5.52808	3.22e-06	0.000392474	4.48756	-0.102534
cg24591861	-0.754913	-1.05686	-5.52657	3.23e-06	0.00039345	4.48322	-0.100063
cg20610654	0.649045	0.896386	5.52559	3.24e-06	0.000394117	4.48041	0.100948
cg22045942	-0.797204	-1.42885	-5.52505	3.25e-06	0.000394583	4.47885	-0.103584
cg04144521	-0.75342	-0.445815	-5.52433	3.25e-06	0.000395177	4.47677	-0.121229
cg16824282	-0.848327	-0.598617	-5.52159	3.28e-06	0.000396898	4.46891	-0.135319
cg27583010	0.763005	0.658455	5.52152	3.28e-06	0.000396898	4.46869	0.114659
cg19457909	-0.638399	0.44234	-5.52046	3.29e-06	0.000397632	4.46566	-0.108599
cg15011899	-0.773618	-1.08083	-5.51989	3.3e-06	0.000397963	4.46402	-0.102777
cg18720486	-0.865616	-1.4614	-5.51962	3.3e-06	0.000397963	4.46323	-0.100783
cg13573582	-0.860091	-0.264644	-5.51918	3.3e-06	0.000398017	4.46198	-0.143663
cg19746186	-0.894015	-0.918435	-5.51886	3.31e-06	0.000398187	4.46107	-0.13455
cg17087974	-0.760697	-0.891707	-5.51521	3.34e-06	0.000399951	4.45057	-0.10981
cg06070324	-0.838239	-0.953807	-5.51419	3.36e-06	0.000400572	4.44762	-0.115246
cg26661623	-0.597357	-0.067765	-5.51303	3.37e-06	0.000401568	4.4443	-0.101186
cg14804531	-0.616571	0.680887	-5.50971	3.4e-06	0.000403571	4.43475	-0.100449
cg17884674	0.664035	0.696404	5.50536	3.45e-06	0.000405756	4.42225	0.109261
cg20366239	-0.874105	-0.996891	-5.50506	3.45e-06	0.000405756	4.42138	-0.120321
cg14112356	0.676575	0.467544	5.5021	3.48e-06	0.000407201	4.41286	0.110453
cg25957124	-0.772446	-1.11367	-5.50179	3.48e-06	0.000407407	4.41197	-0.101544
cg06758539	-0.87651	-0.0353757	-5.50112	3.49e-06	0.000407729	4.41005	-0.147441
cg06625767	-0.718766	-0.524326	-5.50075	3.5e-06	0.000407773	4.409	-0.115537
cg02206980	-0.760803	-0.586294	-5.50058	3.5e-06	0.000407851	4.4085	-0.123763
cg07728874	0.784545	0.98226	5.49963	3.51e-06	0.000408619	4.40577	0.116955
cg07076751	0.82247	1.22816	5.49945	3.51e-06	0.000408711	4.40525	0.111938
cg02211519	0.705541	0.803636	5.49897	3.51e-06	0.000408735	4.40386	0.107536
cg17896808	0.714389	1.21891	5.49856	3.52e-06	0.000408735	4.40271	0.11235
cg03040292	0.865092	1.12259	5.49565	3.55e-06	0.000411115	4.39434	0.126821
cg01564818	-0.847256	-1.266	-5.49128	3.6e-06	0.000414505	4.38178	-0.114605
cg13870520	-0.88896	-0.526592	-5.49055	3.61e-06	0.000415063	4.37967	-0.139687
cg05904013	-0.767571	-0.827823	-5.48754	3.64e-06	0.000417638	4.37102	-0.114573
cg15625636	0.958979	1.12594	5.48554	3.66e-06	0.000419268	4.36528	0.142392
cg17901584	-0.653054	-0.122086	-5.4855	3.66e-06	0.000419268	4.36515	-0.110517
cg00201760	-0.685446	-0.837514	-5.48496	3.67e-06	0.00041948	4.36361	-0.10266
cg21492378	-0.971219	-0.357229	-5.4844	3.67e-06	0.00041948	4.36199	-0.158769
cg09571972	-0.696829	0.0108719	-5.48139	3.71e-06	0.00042153	4.35333	-0.118575
cg07280097	-0.828069	-0.959182	-5.47768	3.75e-06	0.000424215	4.34268	-0.120305
cg11317199	0.692549	0.665091	5.47654	3.76e-06	0.00042484	4.33941	0.108696
cg21959598	0.841832	1.24444	5.47523	3.78e-06	0.000425852	4.33563	0.123343
cg19982668	-0.660619	-0.796946	-5.47283	3.8e-06	0.000428277	4.32873	-0.100139
cg17928895	-0.795006	-1.15262	-5.47162	3.82e-06	0.000429241	4.32527	-0.109297
cg04304802	-0.842674	-1.2697	-5.46618	3.88e-06	0.000432332	4.30963	-0.117149
cg23541926	-0.830767	-1.20816	-5.46505	3.9e-06	0.000433208	4.30638	-0.117935
cg17591816	-0.84911	-0.172263	-5.46432	3.9e-06	0.000433615	4.30429	-0.14259
cg10454258	-0.727634	-0.759939	-5.46349	3.91e-06	0.000434162	4.30188	-0.114151
cg05886087	-0.754116	-0.666763	-5.46332	3.92e-06	0.000434248	4.3014	-0.12175
cg10055320	-0.636775	-0.539057	-5.46122	3.94e-06	0.0004363	4.29536	-0.102143
cg16604566	-0.843597	-0.971711	-5.45832	3.98e-06	0.000438664	4.28703	-0.119819
cg06164961	0.791166	1.72314	5.45484	4.02e-06	0.000441489	4.27702	0.100126
cg05060607	-0.849608	0.480867	-5.45087	4.07e-06	0.000444217	4.26561	-0.137445
cg07013698	-0.730887	-1.02086	-5.44961	4.08e-06	0.000445445	4.26201	-0.106189
cg07377519	-0.757006	-1.01945	-5.44865	4.09e-06	0.000446228	4.25924	-0.113183
cg09284275	-0.827217	-0.631836	-5.44629	4.12e-06	0.000448626	4.25247	-0.12916
cg24964103	-0.713215	-0.196276	-5.44511	4.14e-06	0.000449612	4.24908	-0.116472
cg26692749	0.899771	0.847892	5.44368	4.16e-06	0.000450875	4.24496	0.142814
cg20031900	-0.673184	-0.494764	-5.43943	4.21e-06	0.000454235	4.23275	-0.111014
cg25711558	-0.880684	-0.928845	-5.43661	4.25e-06	0.000456036	4.22463	-0.123328
cg25146434	-0.63006	0.146908	-5.43526	4.27e-06	0.000457343	4.22076	-0.106076
cg11474701	-0.697776	-0.20134	-5.435	4.27e-06	0.000457426	4.22001	-0.116846
cg00235484	-0.874596	-0.24066	-5.43448	4.28e-06	0.000457693	4.21852	-0.144034
cg15553418	-0.862102	-0.711139	-5.43172	4.31e-06	0.000460451	4.21058	-0.135031
cg00107970	-0.624837	-0.644032	-5.42814	4.36e-06	0.000463006	4.20029	-0.102606
cg13345299	-0.777117	-1.24931	-5.42809	4.36e-06	0.000463006	4.20015	-0.107712
cg18997983	-0.7466	-0.745459	-5.42579	4.39e-06	0.000464258	4.19353	-0.11417
cg13661827	-0.666718	-0.382485	-5.42552	4.39e-06	0.000464258	4.19278	-0.110152
cg02404304	-0.817389	-1.14177	-5.4254	4.39e-06	0.000464258	4.19243	-0.110293
cg27193519	-0.729882	-0.962661	-5.42464	4.4e-06	0.000464341	4.19025	-0.107712
cg24631526	0.717355	-0.584159	5.41904	4.48e-06	0.000469335	4.17415	0.120906
cg18854765	-0.895323	-0.902991	-5.4154	4.53e-06	0.000471579	4.1637	-0.125385
cg21057323	0.675339	0.288191	5.4119	4.58e-06	0.000475287	4.15363	0.115133
cg27470208	0.767567	1.52048	5.41184	4.58e-06	0.000475287	4.15347	0.103633
cg15382933	-0.873033	-0.554371	-5.41107	4.59e-06	0.000475982	4.15125	-0.139914
cg07545743	-0.760517	-0.933453	-5.40882	4.62e-06	0.000478238	4.1448	-0.118667
cg21587469	0.632515	0.774263	5.40639	4.66e-06	0.000478615	4.13782	0.10213
cg02853355	-0.797137	-0.119217	-5.40633	4.66e-06	0.000478615	4.13765	-0.132757
cg12690978	0.724096	1.30748	5.40559	4.67e-06	0.000478998	4.1355	0.101695
cg23073974	-0.878642	-0.818856	-5.4018	4.72e-06	0.000481418	4.12461	-0.13045
cg13860006	-1.1735	-1.82371	-5.40121	4.73e-06	0.000481876	4.12293	-0.126098
cg06857116	-0.720857	-0.182188	-5.39896	4.76e-06	0.000483965	4.11648	-0.120938
cg16771652	-0.701038	-1.29188	-5.39891	4.76e-06	0.000483965	4.11631	-0.10172
cg09255910	-0.639535	-0.495481	-5.39671	4.8e-06	0.000485998	4.11001	-0.103256
cg18445108	-0.728686	-0.954733	-5.39665	4.8e-06	0.000485998	4.10983	-0.106573
cg22358291	0.771677	1.08829	5.39507	4.82e-06	0.000486792	4.10527	0.11187
cg06679087	-1.02304	-0.440248	-5.39073	4.88e-06	0.000491416	4.09282	-0.165892
cg08550523	-0.785403	-0.119785	-5.38985	4.9e-06	0.000491948	4.09029	-0.132406
cg01178899	0.815898	1.78491	5.38928	4.9e-06	0.00049216	4.08866	0.103774
cg14834893	-0.770972	-0.877717	-5.3873	4.93e-06	0.000493426	4.08297	-0.111157
cg08450017	0.738494	0.900607	5.3847	4.97e-06	0.00049522	4.07548	0.110162
cg08473858	-0.64957	-0.755746	-5.38381	4.99e-06	0.000496132	4.07293	-0.101265
cg01404893	-0.74381	-0.978374	-5.38342	4.99e-06	0.000496569	4.07183	-0.108576
cg01178099	-0.912209	-0.320955	-5.38091	5.03e-06	0.000498521	4.06462	-0.150107
cg05000446	-1.00541	-0.4129	-5.37711	5.09e-06	0.000501888	4.0537	-0.1579
cg06257110	0.757394	1.23435	5.37685	5.09e-06	0.000501888	4.05296	0.111924
cg25939742	-1.07675	-1.78294	-5.37638	5.1e-06	0.000502011	4.0516	-0.121175
cg18660064	-0.880636	-1.41424	-5.37568	5.11e-06	0.000502657	4.04958	-0.10653
cg04813880	-0.965562	-0.952452	-5.37406	5.14e-06	0.000504283	4.04493	-0.130298
cg24505713	-0.78323	-1.17	-5.37366	5.14e-06	0.000504534	4.04378	-0.104389
cg09540738	-0.663451	0.398747	-5.37181	5.17e-06	0.000505334	4.03848	-0.112897
cg00625110	-0.970362	-0.669601	-5.36964	5.21e-06	0.000506964	4.03223	-0.151045
cg08036492	-0.962641	-0.546816	-5.36786	5.23e-06	0.000508712	4.02713	-0.149737
cg24339704	-0.787308	-0.0270424	-5.36519	5.28e-06	0.000510996	4.01947	-0.13307
cg04658021	-0.730682	-0.805885	-5.36461	5.29e-06	0.00051119	4.0178	-0.115562
cg14957089	0.764122	0.921761	5.36382	5.3e-06	0.000511542	4.01553	0.120073
cg15015109	-0.828826	-0.412448	-5.35888	5.38e-06	0.000515046	4.00133	-0.134736
cg13895650	-0.711152	0.402583	-5.35884	5.38e-06	0.000515046	4.00123	-0.118027
cg12729838	-0.728569	-1.0165	-5.35738	5.4e-06	0.000516044	3.99703	-0.103147
cg07799277	-0.852126	-0.898845	-5.35382	5.46e-06	0.000518438	3.98682	-0.120926
cg01357222	-0.828891	-0.521524	-5.35374	5.46e-06	0.000518438	3.98657	-0.132283
cg12115800	-0.695976	-0.210645	-5.35311	5.47e-06	0.000519181	3.98478	-0.115565
cg19408207	0.649296	1.14514	5.35272	5.48e-06	0.000519181	3.98365	0.102539
cg16137928	-0.733086	-0.593038	-5.35255	5.48e-06	0.000519181	3.98316	-0.114575
cg06257058	-0.920858	-0.592819	-5.352	5.49e-06	0.000519447	3.98157	-0.143327
cg10959672	0.740955	1.24894	5.35109	5.51e-06	0.000520508	3.97897	0.101574
cg25444339	-0.859766	-0.850093	-5.35099	5.51e-06	0.000520522	3.97867	-0.127399
cg10472651	-0.77339	-1.09632	-5.34778	5.56e-06	0.000524055	3.96946	-0.110455
cg26823762	-0.830159	-1.15144	-5.34559	5.6e-06	0.000525787	3.96318	-0.11343
cg04484126	-0.826054	-0.503414	-5.34485	5.61e-06	0.000526313	3.96106	-0.133853
cg02922776	-0.821028	-0.972181	-5.34397	5.63e-06	0.00052702	3.95852	-0.117295
cg18298706	0.791205	-0.737861	5.34207	5.66e-06	0.000528082	3.95307	0.124501
cg09501509	-0.806756	-0.461122	-5.34069	5.69e-06	0.000529032	3.9491	-0.132647
cg21243597	0.807688	1.17345	5.33837	5.73e-06	0.000531079	3.94244	0.111386
cg03313271	-0.745732	0.436965	-5.33492	5.79e-06	0.000534521	3.93255	-0.126649
cg17209188	-0.706166	-0.539845	-5.33483	5.79e-06	0.000534527	3.93229	-0.112457
cg05859308	0.661728	0.982336	5.33384	5.8e-06	0.00053557	3.92944	0.102743
cg15994604	-0.828012	-0.928827	-5.33311	5.82e-06	0.000536487	3.92733	-0.117803
cg01014262	-0.877154	-1.35496	-5.33018	5.87e-06	0.000539136	3.91893	-0.11903
cg09572125	-0.7327	-0.767059	-5.32914	5.89e-06	0.00053999	3.91594	-0.101624
cg08425796	-0.781649	-0.0591916	-5.32797	5.91e-06	0.000541484	3.91258	-0.131095
cg18011672	0.752411	0.922207	5.32753	5.92e-06	0.00054198	3.91133	0.12076
cg24333621	-0.777313	0.381102	-5.32712	5.92e-06	0.000542098	3.91015	-0.129165
cg05240166	-0.724473	-0.628437	-5.32566	5.95e-06	0.00054372	3.90595	-0.116611
cg12882572	-0.719267	-0.973914	-5.32429	5.98e-06	0.000544848	3.902	-0.105196
cg06640997	0.725819	1.31681	5.32328	5.99e-06	0.000545729	3.89913	0.10379
cg12516954	-0.729393	-0.826352	-5.32315	6e-06	0.000545729	3.89876	-0.105349
cg24323958	-0.696742	-1.04301	-5.3211	6.03e-06	0.000547998	3.89286	-0.101318
cg09635667	-0.700108	-0.807226	-5.32041	6.05e-06	0.000548633	3.89088	-0.104384
cg04411201	-0.847302	-0.898423	-5.31958	6.06e-06	0.000549606	3.8885	-0.128434
cg21992696	-0.793069	-1.01557	-5.31914	6.07e-06	0.000550118	3.88725	-0.120046
cg12396523	-0.834806	-1.91666	-5.31529	6.14e-06	0.000553734	3.87617	-0.104078
cg22991506	0.721964	0.442234	5.31491	6.15e-06	0.000553919	3.8751	0.116487
cg19869443	-0.678662	-0.811587	-5.31481	6.15e-06	0.000553945	3.87481	-0.108028
cg20805133	0.77873	0.747652	5.31391	6.17e-06	0.000554741	3.87224	0.123189
cg11377213	-0.854128	-1.02723	-5.3122	6.2e-06	0.000556632	3.86731	-0.123413
cg15201417	-0.864843	-1.63775	-5.30811	6.28e-06	0.000561701	3.85558	-0.110627
cg27280688	0.697504	1.27095	5.30433	6.35e-06	0.000564748	3.84472	0.106158
cg07218880	0.735328	0.857198	5.30238	6.39e-06	0.000567191	3.83914	0.117967
cg12708994	-0.82289	-1.03917	-5.30167	6.4e-06	0.000567582	3.83708	-0.1217
cg15935770	-0.882469	-0.646738	-5.30137	6.41e-06	0.000567582	3.83624	-0.13631
cg10577241	0.75252	1.54527	5.3001	6.43e-06	0.000568635	3.83259	0.107882
cg08038629	-0.795969	-1.2822	-5.29985	6.44e-06	0.000568665	3.83188	-0.107573
cg00423035	-0.745145	-0.827547	-5.29933	6.45e-06	0.000569134	3.83038	-0.108048
cg10458216	-0.760251	-0.76564	-5.29816	6.47e-06	0.000569799	3.82702	-0.113373
cg18221128	0.660138	-0.627737	5.29804	6.47e-06	0.000569799	3.82669	0.107449
cg04993279	-0.888366	-0.648887	-5.29753	6.48e-06	0.000569799	3.82522	-0.139997
cg26266876	-0.855258	-1.28819	-5.29569	6.52e-06	0.000570872	3.81993	-0.107218
cg25554496	0.804711	1.56881	5.29414	6.55e-06	0.000571369	3.81549	0.10754
cg19190900	-0.786319	-1.19578	-5.29354	6.56e-06	0.00057213	3.81376	-0.113077
cg26488183	-0.879335	-1.03722	-5.29305	6.57e-06	0.000572265	3.81235	-0.122108
cg17084751	0.670471	0.892653	5.28728	6.69e-06	0.000579182	3.7958	0.1085
cg13229972	-0.688194	-0.827489	-5.28614	6.71e-06	0.000580046	3.79253	-0.103118
cg24215459	0.740008	1.19436	5.28411	6.75e-06	0.000581624	3.78668	0.106744
cg09455881	-0.836643	-1.02578	-5.28372	6.76e-06	0.000581871	3.78558	-0.110757
cg17322655	0.848242	0.832079	5.28293	6.78e-06	0.00058239	3.7833	0.126992
cg27585822	-0.670995	-0.70967	-5.28193	6.8e-06	0.00058317	3.78045	-0.102809
cg08169020	1.05818	1.01175	5.28156	6.8e-06	0.000583188	3.77938	0.158248
cg13053608	-0.769972	-0.858233	-5.28025	6.83e-06	0.000584148	3.77561	-0.114874
cg24864097	-0.636616	-0.323999	-5.2773	6.89e-06	0.000587621	3.76717	-0.106138
cg07053114	-0.784201	-0.510396	-5.27706	6.9e-06	0.00058769	3.76646	-0.128324
cg10800620	0.737566	0.854549	5.27519	6.94e-06	0.000589665	3.7611	0.118213
cg07706695	0.725877	0.717852	5.27324	6.98e-06	0.000591803	3.75551	0.119691
cg03889044	0.691666	0.545766	5.27322	6.98e-06	0.000591803	3.75545	0.110765
cg15809217	-0.683083	-1.10723	-5.27192	7.01e-06	0.000593631	3.75172	-0.107457
cg10713515	-0.956757	-1.42974	-5.27052	7.04e-06	0.000595232	3.74769	-0.131429
cg02927448	-0.689185	-0.90797	-5.27	7.05e-06	0.000595878	3.74621	-0.100847
cg19913563	-0.855443	-1.08136	-5.26613	7.13e-06	0.000599859	3.73511	-0.116055
cg24406240	-0.925855	-0.494107	-5.26316	7.19e-06	0.000603285	3.72658	-0.14396
cg21131024	-0.746268	-1.14027	-5.26051	7.25e-06	0.000606527	3.71898	-0.106523
cg04118119	-0.868849	-0.355316	-5.25981	7.27e-06	0.0006068	3.71699	-0.143488
cg12044599	0.911758	1.18821	5.25973	7.27e-06	0.0006068	3.71674	0.113434
cg00026033	-0.656122	-0.659885	-5.25853	7.3e-06	0.000607982	3.71332	-0.106075
cg03714676	-0.758061	-0.147764	-5.258	7.31e-06	0.000608677	3.71179	-0.127473
cg21281463	-0.74668	-1.19308	-5.25781	7.31e-06	0.000608711	3.71124	-0.103953
cg20090290	-0.934059	-0.57938	-5.2576	7.32e-06	0.000608711	3.71065	-0.145879
cg01141721	-0.701124	-0.372401	-5.2573	7.32e-06	0.000609094	3.70979	-0.116064
cg04815334	-0.609633	0.183806	-5.25565	7.36e-06	0.000611099	3.70505	-0.104007
cg19845249	-0.659624	-0.444861	-5.25535	7.37e-06	0.0006112	3.7042	-0.107067
cg11789534	-0.653945	-0.804509	-5.25424	7.39e-06	0.000612207	3.70101	-0.103322
cg21082028	-1.03544	0.0491868	-5.25323	7.41e-06	0.00061315	3.69812	-0.166461
cg06208288	0.721362	1.05497	5.24967	7.49e-06	0.000617386	3.6879	0.109623
cg16416987	-0.754906	-0.872208	-5.24964	7.5e-06	0.000617386	3.68781	-0.1133
cg17777592	-0.659828	-0.512121	-5.24927	7.5e-06	0.000617787	3.68675	-0.107897
cg20340242	-0.727433	-0.868177	-5.2485	7.52e-06	0.000618798	3.68453	-0.104586
cg11822932	-0.905372	-1.18193	-5.24568	7.59e-06	0.00062107	3.67647	-0.119048
cg17556527	-0.751275	0.320427	-5.24535	7.59e-06	0.00062107	3.67552	-0.12597
cg24728803	-0.813754	-0.966193	-5.24535	7.59e-06	0.00062107	3.67551	-0.117573
cg16755500	-1.10494	-1.06703	-5.24273	7.65e-06	0.000624115	3.668	-0.141383
cg05374025	-0.698069	0.0506864	-5.23272	7.89e-06	0.000637408	3.6393	-0.113806
cg02347002	-0.683652	-0.60571	-5.23135	7.92e-06	0.000638647	3.63536	-0.108361
cg05162166	-0.63751	-0.480071	-5.22769	8.01e-06	0.000642345	3.62486	-0.104178
cg11814087	-0.809743	-0.230851	-5.22731	8.02e-06	0.000642428	3.62378	-0.13344
cg09789874	-0.857973	-0.751341	-5.22651	8.04e-06	0.000643225	3.62147	-0.129026
cg20222562	-1.01196	-0.507124	-5.22646	8.04e-06	0.000643225	3.62133	-0.158744
cg15607142	-0.781482	-0.483731	-5.2228	8.13e-06	0.000647722	3.61085	-0.127705
cg00980622	-0.91915	-0.247107	-5.2207	8.18e-06	0.000650521	3.60483	-0.148473
cg07814932	-0.681089	0.060188	-5.21747	8.26e-06	0.000654701	3.59556	-0.116072
cg12306086	-0.917987	-0.78989	-5.21508	8.32e-06	0.000656713	3.58873	-0.128125
cg13264840	0.67969	1.07365	5.21223	8.4e-06	0.000659936	3.58054	0.108811
cg14600987	-0.733481	-1.02506	-5.21179	8.41e-06	0.000660369	3.57928	-0.109215
cg09791366	-0.676252	-0.779317	-5.20807	8.5e-06	0.000665088	3.56862	-0.101423
cg08772789	-0.75784	-0.841402	-5.20644	8.55e-06	0.000667334	3.56396	-0.112438
cg25811633	-0.800284	-0.947469	-5.20575	8.56e-06	0.00066762	3.56196	-0.113295
cg04295372	-0.595864	-0.40933	-5.20326	8.63e-06	0.000670552	3.55484	-0.100748
cg18517540	0.771131	1.19342	5.20189	8.66e-06	0.000671714	3.55092	0.116167
cg09130674	-0.778491	-1.38675	-5.19676	8.8e-06	0.00067862	3.53622	-0.106332
cg08756121	-0.74827	-0.97881	-5.19553	8.83e-06	0.000680285	3.53269	-0.101471
cg14480116	-0.990575	-0.486569	-5.1954	8.84e-06	0.000680285	3.53232	-0.159251
cg04403423	0.789126	1.45326	5.1949	8.85e-06	0.000681107	3.53088	0.107638
cg07866632	-0.710545	-0.905855	-5.19386	8.88e-06	0.000681909	3.52789	-0.101979
cg25390440	-0.760514	-1.03383	-5.1925	8.91e-06	0.000683689	3.524	-0.105546
cg14437551	0.805722	1.1002	5.19107	8.95e-06	0.000685263	3.5199	0.118568
cg09553839	-0.702543	-0.199712	-5.19044	8.97e-06	0.000685917	3.51809	-0.116797
cg16131053	-0.794549	-0.862043	-5.19037	8.97e-06	0.000685917	3.51789	-0.121821
cg05162858	-0.926582	-1.23272	-5.18902	9.01e-06	0.000687587	3.51404	-0.122997
cg04100124	-0.792835	-0.503934	-5.18671	9.07e-06	0.000689787	3.50741	-0.127034
cg16727006	0.687375	1.20089	5.18537	9.11e-06	0.000691154	3.50358	0.1045
cg07854457	-0.740374	-1.25569	-5.18486	9.12e-06	0.000691785	3.5021	-0.102105
cg05768044	-0.822021	-0.819431	-5.18287	9.18e-06	0.0006943	3.49641	-0.119378
cg26253663	-0.826775	-0.621794	-5.18232	9.19e-06	0.000694911	3.49483	-0.131888
cg24453664	-0.692684	-0.991327	-5.1823	9.19e-06	0.000694911	3.49476	-0.101966
cg07243366	-0.638318	0.409182	-5.17979	9.26e-06	0.000698997	3.48759	-0.10891
cg26750893	-0.586759	0.201342	-5.17965	9.27e-06	0.000699042	3.48718	-0.100451
cg16298481	-0.665007	-1.02206	-5.17956	9.27e-06	0.000699042	3.48694	-0.103811
cg22145559	-0.756455	-1.12477	-5.17792	9.32e-06	0.000700999	3.48223	-0.109902
cg23865980	-0.744536	-1.11195	-5.17739	9.33e-06	0.000701555	3.48071	-0.105633
cg05671644	-0.619095	-0.249156	-5.17052	9.53e-06	0.000710472	3.46102	-0.104576
cg05160234	0.726859	0.889787	5.16924	9.57e-06	0.00071156	3.45735	0.110725
cg24686551	-0.827304	-0.7882	-5.16759	9.61e-06	0.000713455	3.45262	-0.125151
cg02420480	-0.785742	-0.688024	-5.16727	9.62e-06	0.000713617	3.45171	-0.121448
cg06358171	-0.731599	-0.536898	-5.1662	9.65e-06	0.000715097	3.44864	-0.117649
cg02046552	-0.805582	0.66844	-5.16557	9.67e-06	0.000715546	3.44684	-0.133649
cg02138358	-0.659858	-0.689873	-5.16434	9.71e-06	0.000716382	3.44334	-0.102649
cg21932231	-0.692462	-0.359252	-5.16256	9.76e-06	0.000719325	3.43822	-0.11376
cg05875463	-0.942004	-0.771213	-5.16192	9.78e-06	0.000719971	3.4364	-0.141709
cg20165746	-0.840329	-0.621526	-5.16174	9.79e-06	0.000719971	3.43589	-0.130019
cg15621731	-0.659992	-0.548309	-5.16087	9.81e-06	0.000720302	3.43339	-0.109282
cg01261013	-0.721743	-0.0146587	-5.15984	9.84e-06	0.000722175	3.43044	-0.1227
cg09958402	-0.759974	-1.2287	-5.15973	9.85e-06	0.000722191	3.43012	-0.100252
cg19339902	-0.717593	-0.83819	-5.15914	9.86e-06	0.000722877	3.42843	-0.107512
cg21964466	-0.673806	-0.783854	-5.1584	9.89e-06	0.000724047	3.42631	-0.105768
cg06312985	-0.845682	-0.925357	-5.15267	1.01e-05	0.000732425	3.4099	-0.123847
cg26329274	0.685674	0.452168	5.15157	1.01e-05	0.000733636	3.40676	0.116158
cg16682903	-0.648949	0.432353	-5.14609	1.03e-05	0.000741135	3.39106	-0.105779
cg24553417	-0.848415	-0.356282	-5.1441	1.03e-05	0.000743609	3.38537	-0.137474
cg10061770	-0.867369	-0.982326	-5.14399	1.03e-05	0.000743617	3.38506	-0.122017
cg25664938	-0.622899	-0.320205	-5.13913	1.05e-05	0.000748248	3.37114	-0.102092
cg01618151	-0.697571	-0.502704	-5.13858	1.05e-05	0.000749027	3.36957	-0.113462
cg07133930	-0.806849	-1.06864	-5.13827	1.05e-05	0.000749553	3.36867	-0.111645
cg11893955	0.685738	1.15937	5.13803	1.05e-05	0.000749668	3.36799	0.10019
cg09978533	-0.765837	-1.27711	-5.13775	1.05e-05	0.000750007	3.36718	-0.10333
cg15511120	-0.797537	-0.709237	-5.13469	1.06e-05	0.000753746	3.35843	-0.120718
cg23548201	-0.77093	0.162764	-5.13367	1.07e-05	0.00075486	3.3555	-0.130799
cg03580292	-0.799439	-1.10926	-5.13304	1.07e-05	0.000755524	3.35371	-0.116744
cg06889086	0.775076	1.46911	5.12947	1.08e-05	0.000760187	3.34348	0.100748
cg02520804	-0.934434	-0.397019	-5.12915	1.08e-05	0.000760347	3.34257	-0.150204
cg19284751	-0.712836	-0.729312	-5.12886	1.08e-05	0.000760671	3.34175	-0.111317
cg10725937	-0.783323	-0.600732	-5.12737	1.09e-05	0.000762276	3.33747	-0.123025
cg05756492	0.728519	0.91215	5.12722	1.09e-05	0.000762468	3.33704	0.112024
cg18558767	-0.803034	-0.701887	-5.12665	1.09e-05	0.000763326	3.33541	-0.124882
cg19089701	-0.774683	-0.535019	-5.1264	1.09e-05	0.000763741	3.33471	-0.130184
cg16171137	-0.683253	-0.751065	-5.12396	1.1e-05	0.000766954	3.3277	-0.111251
cg02241759	-0.786903	-0.892858	-5.12364	1.1e-05	0.000767532	3.3268	-0.116433
cg13057663	-0.865558	0.00025164	-5.12327	1.1e-05	0.000767917	3.32573	-0.144997
cg21946374	-0.727099	-0.694386	-5.12289	1.1e-05	0.000768349	3.32466	-0.11214
cg08760493	-0.760193	-0.546387	-5.12121	1.11e-05	0.000771041	3.31985	-0.121734
cg03998264	-0.920976	-0.779766	-5.11537	1.13e-05	0.000780276	3.30314	-0.14334
cg13765621	-0.745767	-1.15829	-5.11491	1.13e-05	0.000780905	3.30181	-0.10603
cg26244575	0.743569	0.588001	5.11484	1.13e-05	0.00078091	3.30162	0.121395
cg24414325	-0.806002	-0.539026	-5.11409	1.13e-05	0.000781995	3.29948	-0.131034
cg12616923	-0.844185	-1.23267	-5.11335	1.13e-05	0.000782438	3.29736	-0.118458
cg03022510	-0.731904	-0.612758	-5.11329	1.13e-05	0.000782438	3.29718	-0.113592
cg19280540	-0.679438	-0.790168	-5.11328	1.13e-05	0.000782438	3.29715	-0.102712
cg01860774	0.788366	1.31528	5.11301	1.13e-05	0.000782921	3.29638	0.103647
cg25936902	-0.741744	-0.68539	-5.11274	1.14e-05	0.000783141	3.2956	-0.116326
cg11721610	-0.818116	-1.20014	-5.10965	1.15e-05	0.00078782	3.28675	-0.111252
cg05753328	-0.63008	-0.119827	-5.10921	1.15e-05	0.000788385	3.28552	-0.107505
cg13429423	-0.72178	-1.07487	-5.10788	1.15e-05	0.000789862	3.2817	-0.100421
cg24909660	-0.773059	-0.859032	-5.10651	1.16e-05	0.000791582	3.27779	-0.111923
cg15835339	-0.758397	-0.147609	-5.10635	1.16e-05	0.000791807	3.27734	-0.125545
cg07814567	-0.696086	0.199529	-5.10602	1.16e-05	0.000792452	3.27638	-0.118697
cg26985681	-0.657066	-0.664956	-5.10208	1.17e-05	0.000796177	3.26512	-0.105797
cg01168584	-0.830032	-0.591631	-5.09978	1.18e-05	0.000798789	3.25853	-0.135451
cg14398691	-0.615964	-0.350089	-5.09903	1.18e-05	0.000799877	3.25639	-0.103299
cg25618573	-1.03889	-0.900433	-5.09843	1.19e-05	0.000800403	3.25466	-0.15915
cg24760467	-0.68634	-0.107603	-5.09688	1.19e-05	0.000802598	3.25022	-0.114394
cg19116959	-0.615843	-0.445523	-5.09674	1.19e-05	0.000802598	3.24983	-0.102166
cg10927461	-0.719847	-1.05913	-5.0965	1.19e-05	0.000802808	3.24916	-0.106958
cg27365701	-0.881701	-1.22797	-5.09578	1.2e-05	0.000803558	3.2471	-0.111063
cg02018337	-0.854649	-1.39611	-5.09512	1.2e-05	0.000804522	3.2452	-0.110756
cg00066854	-0.847995	-0.673877	-5.09427	1.2e-05	0.000806127	3.24277	-0.132203
cg27058497	0.691338	-0.00283227	5.09376	1.2e-05	0.000807033	3.24132	0.116892
cg25952192	0.65854	0.450885	5.09365	1.2e-05	0.000807033	3.24098	0.10934
cg09376835	-0.827173	-0.794026	-5.0934	1.2e-05	0.00080736	3.24029	-0.124377
cg23901918	-0.594535	0.140357	-5.09274	1.21e-05	0.000807379	3.23841	-0.101272
cg22623649	-0.889227	-0.153089	-5.09199	1.21e-05	0.000808142	3.23624	-0.146265
cg01980222	-0.664178	-0.839653	-5.0889	1.22e-05	0.000812303	3.22741	-0.102237
cg07161827	-0.824826	-1.24516	-5.0879	1.22e-05	0.000813377	3.22455	-0.122176
cg05976283	-0.7817	-0.584782	-5.08695	1.23e-05	0.000814664	3.22184	-0.121093
cg21773646	0.776384	1.38322	5.0845	1.24e-05	0.000817572	3.21483	0.108924
cg18038894	-0.791121	-0.223519	-5.08027	1.25e-05	0.000824527	3.20272	-0.130935
cg09069499	-0.77361	0.289243	-5.0791	1.26e-05	0.000826306	3.1994	-0.130992
cg06352352	-0.639621	-0.374562	-5.07895	1.26e-05	0.000826306	3.19897	-0.106028
cg08827454	-0.742256	-0.997521	-5.07672	1.27e-05	0.000829968	3.19259	-0.105477
cg00782708	-0.622522	0.0360834	-5.07626	1.27e-05	0.000830658	3.19127	-0.106355
cg10257049	-0.688328	-0.823916	-5.07197	1.28e-05	0.000837146	3.17901	-0.100272
cg04903759	-0.905205	-0.441749	-5.0712	1.29e-05	0.000838203	3.17679	-0.144059
cg23280720	0.794121	0.624191	5.0701	1.29e-05	0.000839971	3.17366	0.127593
cg02855045	-0.731405	-0.662306	-5.06945	1.29e-05	0.000840999	3.17181	-0.112724
cg11193767	-0.851273	-0.570862	-5.06852	1.3e-05	0.000842705	3.16914	-0.136516
cg01290568	-0.69277	-0.768707	-5.06571	1.31e-05	0.000847417	3.16111	-0.10756
cg08060645	-0.776138	-1.1123	-5.06385	1.32e-05	0.000850005	3.15578	-0.100876
cg24681307	-0.684196	-0.709254	-5.0635	1.32e-05	0.000850421	3.15479	-0.107688
cg02969426	-0.745933	0.45466	-5.06238	1.32e-05	0.000852053	3.15158	-0.12606
cg00582663	-0.706155	-0.913384	-5.06217	1.32e-05	0.000852111	3.15099	-0.105808
cg25757820	-0.984231	-0.085301	-5.06102	1.33e-05	0.000854143	3.1477	-0.162478
cg27659862	0.79048	1.89205	5.06052	1.33e-05	0.00085433	3.14628	0.101264
cg20317748	-0.738628	-0.554912	-5.05944	1.33e-05	0.000855856	3.14319	-0.116639
cg25367558	-0.863643	0.301391	-5.05817	1.34e-05	0.000857126	3.13957	-0.145544
cg07297964	-0.635423	0.289716	-5.05679	1.34e-05	0.000858096	3.1356	-0.108375
cg26843872	-0.719005	-1.04279	-5.05676	1.34e-05	0.000858096	3.13552	-0.105075
cg15519096	0.808647	1.32584	5.05511	1.35e-05	0.000861252	3.13082	0.120285
cg24743301	0.727596	1.13809	5.05431	1.35e-05	0.00086243	3.12852	0.109695
cg11125805	-0.893516	-0.739951	-5.05399	1.36e-05	0.000862725	3.12759	-0.133771
cg03837680	-0.768267	-1.18972	-5.05251	1.36e-05	0.000865399	3.12338	-0.101271
cg08300570	-0.952897	-0.374397	-5.05054	1.37e-05	0.000869138	3.11776	-0.153518
cg20489909	-0.651812	-0.831271	-5.04878	1.38e-05	0.00087145	3.11272	-0.101043
cg12323063	-0.712066	-0.0964634	-5.04787	1.38e-05	0.000872549	3.11012	-0.119636
cg08399444	-0.874831	-0.296612	-5.046	1.39e-05	0.000876699	3.10478	-0.142755
cg04451770	-0.779174	-0.855327	-5.0459	1.39e-05	0.000876809	3.10449	-0.115931
cg14030719	0.648919	0.951842	5.04441	1.4e-05	0.000878681	3.10023	0.1004
cg14209730	-0.684935	0.0531048	-5.04339	1.4e-05	0.00088015	3.09732	-0.116641
cg02508830	-0.773638	-1.26548	-5.03662	1.43e-05	0.000891116	3.07799	-0.103392
cg26746309	-0.879055	-1.10095	-5.03598	1.43e-05	0.000891753	3.07616	-0.118753
cg04407248	-0.706431	-0.0728019	-5.03577	1.43e-05	0.000891879	3.07556	-0.117825
cg16899991	-0.922146	-0.502795	-5.03412	1.44e-05	0.000895162	3.07085	-0.148849
cg03961551	0.734881	0.548991	5.03304	1.44e-05	0.000896817	3.06776	0.117708
cg05380759	-0.77429	-0.767166	-5.0328	1.45e-05	0.000897317	3.06706	-0.117267
cg13703437	-0.827769	-0.708558	-5.03088	1.45e-05	0.000899825	3.06157	-0.123851
cg04552418	-0.926505	-0.426021	-5.03035	1.46e-05	0.000900772	3.06008	-0.14706
cg07737292	-0.671872	0.101317	-5.03015	1.46e-05	0.000901008	3.05949	-0.114008
cg10233454	-0.62862	-0.610532	-5.02655	1.47e-05	0.000907317	3.04923	-0.101346
cg21780711	-0.672818	0.414441	-5.02368	1.49e-05	0.000910784	3.04103	-0.11384
cg09018107	0.752293	1.69327	5.02259	1.49e-05	0.000912209	3.03791	0.102237
cg08539965	-0.965893	-0.45297	-5.02256	1.49e-05	0.000912209	3.03783	-0.153811
cg21923525	-0.745218	-0.887404	-5.02188	1.49e-05	0.000912493	3.03588	-0.110477
cg01241390	-0.91295	-0.331429	-5.01966	1.5e-05	0.000915594	3.02954	-0.151518
cg05876564	-0.753309	-0.764729	-5.01603	1.52e-05	0.000922441	3.01916	-0.114867
cg22164009	-0.842741	-0.731088	-5.01499	1.53e-05	0.000923785	3.0162	-0.131341
cg26508200	-0.815799	-0.111531	-5.01411	1.53e-05	0.000925591	3.0137	-0.1361
cg21199093	-0.83619	-0.554075	-5.01271	1.54e-05	0.0009284	3.00969	-0.130837
cg11608958	-0.64723	-0.33974	-5.01141	1.54e-05	0.000930859	3.00598	-0.10614
cg00060800	-0.632246	-0.342761	-5.01108	1.54e-05	0.000931203	3.00505	-0.104934
cg14115756	-0.76816	-0.861101	-5.00617	1.57e-05	0.000939436	2.99103	-0.111819
cg11324504	-0.690836	-0.82704	-5.00584	1.57e-05	0.00094006	2.99008	-0.11081
cg05382012	-0.651337	-0.365977	-5.00489	1.57e-05	0.000941945	2.98738	-0.105173
cg04313565	-0.839961	-0.545953	-5.00267	1.58e-05	0.000946744	2.98105	-0.129366
cg13077316	0.756303	1.39561	5.00232	1.59e-05	0.000947182	2.98002	0.108514
cg00201133	-0.790204	-0.91967	-4.99842	1.6e-05	0.000954942	2.96891	-0.115296
cg04051365	-0.825882	-0.790949	-4.99841	1.6e-05	0.000954942	2.96888	-0.128581
cg01817393	0.728176	-0.400163	4.99554	1.62e-05	0.000959552	2.96069	0.114049
cg00648883	-0.810681	-1.29798	-4.99493	1.62e-05	0.000960036	2.95895	-0.113751
cg21208539	-0.732036	-0.96002	-4.99487	1.62e-05	0.000960036	2.95877	-0.110073
cg02307823	-1.00968	-0.222982	-4.99397	1.63e-05	0.000961658	2.95622	-0.164742
cg25155064	0.658282	0.934852	4.9934	1.63e-05	0.000962512	2.95458	0.105794
cg24520862	0.669896	0.359213	4.99274	1.63e-05	0.000963947	2.95269	0.111082
cg08539872	-0.996709	-2.19726	-4.99182	1.64e-05	0.000965473	2.95008	-0.122079
cg14685356	-0.846469	-0.575933	-4.99108	1.64e-05	0.000966681	2.94796	-0.136221
cg14746387	-0.745991	-0.707999	-4.98909	1.65e-05	0.000970508	2.9423	-0.115778
cg04764812	-0.722417	-0.951807	-4.98846	1.65e-05	0.000971867	2.9405	-0.107295
cg09290120	-0.661483	0.0796849	-4.98771	1.66e-05	0.000973928	2.93834	-0.112763
cg03655701	-0.71394	-0.833513	-4.98717	1.66e-05	0.000975012	2.93681	-0.10831
cg24064639	0.674099	1.22295	4.98697	1.66e-05	0.00097528	2.93623	0.100935
cg12554857	-0.753295	-1.17596	-4.98584	1.67e-05	0.000976803	2.93301	-0.102107
cg12463851	-0.913835	-1.16121	-4.9847	1.67e-05	0.000978163	2.92975	-0.117982
cg25521400	-0.821025	-0.578213	-4.98467	1.67e-05	0.000978163	2.92966	-0.126107
cg01623438	-0.79676	-1.2641	-4.98433	1.67e-05	0.000978817	2.92869	-0.100498
cg22489510	-0.683444	-0.494575	-4.98318	1.68e-05	0.00098156	2.92541	-0.110431
cg05475440	-0.802828	-0.815521	-4.98305	1.68e-05	0.000981767	2.92506	-0.122155
cg10502324	0.590987	0.403269	4.98227	1.68e-05	0.000982935	2.92283	0.100037
cg19502359	-0.808058	-0.72443	-4.98162	1.69e-05	0.000983707	2.92099	-0.124436
cg03301498	-0.724686	-0.872536	-4.97985	1.7e-05	0.000987517	2.91591	-0.107193
cg26655340	-0.65366	-0.579695	-4.97907	1.7e-05	0.000989011	2.9137	-0.100439
cg27627524	-0.878347	-0.831345	-4.97855	1.7e-05	0.000990242	2.91221	-0.128593
cg21882356	-0.666656	-0.344891	-4.97756	1.71e-05	0.000991539	2.9094	-0.108527
cg01556552	-0.812183	-0.339272	-4.97739	1.71e-05	0.000991625	2.90889	-0.130333
cg27421267	0.858763	0.530736	4.97715	1.71e-05	0.000991625	2.90822	0.143582
cg09699830	0.748831	1.41457	4.97191	1.74e-05	0.00100047	2.89328	0.102476
cg15232539	-0.670349	-0.589137	-4.97185	1.74e-05	0.00100047	2.89312	-0.101427
cg10520672	-0.771966	-1.28923	-4.96997	1.75e-05	0.00100485	2.88773	-0.109209
cg03071793	-0.752186	-1.35011	-4.9699	1.75e-05	0.00100489	2.88755	-0.101417
cg03371275	-0.793534	0.0581961	-4.96701	1.76e-05	0.00101071	2.87929	-0.133537
cg16108580	0.646489	1.01576	4.9659	1.77e-05	0.00101265	2.87615	0.102228
cg26215727	-0.637451	-0.437465	-4.96483	1.78e-05	0.00101389	2.87308	-0.103414
cg03221483	-0.75472	-0.603344	-4.96396	1.78e-05	0.00101484	2.87061	-0.118216
cg23907053	-0.733785	-1.62921	-4.96387	1.78e-05	0.00101484	2.87034	-0.101027
cg13525276	0.625342	-0.44682	4.96367	1.78e-05	0.00101505	2.86979	0.102396
cg12110801	-0.733657	-0.510344	-4.96306	1.79e-05	0.001016	2.86803	-0.118509
cg26014884	-0.794736	-1.35059	-4.9604	1.8e-05	0.00102081	2.86045	-0.117142
cg24894783	-0.721348	0.146601	-4.95891	1.81e-05	0.00102395	2.85621	-0.12178
cg15392364	0.781411	1.17621	4.95862	1.81e-05	0.00102435	2.85538	0.118769
cg19573490	-0.737323	-0.659719	-4.95798	1.81e-05	0.00102549	2.85356	-0.115471
cg26780042	-0.864726	-0.16304	-4.95696	1.82e-05	0.00102663	2.85065	-0.145193
cg15075988	-0.905241	-0.612567	-4.95628	1.82e-05	0.00102761	2.84871	-0.141584
cg11690884	-0.72913	-1.17391	-4.95594	1.82e-05	0.00102812	2.84774	-0.102897
cg19595244	-0.641219	-0.289502	-4.9546	1.83e-05	0.00103048	2.84392	-0.108129
cg14187687	-0.866921	-0.241058	-4.95254	1.84e-05	0.00103428	2.83805	-0.142006
cg07051833	-0.70686	-0.647671	-4.95151	1.85e-05	0.0010358	2.83512	-0.111155
cg02052762	-0.905381	-0.430274	-4.94937	1.86e-05	0.00103969	2.82901	-0.146069
cg20636248	-0.807258	-0.43757	-4.94857	1.87e-05	0.00104164	2.82672	-0.1294
cg19499884	-0.734951	-0.714603	-4.94773	1.87e-05	0.00104285	2.82433	-0.109772
cg04946561	-0.77791	-0.478143	-4.94758	1.87e-05	0.00104312	2.82391	-0.123439
cg20001791	-0.795178	-1.00667	-4.94729	1.87e-05	0.00104331	2.82308	-0.108822
cg02320481	-0.98853	-1.00385	-4.94673	1.88e-05	0.00104365	2.82149	-0.14017
cg23018689	-0.732906	-0.336899	-4.94567	1.88e-05	0.00104535	2.81847	-0.120237
cg07496207	-0.807349	-0.408565	-4.94059	1.91e-05	0.00105601	2.80399	-0.126437
cg21359303	0.873824	1.49515	4.94056	1.91e-05	0.00105601	2.80392	0.1207
cg06937882	-0.714907	-0.159582	-4.93882	1.92e-05	0.00105918	2.79895	-0.120947
cg11145160	-0.709765	0.314495	-4.93757	1.93e-05	0.00106175	2.79537	-0.120191
cg23990942	-0.656395	-0.496399	-4.93672	1.93e-05	0.00106278	2.79297	-0.105872
cg23079808	-0.99836	0.63003	-4.934	1.95e-05	0.00106785	2.7852	-0.164913
cg19160629	-0.679433	-0.857002	-4.93395	1.95e-05	0.00106785	2.78507	-0.102918
cg06489037	-0.693995	0.066352	-4.93198	1.96e-05	0.00107135	2.77945	-0.116897
cg18463686	-0.860274	-0.634226	-4.93003	1.97e-05	0.00107542	2.77389	-0.132724
cg08064068	-0.636872	-0.0434631	-4.92722	1.99e-05	0.00107974	2.7659	-0.108416
cg00278392	-0.892478	-0.643927	-4.92445	2.01e-05	0.00108438	2.75802	-0.14093
cg05454562	-0.820624	-0.25377	-4.92014	2.03e-05	0.00109286	2.74573	-0.135026
cg14743534	-0.900135	-1.27352	-4.91972	2.03e-05	0.00109354	2.74454	-0.121608
cg17587997	0.826279	1.3193	4.91925	2.04e-05	0.00109456	2.74322	0.115422
cg08945450	-0.725049	-1.045	-4.91904	2.04e-05	0.00109497	2.74259	-0.103981
cg09674502	-0.659047	-0.515541	-4.91554	2.06e-05	0.00110249	2.73265	-0.109265
cg18437792	-0.854575	-0.860219	-4.91549	2.06e-05	0.00110249	2.7325	-0.128217
cg09303642	-0.744392	-0.553742	-4.91447	2.07e-05	0.001104	2.72959	-0.118039
cg05991009	-0.803362	-0.509686	-4.91421	2.07e-05	0.00110422	2.72886	-0.125814
cg14586500	-0.727094	-1.06219	-4.91421	2.07e-05	0.00110422	2.72885	-0.106878
cg03432176	-0.75139	-0.923688	-4.91146	2.09e-05	0.00110935	2.72102	-0.108898
cg19078576	-0.973949	-1.0906	-4.90842	2.11e-05	0.00111519	2.71238	-0.124872
cg00409104	-0.785223	-1.00141	-4.90797	2.11e-05	0.00111581	2.71108	-0.112435
cg03081478	-0.791882	-1.35709	-4.9065	2.12e-05	0.00111792	2.7069	-0.105544
cg07701610	-0.750686	1.41609	-4.9061	2.12e-05	0.00111888	2.70577	-0.10685
cg10264529	-0.614907	0.0162965	-4.90588	2.12e-05	0.00111947	2.70513	-0.104752
cg05412028	-0.732595	-1.31919	-4.90574	2.12e-05	0.00111976	2.70474	-0.11864
cg18522931	-0.901435	-1.24105	-4.90424	2.13e-05	0.00112314	2.70047	-0.12907
cg04244170	-0.910532	-0.400961	-4.90371	2.14e-05	0.00112447	2.69895	-0.147466
cg07285167	-0.872016	-0.992764	-4.90339	2.14e-05	0.00112484	2.69804	-0.12522
cg03916225	0.713877	1.02568	4.90248	2.14e-05	0.00112741	2.69546	0.10981
cg05239225	-0.704923	-0.0960156	-4.90162	2.15e-05	0.00112949	2.69301	-0.119137
cg19356022	-0.747417	-0.535065	-4.90136	2.15e-05	0.00112987	2.69227	-0.122305
cg26768584	0.686381	1.29858	4.90074	2.15e-05	0.00113044	2.6905	0.101189
cg21310090	-0.715043	-0.55604	-4.89984	2.16e-05	0.00113218	2.68796	-0.111431
cg10381771	-0.840157	-0.865586	-4.8998	2.16e-05	0.00113218	2.68784	-0.125706
cg23491841	0.607292	0.381277	4.89932	2.16e-05	0.00113333	2.68646	0.102056
cg21602257	-0.752481	-0.542392	-4.89913	2.17e-05	0.00113333	2.68592	-0.118822
cg22894805	-0.71157	-0.501797	-4.89614	2.18e-05	0.00113944	2.6774	-0.11541
cg26478599	-0.837352	-0.381303	-4.89612	2.19e-05	0.00113944	2.67737	-0.137202
cg22034855	-0.678876	0.518138	-4.89483	2.19e-05	0.00114217	2.67369	-0.113491
cg14405137	-0.756034	-1.181	-4.89334	2.2e-05	0.0011451	2.66945	-0.102726
cg19478500	-0.864677	-1.65326	-4.89311	2.21e-05	0.00114555	2.66879	-0.106579
cg03187073	-0.950292	-0.925631	-4.89077	2.22e-05	0.00115152	2.66214	-0.1336
cg06706156	-0.768374	-0.403918	-4.88521	2.26e-05	0.00116312	2.64631	-0.124698
cg21814550	-0.837272	-0.219872	-4.88504	2.26e-05	0.00116338	2.64582	-0.138161
cg05642546	-0.923302	-0.747061	-4.88425	2.26e-05	0.00116463	2.64357	-0.135735
cg26538140	-0.780304	-0.6646	-4.88259	2.28e-05	0.00116613	2.63886	-0.12171
cg06317209	-0.875265	-0.694801	-4.88076	2.29e-05	0.0011705	2.63367	-0.136764
cg17329494	-0.801898	-0.812362	-4.87862	2.3e-05	0.00117551	2.62757	-0.120499
cg23427912	-0.747401	0.616269	-4.87828	2.31e-05	0.00117655	2.62659	-0.123393
cg05968188	0.783167	1.35843	4.8772	2.31e-05	0.00117882	2.62353	0.112971
cg12401842	-0.906239	-0.392632	-4.87582	2.32e-05	0.00118217	2.61961	-0.142823
cg12510708	-0.669566	-1.30713	-4.8753	2.33e-05	0.00118345	2.61814	-0.102713
cg06655349	-0.824232	-0.426955	-4.87431	2.33e-05	0.00118511	2.6153	-0.134838
cg16847428	-0.782029	-0.0133799	-4.8737	2.34e-05	0.00118645	2.61359	-0.130476
cg23983887	0.678422	0.158727	4.87299	2.34e-05	0.00118776	2.61155	0.115465
cg13904970	-1.14915	-1.6823	-4.87272	2.34e-05	0.00118826	2.61077	-0.115736
cg08091050	-0.850973	0.0723331	-4.87245	2.35e-05	0.00118901	2.61001	-0.143153
cg22675447	-0.831251	-0.7762	-4.86929	2.37e-05	0.00119603	2.60103	-0.120059
cg18158859	-0.957674	-0.470264	-4.86729	2.38e-05	0.00120003	2.59535	-0.153364
cg12790874	-1.19319	-1.31667	-4.86551	2.4e-05	0.00120365	2.5903	-0.153457
cg26780125	-0.74011	-0.997774	-4.86079	2.43e-05	0.00121293	2.57686	-0.103694
cg06298740	-0.830518	-0.735897	-4.85682	2.46e-05	0.00122223	2.56557	-0.126151
cg08175413	-0.853684	-1.40476	-4.85627	2.46e-05	0.00122337	2.56403	-0.119598
cg05204104	0.663503	-0.195242	4.85556	2.47e-05	0.00122456	2.56199	0.112826
cg26443127	-0.696406	-0.546003	-4.85545	2.47e-05	0.00122465	2.5617	-0.11059
cg24880665	-0.780421	-0.140911	-4.8552	2.47e-05	0.00122504	2.56099	-0.131183
cg02570354	-0.738611	-0.890405	-4.85301	2.49e-05	0.00123105	2.55476	-0.112627
cg01735277	0.626462	0.439579	4.85092	2.5e-05	0.00123533	2.54882	0.105242
cg22774605	-0.64222	-0.00132104	-4.85059	2.51e-05	0.0012362	2.54788	-0.10885
cg27255275	-0.64196	-0.279738	-4.84994	2.51e-05	0.00123793	2.54603	-0.107943
cg06294475	-0.743337	-1.1069	-4.84758	2.53e-05	0.00124218	2.53934	-0.104783
cg26776551	-0.793102	-0.658727	-4.84594	2.54e-05	0.00124675	2.53468	-0.122086
cg21696012	-0.771394	-0.471864	-4.84543	2.55e-05	0.00124852	2.53321	-0.124006
cg24786875	-0.777381	-0.216041	-4.8446	2.55e-05	0.0012504	2.53086	-0.129104
cg03356595	-0.684331	-0.705824	-4.84446	2.55e-05	0.00125057	2.53047	-0.104774
cg23054181	-0.847704	-0.458704	-4.84392	2.56e-05	0.00125155	2.52893	-0.135692
cg01057573	-0.801714	-0.454581	-4.84372	2.56e-05	0.00125155	2.52835	-0.128667
cg21185662	-0.64037	-0.350055	-4.8437	2.56e-05	0.00125155	2.5283	-0.10521
cg25084760	-0.894361	-0.310855	-4.84369	2.56e-05	0.00125155	2.52828	-0.142655
cg03614132	-0.765128	-1.02068	-4.83983	2.59e-05	0.00125982	2.5173	-0.105586
cg16651347	-0.779097	-0.625507	-4.83792	2.6e-05	0.00126356	2.51187	-0.12029
cg07006935	-0.79869	-0.983757	-4.83663	2.61e-05	0.00126653	2.50822	-0.111561
cg26402169	-0.840617	1.01912	-4.83511	2.63e-05	0.00126914	2.50391	-0.126496
cg16640599	-0.834343	-0.581107	-4.83461	2.63e-05	0.00127038	2.50247	-0.130167
cg22187251	-0.672066	-0.925407	-4.83455	2.63e-05	0.00127042	2.50231	-0.107375
cg07671644	-0.747569	-1.38603	-4.83394	2.64e-05	0.00127206	2.50057	-0.101357
cg08122652	-0.57361	-0.570046	-3.43696	1.67e-05	0.00105	0.417396	-0.0883728
cg00959259	-0.574038	-0.570875	-3.43897	1.68e-05	0.00105	0.407429	-0.0884395
cg26312951	-0.574465	-0.571704	-3.44098	1.68e-05	0.00105	0.397462	-0.0885061
cg01028142	-0.574892	-0.572533	-3.44299	1.68e-05	0.00105	0.387496	-0.0885727
cg21549285	-0.57532	-0.573362	-3.445	1.68e-05	0.00105	0.377529	-0.0886393
cg22930808	-0.575747	-0.574191	-3.44701	1.68e-05	0.00105	0.367562	-0.0887059
cg22862003	-0.576175	-0.57502	-3.44902	1.69e-05	0.00105	0.357595	-0.0887725
cg06188083	-0.576602	-0.575848	-3.45103	1.69e-05	0.00105	0.347629	-0.0888392
cg06872964	-0.577029	-0.576677	-3.45304	1.69e-05	0.00106	0.337662	-0.0889058
cg07839457	-0.577457	-0.577506	-3.45505	1.69e-05	0.00106	0.327695	-0.0889724
cg20098015	-0.577884	-0.578335	-3.45706	1.69e-05	0.00106	0.317728	-0.089039
cg05696877	-0.578312	-0.579164	-3.45907	1.7e-05	0.00106	0.307762	-0.0891056
cg12906975	-0.578739	-0.579993	-3.46108	1.7e-05	0.00106	0.297795	-0.0891722
cg05883128	-0.579167	-0.580822	-3.46309	1.7e-05	0.00106	0.287828	-0.0892388
cg08122652	-0.579594	-0.581651	-3.4651	1.7e-05	0.00106	0.277861	-0.0893055
cg00959259	-0.580021	-0.582479	-3.46711	1.7e-05	0.00106	0.267895	-0.0893721
cg26312951	-0.580449	-0.583308	-3.46912	1.71e-05	0.00106	0.257928	-0.0894387
cg01028142	-0.580876	-0.584137	-3.47113	1.71e-05	0.00107	0.247961	-0.0895053
cg21549285	-0.581304	-0.584966	-3.47314	1.71e-05	0.00107	0.237994	-0.0895719
cg22930808	-0.581731	-0.585795	-3.47515	1.71e-05	0.00107	0.228028	-0.0896385
cg22862003	-0.582158	-0.586624	-3.47716	1.71e-05	0.00107	0.218061	-0.0897051
cg06188083	-0.582586	-0.587453	-3.47917	1.71e-05	0.00107	0.208094	-0.0897718
cg06872964	-0.583013	-0.588282	-3.48118	1.72e-05	0.00107	0.198127	-0.0898384
cg07839457	-0.583441	-0.58911	-3.48319	1.72e-05	0.00107	0.188161	-0.089905
cg20098015	-0.583868	-0.589939	-3.4852	1.72e-05	0.00107	0.178194	-0.0899716
cg05696877	-0.584295	-0.590768	-3.48721	1.72e-05	0.00107	0.168227	-0.0900382
cg12906975	-0.584723	-0.591597	-3.48922	1.72e-05	0.00108	0.15826	-0.0901048
cg05883128	-0.58515	-0.592426	-3.49124	1.73e-05	0.00108	0.148294	-0.0901714
cg01079652	-0.585578	-0.593255	-3.49325	1.73e-05	0.00108	0.138327	-0.0902381
cg05552874	-0.586005	-0.594084	-3.49526	1.73e-05	0.00108	0.12836	-0.0903047
cg10734665	-0.586432	-0.594913	-3.49727	1.73e-05	0.00108	0.118393	-0.0903713
cg14864167	-0.58686	-0.595741	-3.49928	1.73e-05	0.00108	0.108427	-0.0904379
cg01948202	-0.587287	-0.59657	-3.50129	1.74e-05	0.00108	0.0984599	-0.0905045
cg10549986	-0.587715	-0.597399	-3.5033	1.74e-05	0.00108	0.0884932	-0.0905711
cg16400320	-0.588142	-0.598228	-3.50531	1.74e-05	0.00108	0.0785264	-0.0906377
cg19371652	-0.588569	-0.599057	-3.50732	1.74e-05	0.00109	0.0685597	-0.0907044
cg03607951	-0.588997	-0.599886	-3.50933	1.74e-05	0.00109	0.0585929	-0.090771
cg08926253	-0.589424	-0.600715	-3.51134	1.75e-05	0.00109	0.0486262	-0.0908376
cg05994974	-0.589852	-0.601544	-3.51335	1.75e-05	0.00109	0.0386594	-0.0909042
cg14293575	-0.590279	-0.602372	-3.51536	1.75e-05	0.00109	0.0286927	-0.0909708
cg12424383	-0.590706	-0.603201	-3.51737	1.75e-05	0.00109	0.0187259	-0.0910374
cg23352030	-0.591134	-0.60403	-3.51938	1.75e-05	0.00109	0.00875916	-0.0911041
cg14870271	-0.591561	-0.604859	-3.52139	1.76e-05	0.00109	-0.00120759	-0.0911707
cg11702942	-0.591989	-0.605688	-3.5234	1.76e-05	0.00109	-0.0111743	-0.0912373
cg14392283	-0.592416	-0.606517	-3.52541	1.76e-05	0.0011	-0.0211411	-0.0913039
cg14750551	-0.592843	-0.607346	-3.52742	1.76e-05	0.0011	-0.0311078	-0.0913705
cg04927537	-0.593271	-0.608175	-3.52943	1.76e-05	0.0011	-0.0410746	-0.0914371
cg15065340	-0.593698	-0.609003	-3.53144	1.77e-05	0.0011	-0.0510413	-0.0915037
cg13917614	-0.594126	-0.609832	-3.53345	1.77e-05	0.0011	-0.0610081	-0.0915704
cg25800166	-0.594553	-0.610661	-3.53546	1.77e-05	0.0011	-0.0709748	-0.091637
cg13209388	-0.594981	-0.61149	-3.53747	1.77e-05	0.0011	-0.0809416	-0.0917036
cg23570810	-0.595408	-0.612319	-3.53948	1.77e-05	0.0011	-0.0909083	-0.0917702
cg21443659	-0.595835	-0.613148	-3.54149	1.78e-05	0.0011	-0.100875	-0.0918368
cg12110437	-0.596263	-0.613977	-3.5435	1.78e-05	0.00111	-0.110842	-0.0919034
cg12379452	-0.59669	-0.614806	-3.54551	1.78e-05	0.00111	-0.120809	-0.09197
cg12013713	-0.597118	-0.615634	-3.54752	1.78e-05	0.00111	-0.130775	-0.0920367
cg01190666	-0.597545	-0.616463	-3.54953	1.78e-05	0.00111	-0.140742	-0.0921033
cg01725130	-0.597972	-0.617292	-3.55154	1.79e-05	0.00111	-0.150709	-0.0921699
cg22764925	-0.5984	-0.618121	-3.55355	1.79e-05	0.00111	-0.160676	-0.0922365
cg20586531	-0.598827	-0.61895	-3.55556	1.79e-05	0.00111	-0.170642	-0.0923031
cg10778971	-0.599255	-0.619779	-3.55757	1.79e-05	0.00111	-0.180609	-0.0923697
cg10552523	-0.599682	-0.620608	-3.55958	1.79e-05	0.00111	-0.190576	-0.0924363
cg18083248	-0.600109	-0.621437	-3.56159	1.8e-05	0.00112	-0.200543	-0.092503
cg12461141	-0.600537	-0.622265	-3.5636	1.8e-05	0.00112	-0.210509	-0.0925696
cg25178683	-0.600964	-0.623094	-3.56561	1.8e-05	0.00112	-0.220476	-0.0926362
cg01971407	-0.601392	-0.623923	-3.56762	1.8e-05	0.00112	-0.230443	-0.0927028
cg03538296	-0.601819	-0.624752	-3.56963	1.8e-05	0.00112	-0.24041	-0.0927694
cg17683336	-0.602246	-0.625581	-3.57164	1.81e-05	0.00112	-0.250376	-0.092836
cg18533225	-0.602674	-0.62641	-3.57365	1.81e-05	0.00112	-0.260343	-0.0929027
cg00460983	-0.603101	-0.627239	-3.57566	1.81e-05	0.00112	-0.27031	-0.0929693
cg23606023	-0.603529	-0.628068	-3.57767	1.81e-05	0.00112	-0.280277	-0.0930359
cg16785077	-0.603956	-0.628896	-3.57968	1.81e-05	0.00113	-0.290243	-0.0931025
cg20062691	-0.604383	-0.629725	-3.58169	1.82e-05	0.00113	-0.30021	-0.0931691
cg21805179	-0.604811	-0.630554	-3.5837	1.82e-05	0.00113	-0.310177	-0.0932357
cg21163717	-0.605238	-0.631383	-3.58571	1.82e-05	0.00113	-0.320144	-0.0933023
cg00855901	-0.605666	-0.632212	-3.58772	1.82e-05	0.00113	-0.33011	-0.093369
cg02314339	-0.606093	-0.633041	-3.58973	1.82e-05	0.00113	-0.340077	-0.0934356
cg01572694	-0.60652	-0.63387	-3.59174	1.83e-05	0.00113	-0.350044	-0.0935022
cg13163919	-0.606948	-0.634699	-3.59375	1.83e-05	0.00113	-0.360011	-0.0935688
cg14103123	-0.607375	-0.635527	-3.59576	1.83e-05	0.00113	-0.369977	-0.0936354
cg02694620	-0.607803	-0.636356	-3.59777	1.83e-05	0.00114	-0.379944	-0.093702
cg11224765	-0.60823	-0.637185	-3.59978	1.83e-05	0.00114	-0.389911	-0.0937686
cg08598221	-0.608657	-0.638014	-3.60179	1.84e-05	0.00114	-0.399878	-0.0938353
cg15518113	-0.609085	-0.638843	-3.6038	1.84e-05	0.00114	-0.409844	-0.0939019
cg07809027	-0.609512	-0.639672	-3.60581	1.84e-05	0.00114	-0.419811	-0.0939685
cg23213327	-0.60994	-0.640501	-3.60782	1.84e-05	0.00114	-0.429778	-0.0940351
cg01616956	-0.610367	-0.64133	-3.60983	1.84e-05	0.00114	-0.439745	-0.0941017
cg03035167	-0.610795	-0.642158	-3.61184	1.84e-05	0.00114	-0.449711	-0.0941683
cg00966098	-0.611222	-0.642987	-3.61385	1.85e-05	0.00114	-0.459678	-0.0942349
cg22924250	-0.611649	-0.643816	-3.61586	1.85e-05	0.00115	-0.469645	-0.0943016
cg01144218	-0.612077	-0.644645	-3.61787	1.85e-05	0.00115	-0.479612	-0.0943682
cg02560388	-0.612504	-0.645474	-3.61989	1.85e-05	0.00115	-0.489578	-0.0944348
cg25342409	-0.612932	-0.646303	-3.6219	1.85e-05	0.00115	-0.499545	-0.0945014
cg01234420	-0.613359	-0.647132	-3.62391	1.86e-05	0.00115	-0.509512	-0.094568
cg18461635	-0.613786	-0.647961	-3.62592	1.86e-05	0.00115	-0.519479	-0.0946346
cg05875239	-0.614214	-0.648789	-3.62793	1.86e-05	0.00115	-0.529445	-0.0947012
cg06053959	-0.614641	-0.649618	-3.62994	1.86e-05	0.00115	-0.539412	-0.0947679
cg11824827	-0.615069	-0.650447	-3.63195	1.86e-05	0.00115	-0.549379	-0.0948345
cg23891487	-0.615496	-0.651276	-3.63396	1.87e-05	0.00116	-0.559346	-0.0949011
cg26243740	-0.615923	-0.652105	-3.63597	1.87e-05	0.00116	-0.569312	-0.0949677
cg27054084	-0.616351	-0.652934	-3.63798	1.87e-05	0.00116	-0.579279	-0.0950343
cg13603599	-0.616778	-0.653763	-3.63999	1.87e-05	0.00116	-0.589246	-0.0951009
cg06457011	-0.617206	-0.654592	-3.642	1.87e-05	0.00116	-0.599213	-0.0951676
cg03427849	-0.617633	-0.65542	-3.64401	1.88e-05	0.00116	-0.609179	-0.0952342
cg16541275	-0.61806	-0.656249	-3.64602	1.88e-05	0.00116	-0.619146	-0.0953008
cg20566897	-0.618488	-0.657078	-3.64803	1.88e-05	0.00116	-0.629113	-0.0953674
cg04042333	-0.618915	-0.657907	-3.65004	1.88e-05	0.00116	-0.63908	-0.095434
cg13702222	-0.619343	-0.658736	-3.65205	1.88e-05	0.00117	-0.649046	-0.0955006
cg00458211	-0.61977	-0.659565	-3.65406	1.89e-05	0.00117	-0.659013	-0.0955672
cg17980508	-0.620197	-0.660394	-3.65607	1.89e-05	0.00117	-0.66898	-0.0956339
cg02374486	-0.620625	-0.661223	-3.65808	1.89e-05	0.00117	-0.678947	-0.0957005
cg14160422	-0.621052	-0.662051	-3.66009	1.89e-05	0.00117	-0.688913	-0.0957671
cg10133462	-0.62148	-0.66288	-3.6621	1.89e-05	0.00117	-0.69888	-0.0958337
cg19921917	-0.621907	-0.663709	-3.66411	1.9e-05	0.00117	-0.708847	-0.0959003
cg00277591	-0.622334	-0.664538	-3.66612	1.9e-05	0.00117	-0.718814	-0.0959669
cg24000908	-0.622762	-0.665367	-3.66813	1.9e-05	0.00117	-0.72878	-0.0960335
cg12927730	-0.623189	-0.666196	-3.67014	1.9e-05	0.00118	-0.738747	-0.0961002
cg15649236	-0.623617	-0.667025	-3.67215	1.9e-05	0.00118	-0.748714	-0.0961668
cg15942979	-0.624044	-0.667854	-3.67416	1.91e-05	0.00118	-0.758681	-0.0962334
cg17839611	-0.624471	-0.668682	-3.67617	1.91e-05	0.00118	-0.768647	-0.0963
cg08471738	-0.624899	-0.669511	-3.67818	1.91e-05	0.00118	-0.778614	-0.0963666
cg09914304	-0.625326	-0.67034	-3.68019	1.91e-05	0.00118	-0.788581	-0.0964332
cg13073302	-0.625754	-0.671169	-3.6822	1.91e-05	0.00118	-0.798548	-0.0964998
cg02247863	-0.626181	-0.671998	-3.68421	1.92e-05	0.00118	-0.808514	-0.0965665
cg13613174	-0.626609	-0.672827	-3.68622	1.92e-05	0.00118	-0.818481	-0.0966331
cg03330490	-0.627036	-0.673656	-3.68823	1.92e-05	0.00119	-0.828448	-0.0966997
cg24437859	-0.627463	-0.674485	-3.69024	1.92e-05	0.00119	-0.838415	-0.0967663
cg20504474	-0.627891	-0.675313	-3.69225	1.92e-05	0.00119	-0.848381	-0.0968329
cg27123256	-0.628318	-0.676142	-3.69426	1.93e-05	0.00119	-0.858348	-0.0968995
cg00218406	-0.628746	-0.676971	-3.69627	1.93e-05	0.00119	-0.868315	-0.0969662
cg23344523	-0.629173	-0.6778	-3.69828	1.93e-05	0.00119	-0.878282	-0.0970328
cg13521018	-0.6296	-0.678629	-3.70029	1.93e-05	0.00119	-0.888248	-0.0970994
cg11554335	-0.630028	-0.679458	-3.7023	1.93e-05	0.00119	-0.898215	-0.097166
cg01850135	-0.630455	-0.680287	-3.70431	1.94e-05	0.00119	-0.908182	-0.0972326
cg20283107	-0.630883	-0.681116	-3.70632	1.94e-05	0.0012	-0.918149	-0.0972992
cg07732037	-0.63131	-0.681944	-3.70833	1.94e-05	0.0012	-0.928115	-0.0973658
cg05389236	-0.631737	-0.682773	-3.71034	1.94e-05	0.0012	-0.938082	-0.0974325
cg02389949	-0.632165	-0.683602	-3.71235	1.94e-05	0.0012	-0.948049	-0.0974991
cg25365958	-0.632592	-0.684431	-3.71436	1.95e-05	0.0012	-0.958016	-0.0975657
cg02311193	-0.63302	-0.68526	-3.71637	1.95e-05	0.0012	-0.967982	-0.0976323
cg24635112	-0.633447	-0.686089	-3.71838	1.95e-05	0.0012	-0.977949	-0.0976989
cg07123796	-0.633874	-0.686918	-3.72039	1.95e-05	0.0012	-0.987916	-0.0977655
cg23530553	-0.634302	-0.687747	-3.7224	1.95e-05	0.0012	-0.997883	-0.0978321
cg09123760	-0.634729	-0.688575	-3.72441	1.96e-05	0.00121	-1.00785	-0.0978988
cg24405567	-0.635157	-0.689404	-3.72642	1.96e-05	0.00121	-1.01782	-0.0979654
cg12060422	-0.635584	-0.690233	-3.72843	1.96e-05	0.00121	-1.02778	-0.098032
cg10659811	-0.636011	-0.691062	-3.73044	1.96e-05	0.00121	-1.03775	-0.0980986
cg17972213	-0.636439	-0.691891	-3.73245	1.96e-05	0.00121	-1.04772	-0.0981652
cg02739870	-0.636866	-0.69272	-3.73446	1.97e-05	0.00121	-1.05768	-0.0982318
cg11492723	-0.637294	-0.693549	-3.73647	1.97e-05	0.00121	-1.06765	-0.0982984
cg02707799	-0.637721	-0.694378	-3.73848	1.97e-05	0.00121	-1.07762	-0.0983651
cg14180511	-0.638148	-0.695206	-3.74049	1.97e-05	0.00121	-1.08758	-0.0984317
cg04780563	-0.638576	-0.696035	-3.7425	1.97e-05	0.00122	-1.09755	-0.0984983
cg09220326	-0.639003	-0.696864	-3.74451	1.97e-05	0.00122	-1.10752	-0.0985649
cg05979400	-0.639431	-0.697693	-3.74652	1.98e-05	0.00122	-1.11748	-0.0986315
cg18477949	-0.639858	-0.698522	-3.74854	1.98e-05	0.00122	-1.12745	-0.0986981
cg03971555	-0.640285	-0.699351	-3.75055	1.98e-05	0.00122	-1.13742	-0.0987647
cg22033604	-0.640713	-0.70018	-3.75256	1.98e-05	0.00122	-1.14738	-0.0988314
cg16469046	-0.64114	-0.701009	-3.75457	1.98e-05	0.00122	-1.15735	-0.098898
cg20973735	-0.641568	-0.701837	-3.75658	1.99e-05	0.00122	-1.16732	-0.0989646
cg14124415	-0.641995	-0.702666	-3.75859	1.99e-05	0.00122	-1.17728	-0.0990312
cg21611170	-0.642423	-0.703495	-3.7606	1.99e-05	0.00123	-1.18725	-0.0990978
cg06213060	-0.64285	-0.704324	-3.76261	1.99e-05	0.00123	-1.19722	-0.0991644
cg00569896	-0.643277	-0.705153	-3.76462	1.99e-05	0.00123	-1.20718	-0.0992311
cg25211348	-0.643705	-0.705982	-3.76663	2e-05	0.00123	-1.21715	-0.0992977
cg14264316	-0.644132	-0.706811	-3.76864	2e-05	0.00123	-1.22712	-0.0993643
cg17996401	-0.64456	-0.707639	-3.77065	2e-05	0.00123	-1.23708	-0.0994309
cg07507418	-0.644987	-0.708468	-3.77266	2e-05	0.00123	-1.24705	-0.0994975
cg02352716	-0.645414	-0.709297	-3.77467	2e-05	0.00123	-1.25702	-0.0995641
cg20366831	-0.645842	-0.710126	-3.77668	2.01e-05	0.00123	-1.26698	-0.0996307
cg00711072	-0.646269	-0.710955	-3.77869	2.01e-05	0.00124	-1.27695	-0.0996974
cg07512258	-0.646697	-0.711784	-3.7807	2.01e-05	0.00124	-1.28692	-0.099764
cg13185177	-0.647124	-0.712613	-3.78271	2.01e-05	0.00124	-1.29689	-0.0998306
cg16374333	-0.647551	-0.713442	-3.78472	2.01e-05	0.00124	-1.30685	-0.0998972
cg00349404	-0.647979	-0.71427	-3.78673	2.02e-05	0.00124	-1.31682	-0.0999638
cg21876656	-0.648406	-0.715099	-3.78874	2.02e-05	0.00124	-1.32679	-0.10003
cg09714919	-0.648834	-0.715928	-3.79075	2.02e-05	0.00124	-1.33675	-0.100097
cg25420477	-0.649261	-0.716757	-3.79276	2.02e-05	0.00124	-1.34672	-0.100164
cg17444479	-0.649688	-0.717586	-3.79477	2.02e-05	0.00124	-1.35669	-0.10023
cg05552543	-0.650116	-0.718415	-3.79678	2.03e-05	0.00124	-1.36665	-0.100297
cg12433559	-0.650543	-0.719244	-3.79879	2.03e-05	0.00125	-1.37662	-0.100364
cg04431002	-0.650971	-0.720073	-3.8008	2.03e-05	0.00125	-1.38659	-0.10043
cg26792900	-0.651398	-0.720901	-3.80281	2.03e-05	0.00125	-1.39655	-0.100497
cg03341377	-0.651825	-0.72173	-3.80482	2.03e-05	0.00125	-1.40652	-0.100563
cg09797463	-0.652253	-0.722559	-3.80683	2.04e-05	0.00125	-1.41649	-0.10063
cg17744604	-0.65268	-0.723388	-3.80884	2.04e-05	0.00125	-1.42645	-0.100697
cg02891579	-0.653108	-0.724217	-3.81085	2.04e-05	0.00125	-1.43642	-0.100763
cg22626683	-0.653535	-0.725046	-3.81286	2.04e-05	0.00125	-1.44639	-0.10083
cg16896539	-0.653962	-0.725875	-3.81487	2.04e-05	0.00125	-1.45635	-0.100896
cg22284398	-0.65439	-0.726704	-3.81688	2.05e-05	0.00126	-1.46632	-0.100963
cg08542715	-0.654817	-0.727532	-3.81889	2.05e-05	0.00126	-1.47629	-0.10103
cg23114435	-0.655245	-0.728361	-3.8209	2.05e-05	0.00126	-1.48625	-0.101096
cg27582527	-0.655672	-0.72919	-3.82291	2.05e-05	0.00126	-1.49622	-0.101163
cg18512352	-0.656099	-0.730019	-3.82492	2.05e-05	0.00126	-1.50619	-0.101229
cg05103064	-0.656527	-0.730848	-3.82693	2.06e-05	0.00126	-1.51615	-0.101296
cg26925688	-0.656954	-0.731677	-3.82894	2.06e-05	0.00126	-1.52612	-0.101363
cg07107453	-0.657382	-0.732506	-3.83095	2.06e-05	0.00126	-1.53609	-0.101429
cg08109681	-0.657809	-0.733335	-3.83296	2.06e-05	0.00126	-1.54605	-0.101496
cg15382568	-0.658237	-0.734163	-3.83497	2.06e-05	0.00127	-1.55602	-0.101563
cg07222863	-0.658664	-0.734992	-3.83698	2.07e-05	0.00127	-1.56599	-0.101629
cg14161821	-0.659091	-0.735821	-3.83899	2.07e-05	0.00127	-1.57595	-0.101696
cg03431524	-0.659519	-0.73665	-3.841	2.07e-05	0.00127	-1.58592	-0.101762
cg22459924	-0.659946	-0.737479	-3.84301	2.07e-05	0.00127	-1.59589	-0.101829
cg07417146	-0.660374	-0.738308	-3.84502	2.07e-05	0.00127	-1.60585	-0.101896
cg03172657	-0.660801	-0.739137	-3.84703	2.08e-05	0.00127	-1.61582	-0.101962
cg20981615	-0.661228	-0.739966	-3.84904	2.08e-05	0.00127	-1.62579	-0.102029
cg07786657	-0.661656	-0.740794	-3.85105	2.08e-05	0.00127	-1.63575	-0.102095
cg05021029	-0.662083	-0.741623	-3.85306	2.08e-05	0.00128	-1.64572	-0.102162
cg27511678	-0.662511	-0.742452	-3.85507	2.08e-05	0.00128	-1.65569	-0.102229
cg00390724	-0.662938	-0.743281	-3.85708	2.09e-05	0.00128	-1.66565	-0.102295
cg12524168	-0.663365	-0.74411	-3.85909	2.09e-05	0.00128	-1.67562	-0.102362
cg09088496	-0.663793	-0.744939	-3.8611	2.09e-05	0.00128	-1.68559	-0.102429
cg16222326	-0.66422	-0.745768	-3.86311	2.09e-05	0.00128	-1.69556	-0.102495
cg22429121	-0.664648	-0.746597	-3.86512	2.09e-05	0.00128	-1.70552	-0.102562
cg20477259	-0.665075	-0.747425	-3.86713	2.1e-05	0.00128	-1.71549	-0.102628
cg14278300	-0.665502	-0.748254	-3.86914	2.1e-05	0.00128	-1.72546	-0.102695
cg22356061	-0.66593	-0.749083	-3.87115	2.1e-05	0.00129	-1.73542	-0.102762
cg01424562	-0.666357	-0.749912	-3.87316	2.1e-05	0.00129	-1.74539	-0.102828
cg12077963	-0.666785	-0.750741	-3.87517	2.1e-05	0.00129	-1.75536	-0.102895
cg08726900	-0.667212	-0.75157	-3.87719	2.11e-05	0.00129	-1.76532	-0.102961
cg00695799	-0.667639	-0.752399	-3.8792	2.11e-05	0.00129	-1.77529	-0.103028
cg25925210	-0.668067	-0.753228	-3.88121	2.11e-05	0.00129	-1.78526	-0.103095
cg05908241	-0.668494	-0.754056	-3.88322	2.11e-05	0.00129	-1.79522	-0.103161
cg06727242	-0.668922	-0.754885	-3.88523	2.11e-05	0.00129	-1.80519	-0.103228
cg18430255	-0.669349	-0.755714	-3.88724	2.11e-05	0.00129	-1.81516	-0.103295
cg02836135	-0.669776	-0.756543	-3.88925	2.12e-05	0.0013	-1.82512	-0.103361
cg02956699	-0.670204	-0.757372	-3.89126	2.12e-05	0.0013	-1.83509	-0.103428
cg14641757	-0.670631	-0.758201	-3.89327	2.12e-05	0.0013	-1.84506	-0.103494
cg17984638	-0.671059	-0.75903	-3.89528	2.12e-05	0.0013	-1.85502	-0.103561
cg17680611	-0.671486	-0.759859	-3.89729	2.12e-05	0.0013	-1.86499	-0.103628
cg05799811	-0.671913	-0.760687	-3.8993	2.13e-05	0.0013	-1.87496	-0.103694
cg08315613	-0.672341	-0.761516	-3.90131	2.13e-05	0.0013	-1.88492	-0.103761
cg26818573	-0.672768	-0.762345	-3.90332	2.13e-05	0.0013	-1.89489	-0.103827
cg16391678	-0.673196	-0.763174	-3.90533	2.13e-05	0.0013	-1.90486	-0.103894
cg20519581	-0.673623	-0.764003	-3.90734	2.13e-05	0.00131	-1.91482	-0.103961
cg00499700	-0.674051	-0.764832	-3.90935	2.14e-05	0.00131	-1.92479	-0.104027
cg07687131	-0.674478	-0.765661	-3.91136	2.14e-05	0.00131	-1.93476	-0.104094
cg08038054	-0.674905	-0.76649	-3.91337	2.14e-05	0.00131	-1.94472	-0.104161
cg14537825	-0.675333	-0.767318	-3.91538	2.14e-05	0.00131	-1.95469	-0.104227
cg15902038	-0.67576	-0.768147	-3.91739	2.14e-05	0.00131	-1.96466	-0.104294
cg03295554	-0.676188	-0.768976	-3.9194	2.15e-05	0.00131	-1.97462	-0.10436
cg17056676	-0.676615	-0.769805	-3.92141	2.15e-05	0.00131	-1.98459	-0.104427
cg07201717	-0.677042	-0.770634	-3.92342	2.15e-05	0.00131	-1.99456	-0.104494
cg25016112	-0.67747	-0.771463	-3.92543	2.15e-05	0.00132	-2.00452	-0.10456
cg13505393	-0.677897	-0.772292	-3.92744	2.15e-05	0.00132	-2.01449	-0.104627
cg21346966	-0.678325	-0.773121	-3.92945	2.16e-05	0.00132	-2.02446	-0.104693
cg07893801	-0.678752	-0.773949	-3.93146	2.16e-05	0.00132	-2.03442	-0.10476
cg23095743	-0.679179	-0.774778	-3.93347	2.16e-05	0.00132	-2.04439	-0.104827
cg17477578	-0.679607	-0.775607	-3.93548	2.16e-05	0.00132	-2.05436	-0.104893
cg09146459	-0.680034	-0.776436	-3.93749	2.16e-05	0.00132	-2.06432	-0.10496
cg19123356	-0.680462	-0.777265	-3.9395	2.17e-05	0.00132	-2.07429	-0.105027
cg17980404	-0.680889	-0.778094	-3.94151	2.17e-05	0.00132	-2.08426	-0.105093
cg00563107	-0.681316	-0.778923	-3.94352	2.17e-05	0.00133	-2.09423	-0.10516
cg02473123	-0.681744	-0.779752	-3.94553	2.17e-05	0.00133	-2.10419	-0.105226
cg22534374	-0.682171	-0.78058	-3.94754	2.17e-05	0.00133	-2.11416	-0.105293
cg14233720	-0.682599	-0.781409	-3.94955	2.18e-05	0.00133	-2.12413	-0.10536
cg22045288	-0.683026	-0.782238	-3.95156	2.18e-05	0.00133	-2.13409	-0.105426
cg13955347	-0.683453	-0.783067	-3.95357	2.18e-05	0.00133	-2.14406	-0.105493
cg13210595	-0.683881	-0.783896	-3.95558	2.18e-05	0.00133	-2.15403	-0.105559
cg00345314	-0.684308	-0.784725	-3.95759	2.18e-05	0.00133	-2.16399	-0.105626
cg14506192	-0.684736	-0.785554	-3.9596	2.19e-05	0.00133	-2.17396	-0.105693
cg22549086	-0.685163	-0.786383	-3.96161	2.19e-05	0.00134	-2.18393	-0.105759
cg18350391	-0.68559	-0.787211	-3.96362	2.19e-05	0.00134	-2.19389	-0.105826
cg12413156	-0.686018	-0.78804	-3.96563	2.19e-05	0.00134	-2.20386	-0.105893
cg13408795	-0.686445	-0.788869	-3.96764	2.19e-05	0.00134	-2.21383	-0.105959
cg12485428	-0.686873	-0.789698	-3.96965	2.2e-05	0.00134	-2.22379	-0.106026
cg19584038	-0.6873	-0.790527	-3.97166	2.2e-05	0.00134	-2.23376	-0.106092
cg01952989	-0.687727	-0.791356	-3.97367	2.2e-05	0.00134	-2.24373	-0.106159
cg15338782	-0.688155	-0.792185	-3.97568	2.2e-05	0.00134339	-2.25369	-0.106226
cg25823926	-0.688582	-0.793014	-3.97769	2.2e-05	0.0013445	-2.26366	-0.106292
cg12375586	-0.68901	-0.793842	-3.9797	2.21e-05	0.00134561	-2.27363	-0.106359
cg16265859	-0.689437	-0.794671	-3.98171	2.21e-05	0.00134671	-2.28359	-0.106425
cg17158941	-0.689865	-0.7955	-3.98372	2.21e-05	0.00134782	-2.29356	-0.106492
cg04015433	-0.690292	-0.796329	-3.98573	2.21e-05	0.00134892	-2.30353	-0.106559
cg00760203	-0.690719	-0.797158	-3.98774	2.21e-05	0.00135003	-2.31349	-0.106625
cg09524686	-0.691147	-0.797987	-3.98975	2.22e-05	0.00135114	-2.32346	-0.106692
cg02640604	-0.691574	-0.798816	-3.99176	2.22e-05	0.00135224	-2.33343	-0.106759
cg04972459	-0.692002	-0.799645	-3.99377	2.22e-05	0.00135335	-2.34339	-0.106825
cg15526535	-0.692429	-0.800473	-3.99578	2.22e-05	0.00135445	-2.35336	-0.106892
cg08092930	-0.692856	-0.801302	-3.99779	2.22e-05	0.00135556	-2.36333	-0.106958
cg13288906	-0.693284	-0.802131	-3.9998	2.23e-05	0.00135666	-2.37329	-0.107025
cg12774429	-0.693711	-0.80296	-4.00181	2.23e-05	0.00135777	-2.38326	-0.107092
cg07092111	-0.694139	-0.803789	-4.00382	2.23e-05	0.00135888	-2.39323	-0.107158
cg03135964	-0.694566	-0.804618	-4.00584	2.23e-05	0.00135998	-2.40319	-0.107225
cg14001486	-0.694993	-0.805447	-4.00785	2.23e-05	0.00136109	-2.41316	-0.107291
cg16657152	-0.695421	-0.806276	-4.00986	2.24e-05	0.0013622	-2.42313	-0.107358
cg06832898	-0.695848	-0.807104	-4.01187	2.24e-05	0.0013633	-2.43309	-0.107425
cg02600394	-0.696276	-0.807933	-4.01388	2.24e-05	0.00136441	-2.44306	-0.107491
cg14094409	-0.696703	-0.808762	-4.01589	2.24e-05	0.00136551	-2.45303	-0.107558
cg12141056	-0.69713	-0.809591	-4.0179	2.24e-05	0.00136662	-2.46299	-0.107625
cg18168101	-0.697558	-0.81042	-4.01991	2.24e-05	0.00136772	-2.47296	-0.107691
cg23828876	-0.697985	-0.811249	-4.02192	2.25e-05	0.00136883	-2.48293	-0.107758
cg02956499	-0.698413	-0.812078	-4.02393	2.25e-05	0.00136994	-2.4929	-0.107824
cg23202167	-0.69884	-0.812907	-4.02594	2.25e-05	0.00137104	-2.50286	-0.107891
cg12666727	-0.699267	-0.813735	-4.02795	2.25e-05	0.00137215	-2.51283	-0.107958
cg23318020	-0.699695	-0.814564	-4.02996	2.25e-05	0.00137325	-2.5228	-0.108024
cg08859278	-0.700122	-0.815393	-4.03197	2.26e-05	0.00137436	-2.53276	-0.108091
cg14057303	-0.70055	-0.816222	-4.03398	2.26e-05	0.00137547	-2.54273	-0.108157
cg01772743	-0.700977	-0.817051	-4.03599	2.26e-05	0.00137657	-2.5527	-0.108224
cg17801864	-0.701404	-0.81788	-4.038	2.26e-05	0.00137768	-2.56266	-0.108291
cg16463452	-0.701832	-0.818709	-4.04001	2.26e-05	0.00137878	-2.57263	-0.108357
cg11839020	-0.702259	-0.819538	-4.04202	2.27e-05	0.00137989	-2.5826	-0.108424
cg02827175	-0.702687	-0.820366	-4.04403	2.27e-05	0.001381	-2.59256	-0.108491
cg09973676	-0.703114	-0.821195	-4.04604	2.27e-05	0.0013821	-2.60253	-0.108557
cg15374234	-0.703541	-0.822024	-4.04805	2.27e-05	0.00138321	-2.6125	-0.108624
cg25323444	-0.703969	-0.822853	-4.05006	2.27e-05	0.00138431	-2.62246	-0.10869
cg26518580	-0.704396	-0.823682	-4.05207	2.28e-05	0.00138542	-2.63243	-0.108757
cg09128944	-0.704824	-0.824511	-4.05408	2.28e-05	0.00138652	-2.6424	-0.108824
cg27342781	-0.705251	-0.82534	-4.05609	2.28e-05	0.00138763	-2.65236	-0.10889
cg16519923	-0.705679	-0.826169	-4.0581	2.28e-05	0.00138874	-2.66233	-0.108957
cg27574991	-0.706106	-0.826997	-4.06011	2.28e-05	0.00138984	-2.6723	-0.109023
cg10633463	-0.706533	-0.827826	-4.06212	2.29e-05	0.00139095	-2.68226	-0.10909
cg09032544	-0.706961	-0.828655	-4.06413	2.29e-05	0.00139205	-2.69223	-0.109157
cg26763394	-0.707388	-0.829484	-4.06614	2.29e-05	0.00139316	-2.7022	-0.109223
cg18546006	-0.707816	-0.830313	-4.06815	2.29e-05	0.00139427	-2.71216	-0.10929
cg06311422	-0.708243	-0.831142	-4.07016	2.29e-05	0.00139537	-2.72213	-0.109356
cg00071250	-0.70867	-0.831971	-4.07217	2.3e-05	0.00139648	-2.7321	-0.109423
cg22039357	-0.709098	-0.8328	-4.07418	2.3e-05	0.00139758	-2.74206	-0.10949
cg08978665	-0.709525	-0.833628	-4.07619	2.3e-05	0.00139869	-2.75203	-0.109556
cg14069088	-0.709953	-0.834457	-4.0782	2.3e-05	0.0013998	-2.762	-0.109623
cg17756730	-0.71038	-0.835286	-4.08021	2.3e-05	0.0014009	-2.77196	-0.10969
cg15549637	-0.710807	-0.836115	-4.08222	2.31e-05	0.00140201	-2.78193	-0.109756
cg16408081	-0.711235	-0.836944	-4.08423	2.31e-05	0.00140311	-2.7919	-0.109823
cg07578772	-0.711662	-0.837773	-4.08624	2.31e-05	0.00140422	-2.80186	-0.109889
cg20417953	-0.71209	-0.838602	-4.08825	2.31e-05	0.00140533	-2.81183	-0.109956
cg14849855	-0.712517	-0.839431	-4.09026	2.31e-05	0.00140643	-2.8218	-0.110023
cg06616710	-0.712944	-0.840259	-4.09227	2.32e-05	0.00140754	-2.83176	-0.110089
cg08622923	-0.713372	-0.841088	-4.09428	2.32e-05	0.00140864	-2.84173	-0.110156
cg10161121	-0.713799	-0.841917	-4.09629	2.32e-05	0.00140975	-2.8517	-0.110222
cg22875823	-0.714227	-0.842746	-4.0983	2.32e-05	0.00141085	-2.86166	-0.110289
cg21605283	-0.714654	-0.843575	-4.10031	2.32e-05	0.00141196	-2.87163	-0.110356
cg03634729	-0.715081	-0.844404	-4.10232	2.33e-05	0.00141307	-2.8816	-0.110422
cg21422623	-0.715509	-0.845233	-4.10433	2.33e-05	0.00141417	-2.89157	-0.110489
cg21697512	-0.715936	-0.846062	-4.10634	2.33e-05	0.00141528	-2.90153	-0.110556
cg08471335	-0.716364	-0.84689	-4.10835	2.33e-05	0.00141639	-2.9115	-0.110622
cg23364656	-0.716791	-0.847719	-4.11036	2.33e-05	0.00141749	-2.92147	-0.110689
cg13681468	-0.717218	-0.848548	-4.11237	2.34e-05	0.0014186	-2.93143	-0.110755
cg27307183	-0.717646	-0.849377	-4.11438	2.34e-05	0.0014197	-2.9414	-0.110822
cg03574571	-0.718073	-0.850206	-4.11639	2.34e-05	0.00142081	-2.95137	-0.110889
cg19446990	-0.718501	-0.851035	-4.1184	2.34e-05	0.00142191	-2.96133	-0.110955
cg26413942	-0.718928	-0.851864	-4.12041	2.34e-05	0.00142302	-2.9713	-0.111022
cg21726551	-0.719355	-0.852693	-4.12242	2.35e-05	0.00142413	-2.98127	-0.111088
cg24310395	-0.719783	-0.853521	-4.12443	2.35e-05	0.00142523	-2.99123	-0.111155
cg19553869	-0.72021	-0.85435	-4.12644	2.35e-05	0.00142634	-3.0012	-0.111222
cg13554667	-0.720638	-0.855179	-4.12845	2.35e-05	0.00142744	-3.01117	-0.111288
cg06810986	-0.721065	-0.856008	-4.13046	2.35e-05	0.00142855	-3.02113	-0.111355
cg25429672	-0.721493	-0.856837	-4.13247	2.36e-05	0.00142966	-3.0311	-0.111422
cg25630514	-0.72192	-0.857666	-4.13449	2.36e-05	0.00143076	-3.04107	-0.111488
cg13584531	-0.722347	-0.858495	-4.1365	2.36e-05	0.00143187	-3.05103	-0.111555
cg06987246	-0.722775	-0.859324	-4.13851	2.36e-05	0.00143297	-3.061	-0.111621
cg08494738	-0.723202	-0.860152	-4.14052	2.36e-05	0.00143408	-3.07097	-0.111688
cg02423105	-0.72363	-0.860981	-4.14253	2.37e-05	0.00143519	-3.08093	-0.111755
cg16456087	-0.724057	-0.86181	-4.14454	2.37e-05	0.00143629	-3.0909	-0.111821
cg12662084	-0.724484	-0.862639	-4.14655	2.37e-05	0.0014374	-3.10087	-0.111888
cg04280772	-0.724912	-0.863468	-4.14856	2.37e-05	0.0014385	-3.11083	-0.111954
cg17766305	-0.725339	-0.864297	-4.15057	2.37e-05	0.00143961	-3.1208	-0.112021
cg12188416	-0.725767	-0.865126	-4.15258	2.37e-05	0.00144071	-3.13077	-0.112088
cg23847017	-0.726194	-0.865955	-4.15459	2.38e-05	0.00144182	-3.14073	-0.112154
cg16588163	-0.726621	-0.866783	-4.1566	2.38e-05	0.00144293	-3.1507	-0.112221
cg22217449	-0.727049	-0.867612	-4.15861	2.38e-05	0.00144403	-3.16067	-0.112288
cg13152690	-0.727476	-0.868441	-4.16062	2.38e-05	0.00144514	-3.17063	-0.112354
cg22203628	-0.727904	-0.86927	-4.16263	2.38e-05	0.00144624	-3.1806	-0.112421
cg22442090	-0.728331	-0.870099	-4.16464	2.39e-05	0.00144735	-3.19057	-0.112487
cg00530870	-0.728758	-0.870928	-4.16665	2.39e-05	0.00144846	-3.20053	-0.112554
cg20157577	-0.729186	-0.871757	-4.16866	2.39e-05	0.00144956	-3.2105	-0.112621
cg02520639	-0.729613	-0.872586	-4.17067	2.39e-05	0.00145067	-3.22047	-0.112687
cg07005444	-0.730041	-0.873414	-4.17268	2.39e-05	0.00145177	-3.23043	-0.112754
cg06983746	-0.730468	-0.874243	-4.17469	2.4e-05	0.00145288	-3.2404	-0.11282
cg17740645	-0.730895	-0.875072	-4.1767	2.4e-05	0.00145399	-3.25037	-0.112887
cg06755438	-0.731323	-0.875901	-4.17871	2.4e-05	0.00145509	-3.26033	-0.112954
cg00112238	-0.73175	-0.87673	-4.18072	2.4e-05	0.0014562	-3.2703	-0.11302
cg20810222	-0.732178	-0.877559	-4.18273	2.4e-05	0.0014573	-3.28027	-0.113087
cg01700462	-0.732605	-0.878388	-4.18474	2.41e-05	0.00145841	-3.29024	-0.113154
cg19462635	-0.733032	-0.879217	-4.18675	2.41e-05	0.00145951	-3.3002	-0.11322
cg19782686	-0.73346	-0.880045	-4.18876	2.41e-05	0.00146062	-3.31017	-0.113287
cg20956594	-0.733887	-0.880874	-4.19077	2.41e-05	0.00146173	-3.32014	-0.113353
cg19925518	-0.734315	-0.881703	-4.19278	2.41e-05	0.00146283	-3.3301	-0.11342
cg27531366	-0.734742	-0.882532	-4.19479	2.42e-05	0.00146394	-3.34007	-0.113487
cg22005990	-0.735169	-0.883361	-4.1968	2.42e-05	0.00146505	-3.35004	-0.113553
cg16162590	-0.735597	-0.88419	-4.19881	2.42e-05	0.00146615	-3.36	-0.11362
cg23825480	-0.736024	-0.885019	-4.20082	2.42e-05	0.00146726	-3.36997	-0.113686
cg12647574	-0.736452	-0.885848	-4.20283	2.42e-05	0.00146836	-3.37994	-0.113753
cg25662857	-0.736879	-0.886676	-4.20484	2.43e-05	0.00146947	-3.3899	-0.11382
cg05132828	-0.737307	-0.887505	-4.20685	2.43e-05	0.00147057	-3.39987	-0.113886
cg08539991	-0.737734	-0.888334	-4.20886	2.43e-05	0.00147168	-3.40984	-0.113953
cg02655351	-0.738161	-0.889163	-4.21087	2.43e-05	0.00147279	-3.4198	-0.11402
cg09782560	-0.738589	-0.889992	-4.21288	2.43e-05	0.00147389	-3.42977	-0.114086
cg25017777	-0.739016	-0.890821	-4.21489	2.44e-05	0.001475	-3.43974	-0.114153
cg11274172	-0.739444	-0.89165	-4.2169	2.44e-05	0.0014761	-3.4497	-0.114219
cg16361890	-0.739871	-0.892479	-4.21891	2.44e-05	0.00147721	-3.45967	-0.114286
cg20516032	-0.740298	-0.893307	-4.22092	2.44e-05	0.00147832	-3.46964	-0.114353
cg08140114	-0.740726	-0.894136	-4.22293	2.44e-05	0.00147942	-3.4796	-0.114419
cg00483030	-0.741153	-0.894965	-4.22494	2.45e-05	0.00148053	-3.48957	-0.114486
cg06665622	-0.741581	-0.895794	-4.22695	2.45e-05	0.00148163	-3.49954	-0.114552
cg22517527	-0.742008	-0.896623	-4.22896	2.45e-05	0.00148274	-3.5095	-0.114619
cg27050612	-0.742435	-0.897452	-4.23097	2.45e-05	0.00148384	-3.51947	-0.114686
cg19482025	-0.742863	-0.898281	-4.23298	2.45e-05	0.00148495	-3.52944	-0.114752
cg15046489	-0.74329	-0.899109	-4.23499	2.46e-05	0.00148606	-3.5394	-0.114819
cg01320698	-0.743718	-0.899938	-4.237	2.46e-05	0.00148716	-3.54937	-0.114886
cg11022926	-0.744145	-0.900767	-4.23901	2.46e-05	0.00148827	-3.55934	-0.114952
cg05581878	-0.744572	-0.901596	-4.24102	2.46e-05	0.00148938	-3.5693	-0.115019
cg11169848	-0.745	-0.902425	-4.24303	2.46e-05	0.00149048	-3.57927	-0.115085
cg16993108	-0.745427	-0.903254	-4.24504	2.47e-05	0.00149159	-3.58924	-0.115152
cg16498391	-0.745855	-0.904083	-4.24705	2.47e-05	0.00149269	-3.5992	-0.115219
cg07369374	-0.746282	-0.904912	-4.24906	2.47e-05	0.0014938	-3.60917	-0.115285
cg18256205	-0.746709	-0.90574	-4.25107	2.47e-05	0.0014949	-3.61914	-0.115352
cg26588076	-0.747137	-0.906569	-4.25308	2.47e-05	0.00149601	-3.6291	-0.115418
cg14025053	-0.747564	-0.907398	-4.25509	2.48e-05	0.00149712	-3.63907	-0.115485
cg07564962	-0.747992	-0.908227	-4.2571	2.48e-05	0.00149822	-3.64904	-0.115552
cg20651018	-0.748419	-0.909056	-4.25911	2.48e-05	0.00149933	-3.659	-0.115618
cg10057295	-0.748846	-0.909885	-4.26112	2.48e-05	0.00150043	-3.66897	-0.115685
cg25507226	-0.749274	-0.910714	-4.26314	2.48e-05	0.00150154	-3.67894	-0.115752
cg11683242	-0.749701	-0.911543	-4.26515	2.49e-05	0.00150265	-3.68891	-0.115818
cg07573020	-0.750129	-0.912371	-4.26716	2.49e-05	0.00150375	-3.69887	-0.115885
cg15373592	-0.750556	-0.9132	-4.26917	2.49e-05	0.00150486	-3.70884	-0.115951
cg04667114	-0.750983	-0.914029	-4.27118	2.49e-05	0.00150596	-3.71881	-0.116018
cg25846723	-0.751411	-0.914858	-4.27319	2.49e-05	0.00150707	-3.72877	-0.116085
cg02538772	-0.751838	-0.915687	-4.2752	2.5e-05	0.00150818	-3.73874	-0.116151
cg15887927	-0.752266	-0.916516	-4.27721	2.5e-05	0.00150928	-3.74871	-0.116218
cg09855140	-0.752693	-0.917345	-4.27922	2.5e-05	0.00151039	-3.75867	-0.116284
cg09835408	-0.753121	-0.918174	-4.28123	2.5e-05	0.00151149	-3.76864	-0.116351
cg17775490	-0.753548	-0.919002	-4.28324	2.5e-05	0.0015126	-3.77861	-0.116418
cg17114584	-0.753975	-0.919831	-4.28525	2.5e-05	0.0015137	-3.78857	-0.116484
cg17344321	-0.754403	-0.92066	-4.28726	2.51e-05	0.00151481	-3.79854	-0.116551
cg23671196	-0.75483	-0.921489	-4.28927	2.51e-05	0.00151592	-3.80851	-0.116618
cg22152931	-0.755258	-0.922318	-4.29128	2.51e-05	0.00151702	-3.81847	-0.116684
cg01925950	-0.755685	-0.923147	-4.29329	2.51e-05	0.00151813	-3.82844	-0.116751
cg17142183	-0.756112	-0.923976	-4.2953	2.51e-05	0.00151924	-3.83841	-0.116817
cg20527270	-0.75654	-0.924805	-4.29731	2.52e-05	0.00152034	-3.84837	-0.116884
cg01519464	-0.756967	-0.925633	-4.29932	2.52e-05	0.00152145	-3.85834	-0.116951
cg18720622	-0.757395	-0.926462	-4.30133	2.52e-05	0.00152255	-3.86831	-0.117017
cg06122230	-0.757822	-0.927291	-4.30334	2.52e-05	0.00152366	-3.87827	-0.117084
cg00255699	-0.758249	-0.92812	-4.30535	2.52e-05	0.00152476	-3.88824	-0.11715
cg25363080	-0.758677	-0.928949	-4.30736	2.53e-05	0.00152587	-3.89821	-0.117217
cg27366162	-0.759104	-0.929778	-4.30937	2.53e-05	0.00152698	-3.90817	-0.117284
cg27315109	-0.759532	-0.930607	-4.31138	2.53e-05	0.00152808	-3.91814	-0.11735
cg18719665	-0.759959	-0.931436	-4.31339	2.53e-05	0.00152919	-3.92811	-0.117417
cg00357551	-0.760386	-0.932264	-4.3154	2.53e-05	0.00153029	-3.93807	-0.117483
cg18036081	-0.760814	-0.933093	-4.31741	2.54e-05	0.0015314	-3.94804	-0.11755
cg06958535	-0.761241	-0.933922	-4.31942	2.54e-05	0.00153251	-3.95801	-0.117617
cg04759756	-0.761669	-0.934751	-4.32143	2.54e-05	0.00153361	-3.96797	-0.117683
cg11210138	-0.762096	-0.93558	-4.32344	2.54e-05	0.00153472	-3.97794	-0.11775
cg25446061	-0.762523	-0.936409	-4.32545	2.54e-05	0.00153582	-3.98791	-0.117817
cg21171320	-0.762951	-0.937238	-4.32746	2.55e-05	0.00153693	-3.99787	-0.117883
cg12744859	-0.763378	-0.938067	-4.32947	2.55e-05	0.00153804	-4.00784	-0.11795
cg08857797	-0.763806	-0.938895	-4.33148	2.55e-05	0.00153914	-4.01781	-0.118016
cg08069247	-0.764233	-0.939724	-4.33349	2.55e-05	0.00154025	-4.02777	-0.118083
cg09693106	-0.76466	-0.940553	-4.3355	2.55e-05	0.00154135	-4.03774	-0.11815
cg07530172	-0.765088	-0.941382	-4.33751	2.56e-05	0.00154246	-4.04771	-0.118216
cg24548817	-0.765515	-0.942211	-4.33952	2.56e-05	0.00154356	-4.05767	-0.118283
cg00970057	-0.765943	-0.94304	-4.34153	2.56e-05	0.00154467	-4.06764	-0.118349
cg03016153	-0.76637	-0.943869	-4.34354	2.56e-05	0.00154578	-4.07761	-0.118416
cg05148465	-0.766797	-0.944698	-4.34555	2.56e-05	0.00154688	-4.08758	-0.118483
cg11177526	-0.767225	-0.945526	-4.34756	2.57e-05	0.00154799	-4.09754	-0.118549
cg10715905	-0.767652	-0.946355	-4.34957	2.57e-05	0.00154909	-4.10751	-0.118616
cg02327522	-0.76808	-0.947184	-4.35158	2.57e-05	0.0015502	-4.11748	-0.118683
cg09453312	-0.768507	-0.948013	-4.35359	2.57e-05	0.00155131	-4.12744	-0.118749
cg25248278	-0.768935	-0.948842	-4.3556	2.57e-05	0.00155241	-4.13741	-0.118816
cg20040747	-0.769362	-0.949671	-4.35761	2.58e-05	0.00155352	-4.14738	-0.118882
cg08796342	-0.769789	-0.9505	-4.35962	2.58e-05	0.00155462	-4.15734	-0.118949
cg26338428	-0.770217	-0.951329	-4.36163	2.58e-05	0.00155573	-4.16731	-0.119016
cg06939451	-0.770644	-0.952157	-4.36364	2.58e-05	0.00155684	-4.17728	-0.119082
cg06491415	-0.771072	-0.952986	-4.36565	2.58e-05	0.00155794	-4.18724	-0.119149
cg19344545	-0.771499	-0.953815	-4.36766	2.59e-05	0.00155905	-4.19721	-0.119215
cg16928487	-0.771926	-0.954644	-4.36967	2.59e-05	0.00156015	-4.20718	-0.119282
cg24312520	-0.772354	-0.955473	-4.37168	2.59e-05	0.00156126	-4.21714	-0.119349
cg05209306	-0.772781	-0.956302	-4.37369	2.59e-05	0.00156237	-4.22711	-0.119415
cg03014241	-0.773209	-0.957131	-4.3757	2.59e-05	0.00156347	-4.23708	-0.119482
cg11798182	-0.773636	-0.95796	-4.37771	2.6e-05	0.00156458	-4.24704	-0.119549
cg12073436	-0.774063	-0.958788	-4.37972	2.6e-05	0.00156568	-4.25701	-0.119615
cg13135241	-0.774491	-0.959617	-4.38173	2.6e-05	0.00156679	-4.26698	-0.119682
cg04904784	-0.774918	-0.960446	-4.38374	2.6e-05	0.00156789	-4.27694	-0.119748
cg00133624	-0.775346	-0.961275	-4.38575	2.6e-05	0.001569	-4.28691	-0.119815
cg18030943	-0.775773	-0.962104	-4.38776	2.61e-05	0.00157011	-4.29688	-0.119882
cg10236239	-0.7762	-0.962933	-4.38977	2.61e-05	0.00157121	-4.30684	-0.119948
cg03731797	-0.776628	-0.963762	-4.39179	2.61e-05	0.00157232	-4.31681	-0.120015
cg26999345	-0.777055	-0.964591	-4.3938	2.61e-05	0.00157343	-4.32678	-0.120081
cg02656594	-0.777483	-0.965419	-4.39581	2.61e-05	0.00157453	-4.33674	-0.120148
cg24602411	-0.77791	-0.966248	-4.39782	2.62e-05	0.00157564	-4.34671	-0.120215
cg26605164	-0.778337	-0.967077	-4.39983	2.62e-05	0.00157674	-4.35668	-0.120281
cg15818008	-0.778765	-0.967906	-4.40184	2.62e-05	0.00157785	-4.36664	-0.120348
cg09832245	-0.779192	-0.968735	-4.40385	2.62e-05	0.00157895	-4.37661	-0.120415
cg13461622	-0.77962	-0.969564	-4.40586	2.62e-05	0.00158006	-4.38658	-0.120481
cg03746834	-0.780047	-0.970393	-4.40787	2.63e-05	0.00158117	-4.39654	-0.120548
cg14518276	-0.780474	-0.971222	-4.40988	2.63e-05	0.00158227	-4.40651	-0.120614
cg20291162	-0.780902	-0.97205	-4.41189	2.63e-05	0.00158338	-4.41648	-0.120681
cg00699569	-0.781329	-0.972879	-4.4139	2.63e-05	0.00158448	-4.42644	-0.120748
cg11411220	-0.781757	-0.973708	-4.41591	2.63e-05	0.00158559	-4.43641	-0.120814
cg03389538	-0.782184	-0.974537	-4.41792	2.64e-05	0.0015867	-4.44638	-0.120881
cg10785340	-0.782611	-0.975366	-4.41993	2.64e-05	0.0015878	-4.45634	-0.120947
cg10789956	-0.783039	-0.976195	-4.42194	2.64e-05	0.00158891	-4.46631	-0.121014
cg17449954	-0.783466	-0.977024	-4.42395	2.64e-05	0.00159001	-4.47628	-0.121081
cg12118504	-0.783894	-0.977853	-4.42596	2.64e-05	0.00159112	-4.48625	-0.121147
cg06390643	-0.784321	-0.978681	-4.42797	2.64e-05	0.00159223	-4.49621	-0.121214
cg18907610	-0.784749	-0.97951	-4.42998	2.65e-05	0.00159333	-4.50618	-0.121281
cg14421700	-0.785176	-0.980339	-4.43199	2.65e-05	0.00159444	-4.51615	-0.121347
cg23679819	-0.785603	-0.981168	-4.434	2.65e-05	0.00159554	-4.52611	-0.121414
cg03797115	-0.786031	-0.981997	-4.43601	2.65e-05	0.00159665	-4.53608	-0.12148
cg17095147	-0.786458	-0.982826	-4.43802	2.65e-05	0.00159775	-4.54605	-0.121547
cg06653796	-0.786886	-0.983655	-4.44003	2.66e-05	0.00159886	-4.55601	-0.121614
cg13710553	-0.787313	-0.984484	-4.44204	2.66e-05	0.00159997	-4.56598	-0.12168
cg24386894	-0.78774	-0.985312	-4.44405	2.66e-05	0.00160107	-4.57595	-0.121747
cg00514723	-0.788168	-0.986141	-4.44606	2.66e-05	0.00160218	-4.58591	-0.121813
cg26049998	-0.788595	-0.98697	-4.44807	2.66e-05	0.00160328	-4.59588	-0.12188
cg07630255	-0.789023	-0.987799	-4.45008	2.67e-05	0.00160439	-4.60585	-0.121947
cg17517296	-0.78945	-0.988628	-4.45209	2.67e-05	0.0016055	-4.61581	-0.122013
cg20612299	-0.789877	-0.989457	-4.4541	2.67e-05	0.0016066	-4.62578	-0.12208
cg15880738	-0.790305	-0.990286	-4.45611	2.67e-05	0.00160771	-4.63575	-0.122147
cg17490196	-0.790732	-0.991115	-4.45812	2.67e-05	0.00160881	-4.64571	-0.122213
cg22512531	-0.79116	-0.991943	-4.46013	2.68e-05	0.00160992	-4.65568	-0.12228
cg13725590	-0.791587	-0.992772	-4.46214	2.68e-05	0.00161103	-4.66565	-0.122346
cg17143179	-0.792014	-0.993601	-4.46415	2.68e-05	0.00161213	-4.67561	-0.122413
cg24349631	-0.792442	-0.99443	-4.46616	2.68e-05	0.00161324	-4.68558	-0.12248
cg16031515	-0.792869	-0.995259	-4.46817	2.68e-05	0.00161434	-4.69555	-0.122546
cg08818207	-0.793297	-0.996088	-4.47018	2.69e-05	0.00161545	-4.70551	-0.122613
cg21201401	-0.793724	-0.996917	-4.47219	2.69e-05	0.00161655	-4.71548	-0.122679
cg05726661	-0.794151	-0.997746	-4.4742	2.69e-05	0.00161766	-4.72545	-0.122746
cg25124300	-0.794579	-0.998574	-4.47621	2.69e-05	0.00161877	-4.73541	-0.122813
cg05403316	-0.795006	-0.999403	-4.47822	2.69e-05	0.00161987	-4.74538	-0.122879
cg04451880	-0.795434	-1.00023	-4.48023	2.7e-05	0.00162098	-4.75535	-0.122946
cg17205313	-0.795861	-1.00106	-4.48224	2.7e-05	0.00162209	-4.76531	-0.123013
cg16493584	-0.796288	-1.00189	-4.48425	2.7e-05	0.00162319	-4.77528	-0.123079
cg10318744	-0.796716	-1.00272	-4.48626	2.7e-05	0.0016243	-4.78525	-0.123146
cg18642369	-0.797143	-1.00355	-4.48827	2.7e-05	0.0016254	-4.79521	-0.123212
cg06242730	-0.797571	-1.00438	-4.49028	2.71e-05	0.00162651	-4.80518	-0.123279
cg11860005	-0.797998	-1.00521	-4.49229	2.71e-05	0.00162762	-4.81515	-0.123346
cg09322555	-0.798425	-1.00603	-4.4943	2.71e-05	0.00162872	-4.82511	-0.123412
cg25950638	-0.798853	-1.00686	-4.49631	2.71e-05	0.00162983	-4.83508	-0.123479
cg12787553	-0.79928	-1.00769	-4.49832	2.71e-05	0.00163093	-4.84505	-0.123545
cg24300607	-0.799708	-1.00852	-4.50033	2.72e-05	0.00163204	-4.85501	-0.123612
cg03073000	-0.800135	-1.00935	-4.50234	2.72e-05	0.00163314	-4.86498	-0.123679
cg08241318	-0.800563	-1.01018	-4.50435	2.72e-05	0.00163425	-4.87495	-0.123745
cg26706803	-0.80099	-1.01101	-4.50636	2.72e-05	0.00163536	-4.88492	-0.123812
cg12688234	-0.801417	-1.01184	-4.50837	2.72e-05	0.00163646	-4.89488	-0.123879
cg24481882	-0.801845	-1.01267	-4.51038	2.73e-05	0.00163757	-4.90485	-0.123945
cg21232161	-0.802272	-1.01349	-4.51239	2.73e-05	0.00163867	-4.91482	-0.124012
cg01183510	-0.8027	-1.01432	-4.5144	2.73e-05	0.00163978	-4.92478	-0.124078
cg08287940	-0.803127	-1.01515	-4.51641	2.73e-05	0.00164089	-4.93475	-0.124145
cg00899659	-0.803554	-1.01598	-4.51842	2.73e-05	0.00164199	-4.94472	-0.124212
cg12492273	-0.803982	-1.01681	-4.52044	2.74e-05	0.0016431	-4.95468	-0.124278
cg14479344	-0.804409	-1.01764	-4.52245	2.74e-05	0.0016442	-4.96465	-0.124345
cg02073304	-0.804837	-1.01847	-4.52446	2.74e-05	0.00164531	-4.97462	-0.124411
cg21737421	-0.805264	-1.0193	-4.52647	2.74e-05	0.00164642	-4.98458	-0.124478
cg04172533	-0.805691	-1.02013	-4.52848	2.74e-05	0.00164752	-4.99455	-0.124545
cg25606201	-0.806119	-1.02095	-4.53049	2.75e-05	0.00164863	-5.00452	-0.124611
cg00754357	-0.806546	-1.02178	-4.5325	2.75e-05	0.00164973	-5.01448	-0.124678
cg05455036	-0.806974	-1.02261	-4.53451	2.75e-05	0.00165084	-5.02445	-0.124744
cg20048655	-0.807401	-1.02344	-4.53652	2.75e-05	0.00165194	-5.03442	-0.124811
cg23056923	-0.807828	-1.02427	-4.53853	2.75e-05	0.00165305	-5.04438	-0.124878
cg27284331	-0.808256	-1.0251	-4.54054	2.76e-05	0.00165416	-5.05435	-0.124944
cg19238415	-0.808683	-1.02593	-4.54255	2.76e-05	0.00165526	-5.06432	-0.125011
cg18991321	-0.809111	-1.02676	-4.54456	2.76e-05	0.00165637	-5.07428	-0.125078
cg10287970	-0.809538	-1.02759	-4.54657	2.76e-05	0.00165747	-5.08425	-0.125144
cg20513976	-0.809965	-1.02841	-4.54858	2.76e-05	0.00165858	-5.09422	-0.125211
cg22534509	-0.810393	-1.02924	-4.55059	2.77e-05	0.00165969	-5.10418	-0.125277
cg25734726	-0.81082	-1.03007	-4.5526	2.77e-05	0.00166079	-5.11415	-0.125344
cg11173131	-0.811248	-1.0309	-4.55461	2.77e-05	0.0016619	-5.12412	-0.125411
cg20334115	-0.811675	-1.03173	-4.55662	2.77e-05	0.001663	-5.13408	-0.125477
cg12081645	-0.812102	-1.03256	-4.55863	2.77e-05	0.00166411	-5.14405	-0.125544
cg12517576	-0.81253	-1.03339	-4.56064	2.77e-05	0.00166522	-5.15402	-0.12561
cg21603144	-0.812957	-1.03422	-4.56265	2.78e-05	0.00166632	-5.16398	-0.125677
cg23893629	-0.813385	-1.03504	-4.56466	2.78e-05	0.00166743	-5.17395	-0.125744
cg25509467	-0.813812	-1.03587	-4.56667	2.78e-05	0.00166853	-5.18392	-0.12581
cg01596292	-0.814239	-1.0367	-4.56868	2.78e-05	0.00166964	-5.19388	-0.125877
cg06851151	-0.814667	-1.03753	-4.57069	2.78e-05	0.00167074	-5.20385	-0.125944
cg06422467	-0.815094	-1.03836	-4.5727	2.79e-05	0.00167185	-5.21382	-0.12601
cg22125902	-0.815522	-1.03919	-4.57471	2.79e-05	0.00167296	-5.22378	-0.126077
cg00118808	-0.815949	-1.04002	-4.57672	2.79e-05	0.00167406	-5.23375	-0.126143
cg12345526	-0.816377	-1.04085	-4.57873	2.79e-05	0.00167517	-5.24372	-0.12621
cg03917473	-0.816804	-1.04168	-4.58074	2.79e-05	0.00167628	-5.25368	-0.126277
cg10371414	-0.817231	-1.0425	-4.58275	2.8e-05	0.00167738	-5.26365	-0.126343
cg02726291	-0.817659	-1.04333	-4.58476	2.8e-05	0.00167849	-5.27362	-0.12641
cg21108085	-0.818086	-1.04416	-4.58677	2.8e-05	0.00167959	-5.28359	-0.126476
cg00602811	-0.818514	-1.04499	-4.58878	2.8e-05	0.0016807	-5.29355	-0.126543
cg08059719	-0.818941	-1.04582	-4.59079	2.8e-05	0.0016818	-5.30352	-0.12661
cg11302401	-0.819368	-1.04665	-4.5928	2.81e-05	0.00168291	-5.31349	-0.126676
cg02331198	-0.819796	-1.04748	-4.59481	2.81e-05	0.00168402	-5.32345	-0.126743
cg00920892	-0.820223	-1.04831	-4.59682	2.81e-05	0.00168512	-5.33342	-0.12681
cg25050392	-0.820651	-1.04914	-4.59883	2.81e-05	0.00168623	-5.34339	-0.126876
cg00956142	-0.821078	-1.04996	-4.60084	2.81e-05	0.00168733	-5.35335	-0.126943
cg11760500	-0.821505	-1.05079	-4.60285	2.82e-05	0.00168844	-5.36332	-0.127009
cg17833106	-0.821933	-1.05162	-4.60486	2.82e-05	0.00168955	-5.37329	-0.127076
cg20954870	-0.82236	-1.05245	-4.60687	2.82e-05	0.00169065	-5.38325	-0.127143
cg03604774	-0.822788	-1.05328	-4.60888	2.82e-05	0.00169176	-5.39322	-0.127209
cg01813965	-0.823215	-1.05411	-4.61089	2.82e-05	0.00169286	-5.40319	-0.127276
cg20118717	-0.823642	-1.05494	-4.6129	2.83e-05	0.00169397	-5.41315	-0.127342
cg15453278	-0.82407	-1.05577	-4.61491	2.83e-05	0.00169508	-5.42312	-0.127409
cg24841244	-0.824497	-1.0566	-4.61692	2.83e-05	0.00169618	-5.43309	-0.127476
cg18642720	-0.824925	-1.05742	-4.61893	2.83e-05	0.00169729	-5.44305	-0.127542
cg07448060	-0.825352	-1.05825	-4.62094	2.83e-05	0.00169839	-5.45302	-0.127609
cg15929395	-0.825779	-1.05908	-4.62295	2.84e-05	0.0016995	-5.46299	-0.127676
cg22726155	-0.826207	-1.05991	-4.62496	2.84e-05	0.0017006	-5.47295	-0.127742
cg27019278	-0.826634	-1.06074	-4.62697	2.84e-05	0.00170171	-5.48292	-0.127809
cg04995291	-0.827062	-1.06157	-4.62898	2.84e-05	0.00170282	-5.49289	-0.127875
cg21577598	-0.827489	-1.0624	-4.63099	2.84e-05	0.00170392	-5.50285	-0.127942
cg23575275	-0.827916	-1.06323	-4.633	2.85e-05	0.00170503	-5.51282	-0.128009
cg00754604	-0.828344	-1.06406	-4.63501	2.85e-05	0.00170613	-5.52279	-0.128075
cg18141622	-0.828771	-1.06488	-4.63702	2.85e-05	0.00170724	-5.53275	-0.128142
cg05581469	-0.829199	-1.06571	-4.63903	2.85e-05	0.00170835	-5.54272	-0.128208
cg23074881	-0.829626	-1.06654	-4.64104	2.85e-05	0.00170945	-5.55269	-0.128275
cg22742001	-0.830053	-1.06737	-4.64305	2.86e-05	0.00171056	-5.56265	-0.128342
cg05928849	-0.830481	-1.0682	-4.64506	2.86e-05	0.00171166	-5.57262	-0.128408
cg00446123	-0.830908	-1.06903	-4.64707	2.86e-05	0.00171277	-5.58259	-0.128475
cg12754495	-0.831336	-1.06986	-4.64909	2.86e-05	0.00171388	-5.59255	-0.128542
cg03126694	-0.831763	-1.07069	-4.6511	2.86e-05	0.00171498	-5.60252	-0.128608
cg10075819	-0.832191	-1.07152	-4.65311	2.87e-05	0.00171609	-5.61249	-0.128675
cg03945538	-0.832618	-1.07234	-4.65512	2.87e-05	0.00171719	-5.62245	-0.128741
cg00357958	-0.833045	-1.07317	-4.65713	2.87e-05	0.0017183	-5.63242	-0.128808
cg02082843	-0.833473	-1.074	-4.65914	2.87e-05	0.00171941	-5.64239	-0.128875
cg20728490	-0.8339	-1.07483	-4.66115	2.87e-05	0.00172051	-5.65235	-0.128941
cg07060794	-0.834328	-1.07566	-4.66316	2.88e-05	0.00172162	-5.66232	-0.129008
cg24591861	-0.834755	-1.07649	-4.66517	2.88e-05	0.00172272	-5.67229	-0.129074
cg20610654	-0.835182	-1.07732	-4.66718	2.88e-05	0.00172383	-5.68226	-0.129141
cg22045942	-0.83561	-1.07815	-4.66919	2.88e-05	0.00172493	-5.69222	-0.129208
cg04144521	-0.836037	-1.07898	-4.6712	2.88e-05	0.00172604	-5.70219	-0.129274
cg16824282	-0.836465	-1.0798	-4.67321	2.89e-05	0.00172715	-5.71216	-0.129341
cg27583010	-0.836892	-1.08063	-4.67522	2.89e-05	0.00172825	-5.72212	-0.129408
cg19457909	-0.837319	-1.08146	-4.67723	2.89e-05	0.00172936	-5.73209	-0.129474
cg15011899	-0.837747	-1.08229	-4.67924	2.89e-05	0.00173047	-5.74206	-0.129541
cg18720486	-0.838174	-1.08312	-4.68125	2.89e-05	0.00173157	-5.75202	-0.129607
cg13573582	-0.838602	-1.08395	-4.68326	2.9e-05	0.00173268	-5.76199	-0.129674
cg19746186	-0.839029	-1.08478	-4.68527	2.9e-05	0.00173378	-5.77196	-0.129741
cg17087974	-0.839456	-1.08561	-4.68728	2.9e-05	0.00173489	-5.78192	-0.129807
cg06070324	-0.839884	-1.08644	-4.68929	2.9e-05	0.00173599	-5.79189	-0.129874
cg26661623	-0.840311	-1.08726	-4.6913	2.9e-05	0.0017371	-5.80186	-0.12994
cg14804531	-0.840739	-1.08809	-4.69331	2.9e-05	0.00173821	-5.81182	-0.130007
cg17884674	-0.841166	-1.08892	-4.69532	2.91e-05	0.00173931	-5.82179	-0.130074
cg20366239	-0.841593	-1.08975	-4.69733	2.91e-05	0.00174042	-5.83176	-0.13014
cg14112356	-0.842021	-1.09058	-4.69934	2.91e-05	0.00174152	-5.84172	-0.130207
cg25957124	-0.842448	-1.09141	-4.70135	2.91e-05	0.00174263	-5.85169	-0.130274
cg06758539	-0.842876	-1.09224	-4.70336	2.91e-05	0.00174374	-5.86166	-0.13034
cg06625767	-0.843303	-1.09307	-4.70537	2.92e-05	0.00174484	-5.87162	-0.130407
cg02206980	-0.84373	-1.09389	-4.70738	2.92e-05	0.00174595	-5.88159	-0.130473
cg07728874	-0.844158	-1.09472	-4.70939	2.92e-05	0.00174705	-5.89156	-0.13054
cg07076751	-0.844585	-1.09555	-4.7114	2.92e-05	0.00174816	-5.90152	-0.130607
cg02211519	-0.845013	-1.09638	-4.71341	2.92e-05	0.00174927	-5.91149	-0.130673
cg17896808	-0.84544	-1.09721	-4.71542	2.93e-05	0.00175037	-5.92146	-0.13074
cg03040292	-0.845867	-1.09804	-4.71743	2.93e-05	0.00175148	-5.93142	-0.130806
cg01564818	-0.846295	-1.09887	-4.71944	2.93e-05	0.00175258	-5.94139	-0.130873
cg13870520	-0.846722	-1.0997	-4.72145	2.93e-05	0.00175369	-5.95136	-0.13094
cg05904013	-0.84715	-1.10053	-4.72346	2.93e-05	0.00175479	-5.96132	-0.131006
cg15625636	-0.847577	-1.10135	-4.72547	2.94e-05	0.0017559	-5.97129	-0.131073
cg17901584	-0.848005	-1.10218	-4.72748	2.94e-05	0.00175701	-5.98126	-0.13114
cg00201760	-0.848432	-1.10301	-4.72949	2.94e-05	0.00175811	-5.99122	-0.131206
cg21492378	-0.848859	-1.10384	-4.7315	2.94e-05	0.00175922	-6.00119	-0.131273
cg09571972	-0.849287	-1.10467	-4.73351	2.94e-05	0.00176033	-6.01116	-0.131339
cg07280097	-0.849714	-1.1055	-4.73552	2.95e-05	0.00176143	-6.02112	-0.131406
cg11317199	-0.850142	-1.10633	-4.73753	2.95e-05	0.00176254	-6.03109	-0.131473
cg21959598	-0.850569	-1.10716	-4.73954	2.95e-05	0.00176364	-6.04106	-0.131539
cg19982668	-0.850996	-1.10799	-4.74155	2.95e-05	0.00176475	-6.05102	-0.131606
cg17928895	-0.851424	-1.10881	-4.74356	2.95e-05	0.00176585	-6.06099	-0.131672
cg04304802	-0.851851	-1.10964	-4.74557	2.96e-05	0.00176696	-6.07096	-0.131739
cg23541926	-0.852279	-1.11047	-4.74758	2.96e-05	0.00176807	-6.08093	-0.131806
cg17591816	-0.852706	-1.1113	-4.74959	2.96e-05	0.00176917	-6.09089	-0.131872
cg10454258	-0.853133	-1.11213	-4.7516	2.96e-05	0.00177028	-6.10086	-0.131939
cg05886087	-0.853561	-1.11296	-4.75361	2.96e-05	0.00177138	-6.11083	-0.132006
cg10055320	-0.853988	-1.11379	-4.75562	2.97e-05	0.00177249	-6.12079	-0.132072
cg16604566	-0.854416	-1.11462	-4.75763	2.97e-05	0.0017736	-6.13076	-0.132139
cg06164961	-0.854843	-1.11545	-4.75964	2.97e-05	0.0017747	-6.14073	-0.132205
cg05060607	-0.85527	-1.11627	-4.76165	2.97e-05	0.00177581	-6.15069	-0.132272
cg07013698	-0.855698	-1.1171	-4.76366	2.97e-05	0.00177691	-6.16066	-0.132339
cg07377519	-0.856125	-1.11793	-4.76567	2.98e-05	0.00177802	-6.17063	-0.132405
cg09284275	-0.856553	-1.11876	-4.76768	2.98e-05	0.00177913	-6.18059	-0.132472
cg24964103	-0.85698	-1.11959	-4.76969	2.98e-05	0.00178023	-6.19056	-0.132538
cg26692749	-0.857407	-1.12042	-4.7717	2.98e-05	0.00178134	-6.20053	-0.132605
cg20031900	-0.857835	-1.12125	-4.77371	2.98e-05	0.00178244	-6.21049	-0.132672
cg25711558	-0.858262	-1.12208	-4.77572	2.99e-05	0.00178355	-6.22046	-0.132738
cg25146434	-0.85869	-1.12291	-4.77774	2.99e-05	0.00178466	-6.23043	-0.132805
cg11474701	-0.859117	-1.12373	-4.77975	2.99e-05	0.00178576	-6.24039	-0.132871
cg00235484	-0.859544	-1.12456	-4.78176	2.99e-05	0.00178687	-6.25036	-0.132938
cg15553418	-0.859972	-1.12539	-4.78377	2.99e-05	0.00178797	-6.26033	-0.133005
cg00107970	-0.860399	-1.12622	-4.78578	3e-05	0.00178908	-6.27029	-0.133071
cg13345299	-0.860827	-1.12705	-4.78779	3e-05	0.00179018	-6.28026	-0.133138
cg18997983	-0.861254	-1.12788	-4.7898	3e-05	0.00179129	-6.29023	-0.133205
cg13661827	-0.861681	-1.12871	-4.79181	3e-05	0.0017924	-6.30019	-0.133271
cg02404304	-0.862109	-1.12954	-4.79382	3e-05	0.0017935	-6.31016	-0.133338
cg27193519	-0.862536	-1.13037	-4.79583	3.01e-05	0.00179461	-6.32013	-0.133404
cg24631526	-0.862964	-1.13119	-4.79784	3.01e-05	0.00179571	-6.33009	-0.133471
cg18854765	-0.863391	-1.13202	-4.79985	3.01e-05	0.00179682	-6.34006	-0.133538
cg21057323	-0.863819	-1.13285	-4.80186	3.01e-05	0.00179793	-6.35003	-0.133604
cg27470208	-0.864246	-1.13368	-4.80387	3.01e-05	0.00179903	-6.35999	-0.133671
cg15382933	-0.864673	-1.13451	-4.80588	3.02e-05	0.00180014	-6.36996	-0.133737
cg07545743	-0.865101	-1.13534	-4.80789	3.02e-05	0.00180124	-6.37993	-0.133804
cg21587469	-0.865528	-1.13617	-4.8099	3.02e-05	0.00180235	-6.38989	-0.133871
cg02853355	-0.865956	-1.137	-4.81191	3.02e-05	0.00180346	-6.39986	-0.133937
cg12690978	-0.866383	-1.13783	-4.81392	3.02e-05	0.00180456	-6.40983	-0.134004
cg23073974	-0.86681	-1.13865	-4.81593	3.03e-05	0.00180567	-6.41979	-0.134071
cg13860006	-0.867238	-1.13948	-4.81794	3.03e-05	0.00180677	-6.42976	-0.134137
cg06857116	-0.867665	-1.14031	-4.81995	3.03e-05	0.00180788	-6.43973	-0.134204
cg16771652	-0.868093	-1.14114	-4.82196	3.03e-05	0.00180898	-6.44969	-0.13427
cg09255910	-0.86852	-1.14197	-4.82397	3.03e-05	0.00181009	-6.45966	-0.134337
cg18445108	-0.868947	-1.1428	-4.82598	3.03e-05	0.0018112	-6.46963	-0.134404
cg22358291	-0.869375	-1.14363	-4.82799	3.04e-05	0.0018123	-6.4796	-0.13447
cg06679087	-0.869802	-1.14446	-4.83	3.04e-05	0.00181341	-6.48956	-0.134537
cg08550523	-0.87023	-1.14529	-4.83201	3.04e-05	0.00181451	-6.49953	-0.134603
cg01178899	-0.870657	-1.14611	-4.83402	3.04e-05	0.00181562	-6.5095	-0.13467
cg14834893	-0.871084	-1.14694	-4.83603	3.04e-05	0.00181673	-6.51946	-0.134737
cg08450017	-0.871512	-1.14777	-4.83804	3.05e-05	0.00181783	-6.52943	-0.134803
cg08473858	-0.871939	-1.1486	-4.84005	3.05e-05	0.00181894	-6.5394	-0.13487
cg01404893	-0.872367	-1.14943	-4.84206	3.05e-05	0.00182004	-6.54936	-0.134937
cg01178099	-0.872794	-1.15026	-4.84407	3.05e-05	0.00182115	-6.55933	-0.135003
cg05000446	-0.873221	-1.15109	-4.84608	3.05e-05	0.00182226	-6.5693	-0.13507
cg06257110	-0.873649	-1.15192	-4.84809	3.06e-05	0.00182336	-6.57926	-0.135136
cg25939742	-0.874076	-1.15275	-4.8501	3.06e-05	0.00182447	-6.58923	-0.135203
cg18660064	-0.874504	-1.15357	-4.85211	3.06e-05	0.00182557	-6.5992	-0.13527
cg04813880	-0.874931	-1.1544	-4.85412	3.06e-05	0.00182668	-6.60916	-0.135336
cg24505713	-0.875358	-1.15523	-4.85613	3.06e-05	0.00182778	-6.61913	-0.135403
cg09540738	-0.875786	-1.15606	-4.85814	3.07e-05	0.00182889	-6.6291	-0.135469
cg00625110	-0.876213	-1.15689	-4.86015	3.07e-05	0.00183	-6.63906	-0.135536
cg08036492	-0.876641	-1.15772	-4.86216	3.07e-05	0.0018311	-6.64903	-0.135603
cg24339704	-0.877068	-1.15855	-4.86417	3.07e-05	0.00183221	-6.659	-0.135669
cg04658021	-0.877495	-1.15938	-4.86618	3.07e-05	0.00183332	-6.66896	-0.135736
cg14957089	-0.877923	-1.1602	-4.86819	3.08e-05	0.00183442	-6.67893	-0.135803
cg15015109	-0.87835	-1.16103	-4.8702	3.08e-05	0.00183553	-6.6889	-0.135869
cg13895650	-0.878778	-1.16186	-4.87221	3.08e-05	0.00183663	-6.69886	-0.135936
cg12729838	-0.879205	-1.16269	-4.87422	3.08e-05	0.00183774	-6.70883	-0.136002
cg07799277	-0.879633	-1.16352	-4.87623	3.08e-05	0.00183884	-6.7188	-0.136069
cg01357222	-0.88006	-1.16435	-4.87824	3.09e-05	0.00183995	-6.72876	-0.136136
cg12115800	-0.880487	-1.16518	-4.88025	3.09e-05	0.00184106	-6.73873	-0.136202
cg19408207	-0.880915	-1.16601	-4.88226	3.09e-05	0.00184216	-6.7487	-0.136269
cg16137928	-0.881342	-1.16684	-4.88427	3.09e-05	0.00184327	-6.75866	-0.136335
cg06257058	-0.88177	-1.16766	-4.88628	3.09e-05	0.00184437	-6.76863	-0.136402
cg10959672	-0.882197	-1.16849	-4.88829	3.1e-05	0.00184548	-6.7786	-0.136469
cg25444339	-0.882624	-1.16932	-4.8903	3.1e-05	0.00184659	-6.78856	-0.136535
cg10472651	-0.883052	-1.17015	-4.89231	3.1e-05	0.00184769	-6.79853	-0.136602
cg26823762	-0.883479	-1.17098	-4.89432	3.1e-05	0.0018488	-6.8085	-0.136669
cg04484126	-0.883907	-1.17181	-4.89633	3.1e-05	0.0018499	-6.81846	-0.136735
cg02922776	-0.884334	-1.17264	-4.89834	3.11e-05	0.00185101	-6.82843	-0.136802
cg18298706	-0.884761	-1.17347	-4.90035	3.11e-05	0.00185212	-6.8384	-0.136868
cg09501509	-0.885189	-1.1743	-4.90236	3.11e-05	0.00185322	-6.84836	-0.136935
cg21243597	-0.885616	-1.17512	-4.90437	3.11e-05	0.00185433	-6.85833	-0.137002
cg03313271	-0.886044	-1.17595	-4.90639	3.11e-05	0.00185543	-6.8683	-0.137068
cg17209188	-0.886471	-1.17678	-4.9084	3.12e-05	0.00185654	-6.87827	-0.137135
cg05859308	-0.886898	-1.17761	-4.91041	3.12e-05	0.00185764	-6.88823	-0.137201
cg15994604	-0.887326	-1.17844	-4.91242	3.12e-05	0.00185875	-6.8982	-0.137268
cg01014262	-0.887753	-1.17927	-4.91443	3.12e-05	0.00185986	-6.90817	-0.137335
cg09572125	-0.888181	-1.1801	-4.91644	3.12e-05	0.00186096	-6.91813	-0.137401
cg08425796	-0.888608	-1.18093	-4.91845	3.13e-05	0.00186207	-6.9281	-0.137468
cg18011672	-0.889035	-1.18176	-4.92046	3.13e-05	0.00186317	-6.93807	-0.137535
cg24333621	-0.889463	-1.18258	-4.92247	3.13e-05	0.00186428	-6.94803	-0.137601
cg05240166	-0.88989	-1.18341	-4.92448	3.13e-05	0.00186539	-6.958	-0.137668
cg12882572	-0.890318	-1.18424	-4.92649	3.13e-05	0.00186649	-6.96797	-0.137734
cg06640997	-0.890745	-1.18507	-4.9285	3.14e-05	0.0018676	-6.97793	-0.137801
cg12516954	-0.891172	-1.1859	-4.93051	3.14e-05	0.0018687	-6.9879	-0.137868
cg24323958	-0.8916	-1.18673	-4.93252	3.14e-05	0.00186981	-6.99787	-0.137934
cg09635667	-0.892027	-1.18756	-4.93453	3.14e-05	0.00187092	-7.00783	-0.138001
cg04411201	-0.892455	-1.18839	-4.93654	3.14e-05	0.00187202	-7.0178	-0.138067
cg21992696	-0.892882	-1.18922	-4.93855	3.15e-05	0.00187313	-7.02777	-0.138134
cg12396523	-0.893309	-1.19004	-4.94056	3.15e-05	0.00187423	-7.03773	-0.138201
cg22991506	-0.893737	-1.19087	-4.94257	3.15e-05	0.00187534	-7.0477	-0.138267
cg19869443	-0.894164	-1.1917	-4.94458	3.15e-05	0.00187645	-7.05767	-0.138334
cg20805133	-0.894592	-1.19253	-4.94659	3.15e-05	0.00187755	-7.06763	-0.138401
cg11377213	-0.895019	-1.19336	-4.9486	3.16e-05	0.00187866	-7.0776	-0.138467
cg15201417	-0.895447	-1.19419	-4.95061	3.16e-05	0.00187976	-7.08757	-0.138534
cg27280688	-0.895874	-1.19502	-4.95262	3.16e-05	0.00188087	-7.09753	-0.1386
cg07218880	-0.896301	-1.19585	-4.95463	3.16e-05	0.00188197	-7.1075	-0.138667
cg12708994	-0.896729	-1.19668	-4.95664	3.16e-05	0.00188308	-7.11747	-0.138734
cg15935770	-0.897156	-1.1975	-4.95865	3.16e-05	0.00188419	-7.12743	-0.1388
cg10577241	-0.897584	-1.19833	-4.96066	3.17e-05	0.00188529	-7.1374	-0.138867
cg08038629	-0.898011	-1.19916	-4.96267	3.17e-05	0.0018864	-7.14737	-0.138933
cg00423035	-0.898438	-1.19999	-4.96468	3.17e-05	0.00188751	-7.15733	-0.139
cg10458216	-0.898866	-1.20082	-4.96669	3.17e-05	0.00188861	-7.1673	-0.139067
cg18221128	-0.899293	-1.20165	-4.9687	3.17e-05	0.00188972	-7.17727	-0.139133
cg04993279	-0.899721	-1.20248	-4.97071	3.18e-05	0.00189082	-7.18723	-0.1392
cg26266876	-0.900148	-1.20331	-4.97272	3.18e-05	0.00189193	-7.1972	-0.139267
cg25554496	-0.900575	-1.20414	-4.97473	3.18e-05	0.00189303	-7.20717	-0.139333
cg19190900	-0.901003	-1.20496	-4.97674	3.18e-05	0.00189414	-7.21713	-0.1394
cg26488183	-0.90143	-1.20579	-4.97875	3.18e-05	0.00189525	-7.2271	-0.139466
cg17084751	-0.901858	-1.20662	-4.98076	3.19e-05	0.00189635	-7.23707	-0.139533
cg13229972	-0.902285	-1.20745	-4.98277	3.19e-05	0.00189746	-7.24703	-0.1396
cg24215459	-0.902712	-1.20828	-4.98478	3.19e-05	0.00189856	-7.257	-0.139666
cg09455881	-0.90314	-1.20911	-4.98679	3.19e-05	0.00189967	-7.26697	-0.139733
cg17322655	-0.903567	-1.20994	-4.9888	3.19e-05	0.00190078	-7.27694	-0.139799
cg27585822	-0.903995	-1.21077	-4.99081	3.2e-05	0.00190188	-7.2869	-0.139866
cg08169020	-0.904422	-1.2116	-4.99282	3.2e-05	0.00190299	-7.29687	-0.139933
cg13053608	-0.904849	-1.21242	-4.99483	3.2e-05	0.00190409	-7.30684	-0.139999
cg24864097	-0.905277	-1.21325	-4.99684	3.2e-05	0.0019052	-7.3168	-0.140066
cg07053114	-0.905704	-1.21408	-4.99885	3.2e-05	0.00190631	-7.32677	-0.140133
cg10800620	-0.906132	-1.21491	-5.00086	3.21e-05	0.00190741	-7.33674	-0.140199
cg07706695	-0.906559	-1.21574	-5.00287	3.21e-05	0.00190852	-7.3467	-0.140266
cg03889044	-0.906986	-1.21657	-5.00488	3.21e-05	0.00190962	-7.35667	-0.140332
cg15809217	-0.907414	-1.2174	-5.00689	3.21e-05	0.00191073	-7.36664	-0.140399
cg10713515	-0.907841	-1.21823	-5.0089	3.21e-05	0.00191183	-7.3766	-0.140466
cg02927448	-0.908269	-1.21906	-5.01091	3.22e-05	0.00191294	-7.38657	-0.140532
cg19913563	-0.908696	-1.21988	-5.01292	3.22e-05	0.00191405	-7.39654	-0.140599
cg24406240	-0.909123	-1.22071	-5.01493	3.22e-05	0.00191515	-7.4065	-0.140665
cg21131024	-0.909551	-1.22154	-5.01694	3.22e-05	0.00191626	-7.41647	-0.140732
cg04118119	-0.909978	-1.22237	-5.01895	3.22e-05	0.00191737	-7.42644	-0.140799
cg12044599	-0.910406	-1.2232	-5.02096	3.23e-05	0.00191847	-7.4364	-0.140865
cg00026033	-0.910833	-1.22403	-5.02297	3.23e-05	0.00191958	-7.44637	-0.140932
cg03714676	-0.911261	-1.22486	-5.02498	3.23e-05	0.00192068	-7.45634	-0.140998
cg21281463	-0.911688	-1.22569	-5.02699	3.23e-05	0.00192179	-7.4663	-0.141065
cg20090290	-0.912115	-1.22651	-5.029	3.23e-05	0.00192289	-7.47627	-0.141132
cg01141721	-0.912543	-1.22734	-5.03101	3.24e-05	0.001924	-7.48624	-0.141198
cg04815334	-0.91297	-1.22817	-5.03302	3.24e-05	0.00192511	-7.4962	-0.141265
cg19845249	-0.913398	-1.229	-5.03504	3.24e-05	0.00192621	-7.50617	-0.141332
cg11789534	-0.913825	-1.22983	-5.03705	3.24e-05	0.00192732	-7.51614	-0.141398
cg21082028	-0.914252	-1.23066	-5.03906	3.24e-05	0.00192842	-7.5261	-0.141465
cg06208288	-0.91468	-1.23149	-5.04107	3.25e-05	0.00192953	-7.53607	-0.141531
cg16416987	-0.915107	-1.23232	-5.04308	3.25e-05	0.00193064	-7.54604	-0.141598
cg17777592	-0.915535	-1.23315	-5.04509	3.25e-05	0.00193174	-7.556	-0.141665
cg20340242	-0.915962	-1.23397	-5.0471	3.25e-05	0.00193285	-7.56597	-0.141731
cg11822932	-0.916389	-1.2348	-5.04911	3.25e-05	0.00193395	-7.57594	-0.141798
cg17556527	-0.916817	-1.23563	-5.05112	3.26e-05	0.00193506	-7.5859	-0.141864
cg24728803	-0.917244	-1.23646	-5.05313	3.26e-05	0.00193617	-7.59587	-0.141931
cg16755500	-0.917672	-1.23729	-5.05514	3.26e-05	0.00193727	-7.60584	-0.141998
cg05374025	-0.918099	-1.23812	-5.05715	3.26e-05	0.00193838	-7.6158	-0.142064
cg02347002	-0.918526	-1.23895	-5.05916	3.26e-05	0.00193948	-7.62577	-0.142131
cg05162166	-0.918954	-1.23978	-5.06117	3.27e-05	0.00194059	-7.63574	-0.142198
cg11814087	-0.919381	-1.24061	-5.06318	3.27e-05	0.0019417	-7.6457	-0.142264
cg09789874	-0.919809	-1.24143	-5.06519	3.27e-05	0.0019428	-7.65567	-0.142331
cg20222562	-0.920236	-1.24226	-5.0672	3.27e-05	0.00194391	-7.66564	-0.142397
cg15607142	-0.920663	-1.24309	-5.06921	3.27e-05	0.00194501	-7.67561	-0.142464
cg00980622	-0.921091	-1.24392	-5.07122	3.28e-05	0.00194612	-7.68557	-0.142531
cg07814932	-0.921518	-1.24475	-5.07323	3.28e-05	0.00194722	-7.69554	-0.142597
cg12306086	-0.921946	-1.24558	-5.07524	3.28e-05	0.00194833	-7.70551	-0.142664
cg13264840	-0.922373	-1.24641	-5.07725	3.28e-05	0.00194944	-7.71547	-0.14273
cg14600987	-0.9228	-1.24724	-5.07926	3.28e-05	0.00195054	-7.72544	-0.142797
cg09791366	-0.923228	-1.24807	-5.08127	3.29e-05	0.00195165	-7.73541	-0.142864
cg08772789	-0.923655	-1.24889	-5.08328	3.29e-05	0.00195275	-7.74537	-0.14293
cg25811633	-0.924083	-1.24972	-5.08529	3.29e-05	0.00195386	-7.75534	-0.142997
cg04295372	-0.92451	-1.25055	-5.0873	3.29e-05	0.00195497	-7.76531	-0.143064
cg18517540	-0.924937	-1.25138	-5.08931	3.29e-05	0.00195607	-7.77527	-0.14313
cg09130674	-0.925365	-1.25221	-5.09132	3.3e-05	0.00195718	-7.78524	-0.143197
cg08756121	-0.925792	-1.25304	-5.09333	3.3e-05	0.00195828	-7.79521	-0.143263
cg14480116	-0.92622	-1.25387	-5.09534	3.3e-05	0.00195939	-7.80517	-0.14333
cg04403423	-0.926647	-1.2547	-5.09735	3.3e-05	0.0019605	-7.81514	-0.143397
cg07866632	-0.927075	-1.25553	-5.09936	3.3e-05	0.0019616	-7.82511	-0.143463
cg25390440	-0.927502	-1.25635	-5.10137	3.3e-05	0.00196271	-7.83507	-0.14353
cg14437551	-0.927929	-1.25718	-5.10338	3.31e-05	0.00196381	-7.84504	-0.143596
cg09553839	-0.928357	-1.25801	-5.10539	3.31e-05	0.00196492	-7.85501	-0.143663
cg16131053	-0.928784	-1.25884	-5.1074	3.31e-05	0.00196603	-7.86497	-0.14373
cg05162858	-0.929212	-1.25967	-5.10941	3.31e-05	0.00196713	-7.87494	-0.143796
cg04100124	-0.929639	-1.2605	-5.11142	3.31e-05	0.00196824	-7.88491	-0.143863
cg16727006	-0.930066	-1.26133	-5.11343	3.32e-05	0.00196934	-7.89487	-0.14393
cg07854457	-0.930494	-1.26216	-5.11544	3.32e-05	0.00197045	-7.90484	-0.143996
cg05768044	-0.930921	-1.26299	-5.11745	3.32e-05	0.00197155	-7.91481	-0.144063
cg26253663	-0.931349	-1.26381	-5.11946	3.32e-05	0.00197266	-7.92477	-0.144129
cg24453664	-0.931776	-1.26464	-5.12147	3.32e-05	0.00197377	-7.93474	-0.144196
cg07243366	-0.932203	-1.26547	-5.12348	3.33e-05	0.00197487	-7.94471	-0.144263
cg26750893	-0.932631	-1.2663	-5.12549	3.33e-05	0.00197598	-7.95467	-0.144329
cg16298481	-0.933058	-1.26713	-5.1275	3.33e-05	0.00197708	-7.96464	-0.144396
cg22145559	-0.933486	-1.26796	-5.12951	3.33e-05	0.00197819	-7.97461	-0.144462
cg23865980	-0.933913	-1.26879	-5.13152	3.33e-05	0.0019793	-7.98457	-0.144529
cg05671644	-0.93434	-1.26962	-5.13353	3.34e-05	0.0019804	-7.99454	-0.144596
cg05160234	-0.934768	-1.27045	-5.13554	3.34e-05	0.00198151	-8.00451	-0.144662
cg24686551	-0.935195	-1.27127	-5.13755	3.34e-05	0.00198261	-8.01447	-0.144729
cg02420480	-0.935623	-1.2721	-5.13956	3.34e-05	0.00198372	-8.02444	-0.144796
cg06358171	-0.93605	-1.27293	-5.14157	3.34e-05	0.00198483	-8.03441	-0.144862
cg02046552	-0.936477	-1.27376	-5.14358	3.35e-05	0.00198593	-8.04437	-0.144929
cg02138358	-0.936905	-1.27459	-5.14559	3.35e-05	0.00198704	-8.05434	-0.144995
cg21932231	-0.937332	-1.27542	-5.1476	3.35e-05	0.00198814	-8.06431	-0.145062
cg05875463	-0.93776	-1.27625	-5.14961	3.35e-05	0.00198925	-8.07428	-0.145129
cg20165746	-0.938187	-1.27708	-5.15162	3.35e-05	0.00199036	-8.08424	-0.145195
cg15621731	-0.938614	-1.27791	-5.15363	3.36e-05	0.00199146	-8.09421	-0.145262
cg01261013	-0.939042	-1.27873	-5.15564	3.36e-05	0.00199257	-8.10418	-0.145328
cg09958402	-0.939469	-1.27956	-5.15765	3.36e-05	0.00199367	-8.11414	-0.145395
cg19339902	-0.939897	-1.28039	-5.15966	3.36e-05	0.00199478	-8.12411	-0.145462
cg21964466	-0.940324	-1.28122	-5.16167	3.36e-05	0.00199589	-8.13408	-0.145528
cg06312985	-0.940751	-1.28205	-5.16369	3.37e-05	0.00199699	-8.14404	-0.145595
cg26329274	-0.941179	-1.28288	-5.1657	3.37e-05	0.0019981	-8.15401	-0.145662
cg16682903	-0.941606	-1.28371	-5.16771	3.37e-05	0.0019992	-8.16398	-0.145728
cg24553417	-0.942034	-1.28454	-5.16972	3.37e-05	0.00200031	-8.17394	-0.145795
cg10061770	-0.942461	-1.28537	-5.17173	3.37e-05	0.00200141	-8.18391	-0.145861
cg25664938	-0.942889	-1.28619	-5.17374	3.38e-05	0.00200252	-8.19388	-0.145928
cg01618151	-0.943316	-1.28702	-5.17575	3.38e-05	0.00200363	-8.20384	-0.145995
cg07133930	-0.943743	-1.28785	-5.17776	3.38e-05	0.00200473	-8.21381	-0.146061
cg11893955	-0.944171	-1.28868	-5.17977	3.38e-05	0.00200584	-8.22378	-0.146128
cg09978533	-0.944598	-1.28951	-5.18178	3.38e-05	0.00200694	-8.23374	-0.146194
cg15511120	-0.945026	-1.29034	-5.18379	3.39e-05	0.00200805	-8.24371	-0.146261
cg23548201	-0.945453	-1.29117	-5.1858	3.39e-05	0.00200916	-8.25368	-0.146328
cg03580292	-0.94588	-1.292	-5.18781	3.39e-05	0.00201026	-8.26364	-0.146394
cg06889086	-0.946308	-1.29282	-5.18982	3.39e-05	0.00201137	-8.27361	-0.146461
cg02520804	-0.946735	-1.29365	-5.19183	3.39e-05	0.00201247	-8.28358	-0.146528
cg19284751	-0.947163	-1.29448	-5.19384	3.4e-05	0.00201358	-8.29354	-0.146594
cg10725937	-0.94759	-1.29531	-5.19585	3.4e-05	0.00201469	-8.30351	-0.146661
cg05756492	-0.948017	-1.29614	-5.19786	3.4e-05	0.00201579	-8.31348	-0.146727
cg18558767	-0.948445	-1.29697	-5.19987	3.4e-05	0.0020169	-8.32344	-0.146794
cg19089701	-0.948872	-1.2978	-5.20188	3.4e-05	0.002018	-8.33341	-0.146861
cg16171137	-0.9493	-1.29863	-5.20389	3.41e-05	0.00201911	-8.34338	-0.146927
cg02241759	-0.949727	-1.29946	-5.2059	3.41e-05	0.00202022	-8.35334	-0.146994
cg13057663	-0.950154	-1.30028	-5.20791	3.41e-05	0.00202132	-8.36331	-0.14706
cg21946374	-0.950582	-1.30111	-5.20992	3.41e-05	0.00202243	-8.37328	-0.147127
cg08760493	-0.951009	-1.30194	-5.21193	3.41e-05	0.00202353	-8.38324	-0.147194
cg03998264	-0.951437	-1.30277	-5.21394	3.42e-05	0.00202464	-8.39321	-0.14726
cg13765621	-0.951864	-1.3036	-5.21595	3.42e-05	0.00202574	-8.40318	-0.147327
cg26244575	-0.952291	-1.30443	-5.21796	3.42e-05	0.00202685	-8.41314	-0.147394
cg24414325	-0.952719	-1.30526	-5.21997	3.42e-05	0.00202796	-8.42311	-0.14746
cg12616923	-0.953146	-1.30609	-5.22198	3.42e-05	0.00202906	-8.43308	-0.147527
cg03022510	-0.953574	-1.30692	-5.22399	3.43e-05	0.00203017	-8.44304	-0.147593
[truncated: 157 more rows]
