# Supplementary material for: Insights from deconvolution of cell subtype proportions enhance the interpretation of functional genomic data
Source: PLoS One. 2019 Apr 25;14(4):e0215987. doi: 10.1371/journal.pone.0215987 (PMC6483354; doi:10.1371/journal.pone.0215987)
Supplement: S9 Table — (XLSX) [file pone.0215987.s011.xlsx]

## Sheet: S9 Table
S9 Table. A list of known reference gene expression profile of each cluster and the cell type estimate
		Signature Gene expression
Seurat cluster ID	Estimated	Krt8	Ret	Calb1	Slc12a1	Lhx1	Hes5	Mafb	Hf4a	Wnt4	Crym	Icam2	Dlk1	Foxd1	Snai2	Gdnf	Rprm	Six2	Pcp4	Penk	Alx1	Col6a1	Wnt7b	Wnt11	Dkk1
Cluster_0	Endothelium					+++						+++
Cluster_1	Distal Comma Shaped Body						+			+															+
Cluster_2	Cortical Stroma												++	+	++							+			+
Cluster_3	Medullary Stroma												+++	+++	+	+				+		+
Cluster_4	Cap Mesenchyme										++							++			+
Cluster_5	Stroma												+		++					+		+
Cluster_6	Cap Mesenchyme										++							++
Cluster_7	Mid S-Shaped Body	++				+			++
Cluster_8	Uteric Tip	++	++	+++		++											+++							+++
Cluster_9	Nephrogenic Zone Stroma												++	++	++	++				+					+
Cluster_10	Cap Mesenchyme										++					+		++
Cluster_11	Podocytes					++		+++											+++
Cluster_12	Glomerular mesangial cell
Cluster_13	Loop of Henle	++			++	++
Cluster_14	Collecting Duct	+++	+							+++													+++
Cluster_15	Blood cells
