# Supplementary material for: Insights from deconvolution of cell subtype proportions enhance the interpretation of functional genomic data
Source: PLoS One. 2019 Apr 25;14(4):e0215987. doi: 10.1371/journal.pone.0215987 (PMC6483354; doi:10.1371/journal.pone.0215987)
Supplement: S10 Table — (XLSX) [file pone.0215987.s012.xlsx]

## Sheet: S10 Table
S10 Table. A list of cell type specific genes in e14.5 mouse kidney
	Cell types	Endothelium	Distal Comma Shaped Body	Cortical Stroma	Medullary Stroma	Cap Mesenchyme	Stroma	Cap Mesenchyme	Mid S-Shaped Body	Ureteric Tip	Nephrogenic Zone Stroma	Cap Mesenchyme	Podocytes	Glomerular mesangial cell	Loop of Henle	Collecting Duct	Blood cells
	Cluster ID	cluster_0	cluster_1	cluster_2	cluster_3	cluster_4	cluster_5	cluster_6	cluster_7	cluster_8	cluster_9	cluster_10	cluster_11	cluster_12	cluster_13	cluster_14	cluster_15
Gene	1600014C10Rik	0.467734	0.467734	0.467734	0.467734	0.467734	0.467734	0.467734	0.467734	0.467734	0.467734	0.467734	0.467734	0.467734	0.467734	0.467734	0.467734
	1700011H14Rik	0.453293	0.453293	0.453293	0.453293	0.453293	0.453293	0.453293	13.1892	0.453293	0.453293	0.453293	0.453293	0.453293	41.5812	0.453293	0.453293
	2610528J11Rik	0.612767	0.612767	0.612767	0.612767	0.612767	0.612767	0.612767	0.612767	0.612767	0.612767	0.612767	0.612767	0.612767	144.966	0.612767	0.612767
	6330403K07Rik	0.193462	0.193462	0.193462	9.78484	2.30819	10.9769	0.193462	0.193462	0.193462	3.79711	0.193462	0.193462	0.193462	0.193462	0.193462	0.193462
	Acaa2	0.162815	0.162815	0.856697	0.904731	0.162815	3.53408	0.162815	0.162815	0.162815	0.162815	0.162815	4.45971	0.162815	3.7704	11.296	0.162815
	Acadm	0.243707	0.243707	0.243707	0.243707	0.243707	0.243707	0.243707	10.0581	0.243707	0.243707	0.243707	0.243707	0.243707	10.0172	2.56905	0.243707
	Ace2	0.443672	0.443672	18.7568	0.443672	0.443672	0.443672	0.443672	0.443672	0.443672	0.443672	0.443672	0.443672	0.443672	0.443672	0.443672	0.443672
	Acta2	0.500465	0.500465	0.500465	0.500465	0.500465	0.500465	0.500465	0.500465	0.500465	0.500465	0.500465	0.500465	0.500465	0.500465	0.500465	0.500465
	Actr3	2.51383	1.04471	2.04082	0.574113	0.084997	1.16183	0.777878	0.752645	0.85431	1.55088	1.03295	0.933784	0.084997	1.66578	0.910466	18.296
	Adam15	7.54991	0.436947	0.436947	0.436947	0.436947	0.436947	0.436947	0.436947	0.436947	0.436947	0.436947	0.436947	0.436947	0.436947	0.436947	0.436947
	Adamts1	0.332391	0.332391	0.332391	0.332391	0.332391	0.332391	0.332391	25.3181	0.332391	0.332391	0.332391	0.332391	0.332391	0.332391	0.332391	0.332391
	Agtr2	0.487497	0.487497	0.487497	0.487497	0.487497	0.487497	0.487497	0.487497	0.487497	0.487497	0.487497	0.487497	0.487497	0.487497	0.487497	0.487497
	Aif1	0.789866	0.789866	0.789866	0.789866	0.789866	0.789866	0.789866	0.789866	0.789866	0.789866	0.789866	0.789866	0.789866	0.789866	0.789866	1.91098e+06
	Akap12	0.226745	0.226745	3.31121	7.54184	0.226745	7.44567	0.226745	0.226745	0.226745	2.10205	0.226745	3.22219	0.226745	0.226745	0.226745	0.226745
	Akr7a5	0.135939	0.81562	0.135939	0.135939	1.02187	0.135939	0.135939	12.0349	1.957	0.618842	1.06161	0.792373	0.135939	1.49899	0.135939	0.135939
	Alcam	0.150515	0.150515	1.47784	16.1109	1.16693	2.36991	1.1729	0.150515	0.150515	7.04272	2.87615	1.80143	0.150515	0.150515	0.150515	0.150515
	Aldh1a2	0.190689	0.844503	1.51107	26.5524	0.190689	0.190689	0.190689	1.52755	0.190689	52.409	0.190689	0.190689	0.190689	0.190689	0.190689	0.190689
	Aldh1a3	0.561062	0.561062	0.561062	0.561062	0.561062	0.561062	0.561062	0.561062	40.0716	0.561062	0.561062	0.561062	0.561062	0.561062	10.6515	0.561062
	Aldoa	3.46338	0.391434	1.06275	1.64667	1.03725	0.812316	0.804506	0.805904	1.61874	0.765403	0.509216	0.750903	0.70667	13.3309	7.09698	1.50171
	Aldob	0.610757	0.610757	0.610757	0.610757	0.610757	0.610757	0.610757	183.545	0.610757	0.610757	0.610757	0.610757	0.610757	0.610757	0.610757	0.610757
	Alox5ap	0.732253	0.732253	0.732253	0.732253	0.732253	0.732253	0.732253	0.732253	0.732253	0.732253	0.732253	0.732253	0.732253	0.732253	0.732253	638.612
	Amn	0.583494	0.583494	0.583494	0.583494	0.583494	0.583494	0.583494	231.196	0.583494	0.583494	0.583494	0.583494	0.583494	0.583494	0.583494	0.583494
	Anxa1	0.533055	0.533055	0.533055	0.533055	0.533055	0.533055	0.533055	0.533055	0.533055	0.533055	0.533055	0.533055	0.533055	0.533055	0.533055	0.533055
	Anxa2	3.49165	0.101512	8.79138	9.92488	0.101512	8.56397	0.101512	0.101512	0.101512	5.55261	0.101512	0.399196	0.101512	0.498933	5.73938	0.101512
	Anxa3	9.00739	0.412463	0.412463	0.412463	0.412463	0.412463	0.412463	0.412463	0.412463	0.412463	0.412463	0.412463	0.412463	0.412463	0.412463	0.412463
	Anxa6	4.82848	0.200335	3.54171	2.9229	0.200335	6.55996	0.200335	0.200335	0.200335	0.704405	0.200335	0.200335	0.200335	0.200335	0.200335	0.200335
	Apbb1ip	0.745297	0.745297	0.745297	0.745297	0.745297	0.745297	0.745297	0.745297	0.745297	0.745297	0.745297	0.745297	0.745297	0.745297	0.745297	0.745297
	Aplnr	126.771	0.496787	0.496787	0.496787	0.496787	0.496787	0.496787	0.496787	0.496787	0.496787	0.496787	0.496787	0.496787	0.496787	0.496787	0.496787
	Apoe	0.413697	0.413697	0.413697	0.413697	0.413697	0.413697	0.413697	0.413697	0.413697	0.413697	0.413697	0.413697	0.413697	0.413697	0.413697	302512
	Aprt	5.82432	0.527141	0.557803	3.02811	1.26782	0.873907	1.02524	0.905472	1.05382	1.1663	0.740069	1.02201	0.0337981	1.00827	1.05013	1.11667
	Aqp3	0.770602	0.770602	0.770602	0.770602	0.770602	0.770602	0.770602	0.770602	0.770602	0.770602	0.770602	0.770602	0.770602	0.770602	0.770602	0.770602
	Arhgap18	0.425355	0.425355	0.425355	0.425355	0.425355	0.425355	0.425355	0.425355	0.425355	0.425355	0.425355	0.425355	0.425355	0.425355	0.425355	0.425355
	Arhgap24	0.418008	0.418008	0.418008	0.418008	0.418008	0.418008	0.418008	3.66756	0.418008	0.418008	0.418008	0.418008	0.418008	23.0448	0.418008	0.418008
	Arhgap29	0.399744	0.399744	0.399744	0.399744	0.399744	0.399744	0.399744	0.399744	0.399744	0.399744	0.399744	14.4903	0.399744	0.399744	0.399744	0.399744
	Arhgap31	10.7448	0.461977	0.461977	0.461977	0.461977	0.461977	0.461977	0.461977	0.461977	0.461977	0.461977	0.461977	0.461977	0.461977	0.461977	0.461977
	Arhgdib	0.472145	0.472145	0.472145	0.472145	0.472145	0.472145	0.472145	0.472145	0.472145	0.472145	0.472145	0.472145	0.472145	0.472145	0.472145	7471.64
	Arl4a	0.362971	0.362971	0.362971	0.362971	0.362971	0.362971	0.362971	0.362971	0.362971	0.362971	0.362971	0.362971	0.362971	0.362971	0.362971	0.362971
	Arl6ip1	1.20451	1.92093	0.663359	0.260331	0.340109	0.0515365	0.695804	1.5416	2.23685	8.38616	4.98572	1.2107	0.99775	1.44574	2.13253	1.48391
	Arpc1b	11.8234	0.110564	3.85305	4.94537	0.110564	1.61797	0.110564	0.110564	0.240076	4.54891	0.110564	0.110564	0.110564	0.110564	2.71027	90.7952
	Arpc2	2.49091	1.86942	1.31329	0.812818	0.511061	0.57223	1.02408	0.85495	3.02121	1.02646	1.32147	2.32449	0.253267	0.851273	3.62098	9.99428
	Arpc3	12.1836	0.787756	0.782746	0.554308	0.815195	0.830186	0.58685	0.608184	1.58189	0.476033	0.704455	1.00016	0.0741472	1.0611	2.39312	6.79767
	Arpc4	5.44199	0.79728	1.39396	1.00602	0.199973	0.761571	0.844631	0.537772	1.52304	1.33734	0.582462	0.563613	0.0901545	0.0901545	3.00523	13.1024
	Arpc5	3.91671	0.665798	1.26337	2.18856	0.0795169	0.720907	0.327456	0.894671	1.28568	2.01538	0.691066	1.6558	0.0795169	1.97242	2.89591	11.9156
	Asb9	0.641984	0.641984	0.641984	0.641984	0.641984	0.641984	0.641984	36.1649	0.641984	0.641984	0.641984	0.641984	0.641984	0.641984	0.641984	0.641984
	Atox1	3.89899	0.782468	0.878377	0.877434	0.961654	1.26171	0.826393	0.814132	8.14952	0.610363	0.629563	0.877155	0.0360463	1.04289	8.97519	3.50803
	Atp13a2	0.3907	0.3907	0.3907	0.3907	0.3907	0.3907	0.3907	0.3907	0.3907	0.3907	0.3907	0.3907	0.3907	0.3907	0.3907	0.3907
	Atp1a1	0.726756	0.189197	0.189197	0.189197	0.189197	0.189197	0.189197	2.70331	1.10442	0.189197	0.189197	0.189197	0.189197	106.59	15.2019	1.34857
	Atp1b1	0.291255	4.01904	0.291255	0.291255	0.291255	0.291255	0.291255	32.7959	0.291255	0.291255	0.291255	0.291255	0.291255	1351.28	23.4627	0.291255
	Atp5a1	1.49544	0.950309	0.956084	0.64757	0.866966	0.888323	0.8837	2.12652	1.04067	0.710939	1.5067	1.20618	2.29078	9.75658	1.43831	0.696921
	Atp5b	2.49634	1.15632	0.901366	0.525332	0.668162	0.472251	0.937798	1.79543	0.634058	0.694316	1.02342	1.57732	4.85258	11.0482	1.14954	0.49365
	Atp5c1	1.23657	1.29659	0.973583	0.849579	1.62146	0.6709	2.10149	2.26584	1.20468	0.889673	1.73697	1.39582	0.189487	8.21521	1.43607	0.743761
	Atp5f1	1.64906	1.33578	1.064	0.765908	1.03081	0.560993	1.37858	1.64994	1.16186	1.32179	2.00177	1.58081	0.170848	7.15175	0.88661	1.0478
	Atp5g1	2.02498	0.788304	1.66429	1.49936	0.625973	1.03214	0.888636	2.67095	0.978943	1.5956	0.99149	0.835309	0.0079335	12.5408	1.13244	1.25721
	Atp5g3	1.31631	1.97422	0.901331	0.726915	1.2209	0.539739	2.31853	2.77998	1.0205	0.701387	2.50297	2.2232	0.0102961	9.50598	1.309	0.865834
	Atp5o	1.2099	1.57811	1.03138	0.918145	0.679782	1.04787	1.53138	3.19343	0.971024	1.02156	1.4522	2.18876	0.150785	9.01406	1.3739	0.399717
	Atp6ap2	0.226258	0.810322	0.226258	0.226258	0.226258	0.226258	0.226258	6.67406	0.226258	0.226258	0.226258	0.226258	0.226258	5.42595	2.72534	0.226258
	Atp6v0b	1.07909	0.505463	0.153912	0.153912	0.153912	0.153912	0.153912	1.72986	0.922997	0.153912	0.153912	0.836043	0.153912	9.24973	2.94488	9.05926
	Atp6v0e	1.3613	0.526256	0.704075	0.934057	0.656469	2.00773	0.117191	1.11489	0.117191	0.117191	0.117191	1.1889	0.117191	16.7593	5.39411	3.88205
	Atp6v1a	0.193127	0.193127	0.193127	0.193127	0.193127	0.193127	0.193127	6.25966	0.193127	0.193127	0.193127	0.193127	0.193127	11.9813	1.75946	0.193127
	Atp6v1f	0.732022	2.02822	0.441505	0.980875	1.94736	0.583613	1.40816	2.0294	2.19289	0.498689	1.28265	2.10886	0.0462805	14.1499	8.21721	2.61214
	Aurka	0.289267	0.289267	0.289267	0.289267	0.289267	0.289267	0.289267	0.289267	0.289267	8.1279	2.07487	0.289267	0.289267	0.289267	0.289267	0.289267
	B2m	17.965	0.131579	1.61522	0.131579	0.131579	2.65663	0.131579	0.131579	2.08669	0.131579	0.131579	0.131579	0.131579	0.131579	1.1531	95.9226
	Bambi	0.345113	0.345113	0.345113	0.345113	0.345113	0.345113	0.345113	0.345113	0.345113	0.345113	0.345113	0.345113	0.345113	0.345113	0.345113	0.345113
	Basp1	0.198528	0.198528	6.12918	4.01311	0.198528	7.24533	0.198528	0.198528	0.198528	4.34481	0.198528	0.198528	0.198528	0.198528	0.198528	0.198528
	Bcam	0.324604	0.324604	0.324604	0.324604	0.324604	0.324604	0.324604	0.324604	3.52431	0.324604	0.324604	10.3356	0.324604	5.67033	550.803	0.324604
	Bcl6b	10.3853	0.557984	0.557984	0.557984	0.557984	0.557984	0.557984	0.557984	0.557984	0.557984	0.557984	0.557984	0.557984	0.557984	0.557984	0.557984
	Bex1	0.208978	7.27755	0.208978	0.208978	0.208978	0.208978	0.208978	3.03476	47.7381	0.208978	0.208978	0.208978	0.208978	5.23952	3.77683	0.208978
	Bex2	0.19649	3.57579	0.19649	0.19649	0.19649	0.19649	0.19649	0.19649	13.6993	0.19649	0.19649	0.19649	0.19649	0.750781	0.19649	0.19649
	Bex4	0.247746	4.05728	0.247746	0.247746	0.247746	0.247746	0.247746	2.08743	35.2051	0.247746	0.247746	0.247746	0.247746	2.65844	9.32816	0.247746
	Bgn	0.365618	0.365618	3.84698	0.365618	0.365618	35.7068	0.365618	0.365618	0.365618	0.365618	0.365618	0.365618	0.365618	0.365618	0.365618	0.365618
	Bicc1	0.283024	0.283024	0.283024	0.283024	0.283024	0.283024	0.283024	2.63533	0.283024	0.283024	0.283024	0.283024	0.283024	22.0561	0.283024	0.283024
	Birc5	1.41287	2.14934	4.82676	0.0864689	0.0864689	0.0864689	2.01865	0.815421	1.24347	9.72134	6.62548	0.925586	0.0864689	0.0864689	0.0864689	0.0864689
	Blvrb	0.305704	0.305704	0.305704	0.305704	0.305704	0.305704	0.305704	0.305704	0.305704	0.305704	0.305704	0.305704	0.305704	0.305704	0.305704	19.9076
	C1qa	0.807774	0.807774	0.807774	0.807774	0.807774	0.807774	0.807774	0.807774	0.807774	0.807774	0.807774	0.807774	0.807774	0.807774	0.807774	579.932
	C1qb	0.805322	0.805322	0.805322	0.805322	0.805322	0.805322	0.805322	0.805322	0.805322	0.805322	0.805322	0.805322	0.805322	0.805322	0.805322	3.62017e+06
	C1qc	0.805088	0.805088	0.805088	0.805088	0.805088	0.805088	0.805088	0.805088	0.805088	0.805088	0.805088	0.805088	0.805088	0.805088	0.805088	7035.87
	C3ar1	0.844414	0.844414	0.844414	0.844414	0.844414	0.844414	0.844414	0.844414	0.844414	0.844414	0.844414	0.844414	0.844414	0.844414	0.844414	0.844414
	Calb1	0.480997	0.480997	0.480997	0.480997	0.480997	0.480997	0.480997	0.480997	2855.59	0.480997	0.480997	0.480997	0.480997	0.480997	0.480997	0.480997
	Cald1	3.20917	0.100231	13.8734	6.15083	0.261263	8.94919	0.100231	0.100231	0.100231	6.16669	0.311893	0.565561	0.100231	0.100231	0.100231	0.100231
	Calml4	0.336084	0.336084	0.336084	0.336084	0.336084	0.336084	0.336084	343.331	0.336084	0.336084	0.336084	0.336084	0.336084	0.336084	0.336084	0.336084
	Calr	1.65377	1.34402	1.95323	1.20729	0.3714	1.2045	0.382455	1.24132	1.59968	1.12481	0.59164	2.37977	6.60678	2.17706	1.8247	0.488429
	Camk1	0.225377	0.225377	0.225377	0.225377	0.225377	0.225377	0.225377	0.225377	1.79614	0.225377	0.225377	0.225377	0.225377	0.225377	19.1342	0.225377
	Capg	0.389666	0.389666	0.389666	0.389666	0.389666	0.389666	0.389666	0.389666	4.74423	0.389666	0.389666	0.389666	0.389666	0.389666	133.333	0.389666
	Capn6	0.264275	0.264275	0.264275	0.264275	22.3379	0.264275	5.34599	0.264275	0.264275	0.264275	5.17962	0.264275	0.264275	0.264275	0.264275	0.264275
	Capzb	2.05528	0.771176	1.6328	1.02713	1.46983	1.6299	0.933329	0.630178	1.25074	1.14143	1.18506	2.01491	0.0237551	0.521451	2.06369	5.91133
	Car4	0.450935	0.450935	0.450935	0.450935	0.450935	0.450935	0.450935	53.0386	0.450935	0.450935	0.450935	0.450935	0.450935	15.0772	0.450935	0.450935
	Cav1	0.444771	0.444771	0.444771	0.444771	0.444771	0.444771	0.444771	0.444771	0.444771	0.444771	0.444771	0.444771	0.444771	0.444771	0.444771	0.444771
	Ccdc80	0.358496	0.358496	0.358496	0.358496	0.358496	32.9204	0.358496	0.358496	0.358496	0.358496	0.358496	0.358496	0.358496	0.358496	0.358496	0.358496
	Ccl24	0.832898	0.832898	0.832898	0.832898	0.832898	0.832898	0.832898	0.832898	0.832898	0.832898	0.832898	0.832898	0.832898	0.832898	0.832898	0.832898
	Ccl6	0.833779	0.833779	0.833779	0.833779	0.833779	0.833779	0.833779	0.833779	0.833779	0.833779	0.833779	0.833779	0.833779	0.833779	0.833779	0.833779
	Ccl9	0.821294	0.821294	0.821294	0.821294	0.821294	0.821294	0.821294	0.821294	0.821294	0.821294	0.821294	0.821294	0.821294	0.821294	0.821294	16333.1
	Ccnb1	0.19063	2.02683	0.90166	0.19063	0.19063	0.19063	0.19063	0.19063	0.19063	9.97301	7.73998	0.19063	0.19063	0.19063	0.19063	0.19063
	Ccnd1	1.0129	35.5479	0.090668	0.904237	0.388691	0.320964	0.720883	0.270883	2.88141	0.513446	0.713265	0.528645	0.090668	0.339407	0.090668	0.090668
	Ccnd2	0.364644	0.178491	3.32795	15.7316	0.832163	5.64476	1.00085	0.0660479	2.29163	6.42602	0.525481	0.346278	0.0660479	0.0877107	0.0920834	0.0660479
	Ccr1	0.841432	0.841432	0.841432	0.841432	0.841432	0.841432	0.841432	0.841432	0.841432	0.841432	0.841432	0.841432	0.841432	0.841432	0.841432	0.841432
	Ccr2	0.846631	0.846631	0.846631	0.846631	0.846631	0.846631	0.846631	0.846631	0.846631	0.846631	0.846631	0.846631	0.846631	0.846631	0.846631	0.846631
	Cct7	1.3708	1.90585	1.19593	1.0243	1.27555	0.422385	2.10382	0.883205	1.21385	1.23842	2.36722	1.10685	4.09511	0.447857	0.396962	0.491969
	Cd248	0.46292	0.46292	0.46292	0.46292	0.46292	0.46292	0.46292	0.46292	0.46292	0.46292	0.46292	0.46292	0.46292	0.46292	0.46292	0.46292
	Cd2ap	0.164789	1.85089	0.164789	0.164789	0.164789	0.164789	0.164789	0.722908	2.36953	0.164789	0.882375	3.63285	0.164789	0.394537	15.8831	0.164789
	Cd34	188.764	0.446064	0.446064	0.446064	0.446064	0.446064	0.446064	0.446064	0.446064	0.446064	0.446064	0.446064	0.446064	0.446064	0.446064	0.446064
	Cd38	13.9134	0.527903	0.527903	0.527903	0.527903	0.527903	0.527903	0.527903	0.527903	0.527903	0.527903	0.527903	0.527903	0.527903	0.527903	0.527903
	Cd47	8.28155	0.20398	0.20398	0.20398	0.20398	0.20398	0.20398	0.20398	0.20398	0.20398	0.20398	0.20398	0.20398	0.20398	0.20398	7.8627
	Cd52	0.828905	0.828905	0.828905	0.828905	0.828905	0.828905	0.828905	0.828905	0.828905	0.828905	0.828905	0.828905	0.828905	0.828905	0.828905	7592.06
	Cd53	0.813722	0.813722	0.813722	0.813722	0.813722	0.813722	0.813722	0.813722	0.813722	0.813722	0.813722	0.813722	0.813722	0.813722	0.813722	277992
	Cd68	0.728944	0.728944	0.728944	0.728944	0.728944	0.728944	0.728944	0.728944	0.728944	0.728944	0.728944	0.728944	0.728944	0.728944	0.728944	37681.9
	Cd81	11.3559	0.32903	1.91434	4.12239	0.314971	6.19501	0.400239	0.430083	0.296054	2.08999	0.276883	0.445021	0.95577	0.278277	0.603067	0.12959
	Cd9	0.908051	0.249393	0.249393	0.249393	0.249393	0.249393	0.249393	0.249393	20.4666	0.249393	0.249393	0.249393	0.249393	2.72181	233.992	0.249393
	Cd93	82.0814	0.481976	0.481976	0.481976	0.481976	0.481976	0.481976	0.481976	0.481976	0.481976	0.481976	0.481976	0.481976	0.481976	0.481976	0.481976
	Cda	50.6996	0.507604	0.507604	0.507604	0.507604	0.507604	0.507604	0.507604	0.507604	0.507604	0.507604	0.507604	0.507604	0.507604	0.507604	0.507604
	Cdc20	0.560193	2.29036	0.16393	0.16393	0.16393	0.16393	0.16393	0.659971	0.455211	7.52952	13.4138	0.16393	0.16393	0.16393	0.16393	0.16393
	Cdc42ep3	0.354564	0.354564	0.354564	0.354564	0.354564	0.354564	0.354564	0.354564	0.354564	0.354564	0.354564	0.354564	0.354564	0.354564	0.354564	0.354564
	Cdh1	0.450768	0.450768	0.450768	0.450768	0.450768	0.450768	0.450768	0.450768	0.450768	0.450768	0.450768	0.450768	0.450768	160.92	232.3	0.450768
	Cdh16	0.418118	0.418118	0.418118	0.418118	0.418118	0.418118	0.418118	0.418118	15.2778	0.418118	0.418118	0.418118	0.418118	223.801	1056.61	0.418118
	Cdh5	158.784	0.460257	0.460257	0.460257	0.460257	0.460257	0.460257	0.460257	0.460257	0.460257	0.460257	0.460257	0.460257	0.460257	0.460257	0.460257
	Cdk1	1.66227	1.94974	3.91303	0.121529	0.121529	0.121529	2.03383	0.121529	1.46097	10.7006	3.2463	0.121529	0.121529	0.121529	0.121529	0.121529
	Cdkn1a	0.52599	0.52599	0.52599	0.52599	0.52599	0.52599	0.52599	0.52599	0.52599	0.52599	0.52599	0.52599	0.52599	0.52599	45.0617	0.52599
	Cdkn1c	0.272801	0.287085	1.65956	16.0976	2.1086	10.6362	0.625841	0.181542	0.230396	6.92239	0.643022	4.01391	0.460309	0.155577	0.129834	0.0384019
	Cdo1	0.4941	0.4941	0.4941	0.4941	0.4941	0.4941	0.4941	0.4941	0.4941	0.4941	0.4941	0.4941	0.4941	0.4941	0.4941	0.4941
	Cebpb	0.590399	0.590399	0.590399	0.590399	0.590399	0.590399	0.590399	0.590399	0.590399	0.590399	0.590399	0.590399	0.590399	0.590399	0.590399	0.590399
	Cenpa	1.21884	2.24879	1.73656	0.121527	0.121527	0.121527	0.121527	0.522498	1.38871	8.33597	16.5365	0.308724	0.121527	0.121527	0.121527	0.121527
	Cenpe	0.183278	1.02359	0.697815	0.183278	0.183278	0.183278	0.183278	0.183278	0.183278	7.8017	10.9922	0.403014	0.183278	0.183278	0.183278	0.183278
	Cenpf	0.184091	2.14246	0.184091	0.184091	0.184091	0.184091	0.628772	0.184091	1.06375	8.3138	9.25453	0.184091	0.531424	0.184091	0.184091	0.184091
	Cfh	0.367912	0.367912	1.54509	0.367912	0.367912	4.29499	0.367912	0.367912	0.367912	5.90746	0.367912	0.367912	0.367912	0.367912	0.367912	0.367912
	Cfp	0.658203	0.658203	0.658203	0.658203	0.658203	0.658203	0.658203	0.658203	0.658203	0.658203	0.658203	0.658203	0.658203	0.658203	0.658203	0.658203
	Chchd10	0.226654	2.97	0.226654	0.226654	0.226654	0.226654	0.226654	20.3558	1.17921	0.226654	0.226654	1.09972	0.226654	529.325	39.282	0.226654
	Chka	0.29334	0.29334	0.29334	0.29334	0.29334	0.29334	0.29334	0.29334	0.29334	0.29334	0.29334	0.29334	0.29334	0.29334	34.4578	0.29334
	Cited1	0.315654	0.315654	0.315654	0.315654	79.571	0.315654	10.0705	0.315654	0.315654	0.315654	7.56275	0.315654	0.315654	0.315654	0.315654	0.315654
	Cited2	0.188475	1.27218	0.188475	0.188475	1.08401	0.188475	0.188475	3.42332	0.259312	0.188475	2.13577	2.39403	0.188475	2.30406	7.72316	0.188475
	Cited4	0.560969	0.560969	0.560969	0.560969	0.560969	0.560969	0.560969	0.560969	0.560969	0.560969	0.560969	0.560969	0.560969	0.560969	0.560969	0.560969
	Ckb	0.339025	0.339025	0.339025	0.339025	0.339025	0.339025	0.339025	0.339025	0.339025	0.339025	0.339025	0.339025	0.339025	0.339025	0.339025	7.19042
	Cks2	0.55935	2.52881	2.2635	0.0739265	0.0739265	0.0739265	1.47198	2.96916	1.41246	10.2297	13.6265	1.03912	0.0739265	0.64838	0.0739265	1.01663
	Cldn11	0.502244	0.502244	0.502244	0.502244	0.502244	0.502244	0.502244	0.502244	0.502244	0.502244	0.502244	0.502244	0.502244	0.502244	0.502244	0.502244
	Cldn16	0.778282	0.778282	0.778282	0.778282	0.778282	0.778282	0.778282	0.778282	0.778282	0.778282	0.778282	0.778282	0.778282	0.778282	0.778282	0.778282
	Cldn19	0.72077	0.72077	0.72077	0.72077	0.72077	0.72077	0.72077	0.72077	0.72077	0.72077	0.72077	0.72077	0.72077	864.703	0.72077	0.72077
	Cldn2	0.68881	0.68881	0.68881	0.68881	0.68881	0.68881	0.68881	0.68881	0.68881	0.68881	0.68881	0.68881	0.68881	0.68881	0.68881	0.68881
	Cldn3	0.473548	0.473548	0.473548	0.473548	0.473548	0.473548	0.473548	0.473548	499.001	0.473548	0.473548	0.473548	0.473548	0.473548	490.805	0.473548
	Cldn4	0.531169	0.531169	0.531169	0.531169	0.531169	0.531169	0.531169	0.531169	37.3939	0.531169	0.531169	0.531169	0.531169	0.531169	20437.1	0.531169
	Cldn5	79.5417	0.361695	0.361695	0.361695	0.361695	0.361695	0.361695	0.361695	0.361695	0.361695	0.361695	44.2869	0.361695	0.361695	0.361695	0.361695
	Cldn6	0.264855	5.95353	0.264855	0.264855	0.264855	0.264855	0.264855	22.869	42.455	0.264855	0.264855	0.264855	0.264855	22.2174	86.5513	0.264855
	Cldn7	0.321158	1.00746	0.321158	0.321158	0.321158	0.321158	0.321158	5.63401	57.4535	0.321158	0.321158	0.321158	0.321158	32.0831	302.357	0.321158
	Cldn8	0.531551	0.531551	0.531551	0.531551	0.531551	0.531551	0.531551	0.531551	43.3685	0.531551	0.531551	0.531551	0.531551	0.531551	4304.46	0.531551
	Clec14a	33.8006	0.521133	0.521133	0.521133	0.521133	0.521133	0.521133	0.521133	0.521133	0.521133	0.521133	0.521133	0.521133	0.521133	0.521133	0.521133
	Clec4a2	0.820522	0.820522	0.820522	0.820522	0.820522	0.820522	0.820522	0.820522	0.820522	0.820522	0.820522	0.820522	0.820522	0.820522	0.820522	1152.36
	Clic1	13.0468	0.501555	1.48019	0.979036	0.569076	2.0325	0.384851	1.10279	0.48072	0.831976	0.639166	0.865532	0.0249121	0.723886	3.64089	8.25667
	Clta	1.4525	0.887043	0.995865	1.17367	2.06624	1.66729	1.14303	1.78542	1.04509	0.714501	1.2582	1.2416	0.209636	0.912527	1.01725	22.4085
	Clu	0.310594	11.2924	0.310594	0.310594	0.310594	0.310594	0.310594	32.0996	0.310594	0.310594	0.310594	1.09306	0.310594	0.310594	9.18396	0.310594
	Cmtm7	0.3048	0.3048	0.3048	0.3048	0.3048	0.3048	0.3048	0.3048	0.3048	0.3048	0.3048	1.95678	0.3048	0.3048	0.3048	0.3048
	Cndp2	0.246032	0.246032	0.246032	0.246032	0.246032	0.246032	0.246032	13.0841	22.1674	0.246032	0.246032	0.246032	0.246032	0.246032	0.246032	0.246032
	Cnn2	3.15445	0.176999	8.16195	3.14984	0.176999	11.7235	0.176999	0.176999	0.176999	4.76404	0.176999	0.176999	0.176999	0.176999	0.176999	0.176999
	Cnot6l	0.271882	0.271882	0.271882	0.271882	0.271882	0.271882	0.271882	1.2208	0.271882	0.271882	0.271882	0.271882	0.271882	11.945	0.271882	0.271882
	Col14a1	0.542106	0.542106	0.542106	0.542106	0.542106	0.542106	0.542106	0.542106	0.542106	0.542106	0.542106	0.542106	0.542106	0.542106	0.542106	0.542106
	Col15a1	21.3989	0.533053	0.533053	0.533053	0.533053	0.533053	0.533053	0.533053	0.533053	0.533053	0.533053	0.533053	0.533053	0.533053	0.533053	0.533053
	Col18a1	2.89401	0.23568	0.23568	0.23568	0.23568	0.23568	0.23568	3.99017	1.84147	0.23568	0.23568	0.23568	0.23568	8.34123	110.337	0.23568
	Col1a1	0.227509	0.227509	3.10052	21.4627	0.227509	32.0637	0.227509	0.227509	0.227509	7.071	0.227509	0.227509	0.227509	0.227509	0.227509	0.227509
	Col1a2	0.2356	0.2356	7.65933	5.23913	0.2356	74.9007	0.2356	0.2356	0.2356	1.56126	0.2356	0.2356	0.2356	0.2356	0.2356	0.2356
	Col3a1	0.225503	0.225503	9.24678	9.64634	0.225503	65.5698	0.225503	0.225503	0.225503	3.76697	0.225503	0.225503	0.225503	0.225503	0.225503	0.225503
	Col4a2	6.7587	0.180115	0.180115	0.180115	0.180115	2.37648	0.180115	1.06242	0.180115	0.180115	0.180115	2.16848	0.180115	0.180115	0.180115	0.180115
	Col6a1	0.467177	0.467177	0.467177	0.467177	0.467177	8.1199	0.467177	0.467177	0.467177	0.467177	0.467177	0.467177	0.467177	0.467177	0.467177	0.467177
	Col6a2	0.49768	0.49768	0.49768	0.49768	0.49768	0.49768	0.49768	0.49768	0.49768	0.49768	0.49768	0.49768	0.49768	0.49768	0.49768	0.49768
	Col6a3	0.534263	0.534263	0.534263	0.534263	0.534263	0.534263	0.534263	0.534263	0.534263	0.534263	0.534263	0.534263	0.534263	0.534263	0.534263	0.534263
	Copz2	0.294287	0.294287	0.294287	0.294287	0.294287	6.50037	0.294287	0.294287	0.294287	0.294287	0.294287	0.294287	0.294287	0.294287	0.294287	0.294287
	Coro1a	0.681634	0.681634	0.681634	0.681634	0.681634	0.681634	0.681634	0.681634	0.681634	0.681634	0.681634	0.681634	0.681634	0.681634	0.681634	1.62068e+06
	Cotl1	3.55104	1.09757	1.46639	0.0797639	1.0557	0.67801	0.621619	8.14279	1.51455	0.474194	0.596598	0.982913	0.0797639	0.0797639	0.0797639	25.0359
	Cox5b	2.23201	1.29946	1.03275	1.10301	0.992667	0.726083	1.22349	1.86084	0.994929	0.949737	1.22859	1.22715	0.0103058	6.10554	2.87611	1.29282
	Cox8a	1.32926	1.1412	0.943867	0.638251	1.04987	0.646971	1.46576	2.39383	0.757348	1.0824	1.61764	1.13756	0.166777	14.9081	1.90145	1.44198
	Cpb2	0.544384	0.544384	0.544384	0.544384	0.544384	0.544384	0.544384	4.0029	0.544384	0.544384	0.544384	0.544384	0.544384	0.544384	0.544384	0.544384
	Crabp1	0.305089	0.305089	0.305089	36.0357	0.305089	0.305089	0.305089	0.305089	0.305089	9.29397	0.305089	0.305089	0.305089	0.305089	0.305089	0.305089
	Crabp2	0.193378	0.193378	0.193378	8.10088	3.23622	0.193378	3.85141	0.193378	0.193378	4.76377	4.50314	0.193378	0.193378	0.193378	1.08407	0.193378
	Crb3	0.407845	0.407845	0.407845	0.407845	0.407845	0.407845	0.407845	9.87008	3.99397	0.407845	0.407845	0.407845	0.407845	133.064	38.9515	0.407845
	Creg1	1.47465	0.291311	0.291311	0.291311	0.291311	0.291311	0.291311	0.291311	0.291311	0.291311	0.291311	0.291311	0.291311	0.291311	0.291311	45.5974
	Crip1	5.13961	0.239853	0.239853	0.239853	0.239853	0.239853	0.239853	0.239853	2.95764	0.239853	0.239853	0.239853	0.239853	0.239853	0.239853	0.239853
	Crip2	64.5101	0.212559	0.212559	0.212559	0.212559	0.212559	0.212559	0.212559	3.13481	0.212559	0.212559	1.47687	0.212559	0.212559	0.212559	0.212559
	Crlf1	0.698183	0.698183	0.698183	0.698183	0.698183	0.698183	0.698183	0.698183	0.698183	0.698183	0.698183	0.698183	0.698183	0.698183	0.698183	0.698183
	Crym	0.314325	0.314325	0.314325	0.314325	62.2208	0.314325	11.6738	0.314325	0.314325	0.314325	15.1276	0.314325	0.314325	0.314325	0.314325	0.314325
	Cryz	0.330217	0.330217	0.330217	0.330217	0.330217	0.330217	0.330217	20.0078	0.330217	0.330217	0.330217	0.330217	0.330217	0.610527	0.330217	0.330217
	Csad	0.309404	0.309404	0.309404	0.309404	0.309404	0.309404	0.309404	9.85362	0.309404	0.309404	0.309404	0.309404	0.309404	0.309404	0.309404	0.309404
	Csf1r	0.806367	0.806367	0.806367	0.806367	0.806367	0.806367	0.806367	0.806367	0.806367	0.806367	0.806367	0.806367	0.806367	0.806367	0.806367	250140
	Cst3	0.998134	0.905603	0.770028	1.82418	0.558181	1.62729	0.555978	1.01127	2.34653	1.54396	0.650065	1.10557	0.0285603	3.02076	3.05055	33.5159
	Cstb	0.176006	0.874657	1.00015	1.27264	1.14251	1.65815	0.796136	1.59271	2.85927	0.950138	1.0256	1.70714	0.0806928	7.01096	16.0734	3.21386
	Ctla2a	92.6519	0.499893	0.499893	0.499893	0.499893	0.499893	0.499893	0.499893	0.499893	0.499893	0.499893	0.499893	0.499893	0.499893	0.499893	0.499893
	Ctsa	0.246351	0.246351	0.246351	0.246351	0.246351	0.246351	0.246351	0.246351	0.246351	0.246351	0.246351	0.246351	0.246351	0.246351	0.246351	11.0736
	Ctsb	1.1393	0.313167	0.360207	1.03272	0.138533	1.9749	0.138533	1.07099	1.04899	0.409897	0.138533	1.74231	0.138533	5.78106	3.19776	56.5767
	Ctsc	0.554898	0.554898	0.554898	0.554898	0.554898	0.554898	0.554898	0.554898	0.554898	0.554898	0.554898	0.554898	0.554898	0.554898	0.554898	52699.6
	Ctsd	0.950685	0.155866	0.155866	0.155866	0.155866	0.155866	0.155866	0.569492	1.74587	0.155866	0.155866	0.478427	0.155866	7.47249	9.20245	12.0491
	Ctsh	4.78402	0.439123	0.439123	0.439123	0.439123	0.439123	0.439123	0.439123	0.439123	0.439123	0.439123	0.439123	0.439123	0.439123	0.439123	0.439123
	Ctsl	0.480552	1.34464	0.743863	1.76173	0.641526	1.41162	0.659276	3.33517	0.921928	0.803739	0.733195	4.23092	3.42314	1.46976	3.75281	0.302927
	Ctss	0.806025	0.806025	0.806025	0.806025	0.806025	0.806025	0.806025	0.806025	0.806025	0.806025	0.806025	0.806025	0.806025	0.806025	0.806025	7.14085e+06
	Ctsz	2.46099	0.197455	0.197455	0.197455	0.197455	0.197455	0.197455	0.197455	0.197455	0.197455	0.197455	0.197455	0.197455	0.197455	0.197455	38.359
	Cx3cr1	0.806028	0.806028	0.806028	0.806028	0.806028	0.806028	0.806028	0.806028	0.806028	0.806028	0.806028	0.806028	0.806028	0.806028	0.806028	232214
	Cxcl12	0.328432	0.328432	0.328432	8.01995	0.328432	0.328432	0.328432	0.328432	0.328432	10.1682	0.328432	0.328432	0.328432	0.328432	0.328432	0.328432
	Cxcl14	0.497837	0.497837	0.497837	0.497837	0.497837	0.497837	0.497837	0.497837	38.698	0.497837	0.497837	0.497837	0.497837	0.497837	0.497837	0.497837
	Cyba	1.68682	0.869422	0.461322	0.93747	0.12582	0.878627	0.12582	31.6588	0.12582	0.12582	0.12582	0.12582	0.12582	5.32447	1.07854	41.6214
	Cybb	0.771817	0.771817	0.771817	0.771817	0.771817	0.771817	0.771817	0.771817	0.771817	0.771817	0.771817	0.771817	0.771817	0.771817	0.771817	0.771817
	Cyc1	1.60451	1.60423	0.839251	0.72751	0.694827	0.609352	1.2589	2.29086	0.977491	1.13354	2.06966	1.39769	1.10619	9.35541	1.50762	0.842253
	Cycs	3.19011	2.26528	1.70963	0.61059	0.459318	0.45782	2.11963	0.916675	1.80663	0.960108	1.35064	0.676278	0.0192155	9.00108	1.69514	0.626657
	Cygb	0.513934	0.513934	0.513934	0.513934	0.513934	0.513934	0.513934	0.513934	0.513934	0.513934	0.513934	0.513934	0.513934	0.513934	0.513934	0.513934
	Cyp4a31	0.716973	0.716973	0.716973	0.716973	0.716973	0.716973	0.716973	0.716973	0.716973	0.716973	0.716973	0.716973	0.716973	0.716973	0.716973	0.716973
	Dab2	0.364858	0.364858	0.364858	0.364858	0.364858	0.364858	0.364858	18.6737	0.364858	0.364858	0.364858	0.364858	0.364858	0.364858	0.364858	23.4387
	Dag1	0.277707	0.277707	0.277707	0.277707	0.277707	0.277707	0.277707	0.277707	0.277707	0.277707	0.277707	0.277707	0.277707	11.9689	0.277707	0.277707
	Dao	0.65868	0.65868	0.65868	0.65868	0.65868	0.65868	0.65868	0.65868	0.65868	0.65868	0.65868	0.65868	0.65868	0.65868	0.65868	0.65868
	Dcn	0.42858	0.42858	0.42858	0.42858	0.42858	71.1786	0.42858	0.42858	0.42858	0.42858	0.42858	0.42858	0.42858	0.42858	0.42858	0.42858
	Dhrs3	0.288927	0.288927	1.9258	3.02344	0.288927	0.288927	0.288927	0.288927	0.288927	3.31313	0.288927	0.288927	0.288927	0.288927	7.11345	0.288927
	Dkk1	0.438109	0.438109	0.438109	0.438109	0.438109	0.438109	0.438109	0.438109	0.438109	0.438109	0.438109	0.438109	0.438109	0.438109	0.438109	0.438109
	Dlk1	0.322583	0.322583	2.39275	44.3334	0.322583	0.322583	0.322583	0.322583	0.322583	8.40437	0.322583	0.322583	0.322583	0.322583	0.322583	0.322583
	Dok2	0.791237	0.791237	0.791237	0.791237	0.791237	0.791237	0.791237	0.791237	0.791237	0.791237	0.791237	0.791237	0.791237	0.791237	0.791237	0.791237
	Dok4	7.64464	0.485634	0.485634	0.485634	0.485634	0.485634	0.485634	0.485634	0.485634	0.485634	0.485634	0.485634	0.485634	0.485634	0.485634	0.485634
	Dpp4	0.425215	0.425215	0.425215	0.425215	0.425215	0.425215	0.425215	80.9487	0.425215	0.425215	0.425215	0.425215	0.425215	0.425215	0.425215	0.425215
	Dstn	0.599356	2.88613	0.843884	0.568471	0.732454	2.82507	0.674972	2.86972	5.3671	0.483504	0.892589	1.69929	0.037305	3.74603	13.5598	0.299326
	Dusp9	0.385895	0.385895	0.385895	0.385895	0.385895	0.385895	0.385895	0.385895	0.385895	0.385895	0.385895	0.385895	0.385895	66.0593	0.385895	0.385895
	Dut	1.02245	2.63461	1.95575	0.535454	1.72071	0.0420526	12.2398	0.353209	1.30042	1.17446	2.55979	1.10927	0.0420526	0.289889	0.0420526	0.63508
	Eaf2	0.584149	0.584149	0.584149	0.584149	0.584149	0.584149	0.584149	9.40607	0.584149	0.584149	0.584149	0.584149	0.584149	0.584149	0.584149	0.584149
	Ebf1	0.319939	0.319939	13.5722	0.319939	0.319939	0.319939	0.319939	0.319939	0.319939	2.59668	0.319939	0.319939	0.319939	0.319939	0.319939	0.319939
	Ecm1	0.32914	0.32914	17.071	0.32914	0.32914	10.9161	0.32914	0.32914	0.32914	2.20698	0.32914	0.32914	0.32914	0.32914	0.32914	0.32914
	Ednrb	48.0125	0.474493	0.474493	0.474493	0.474493	0.474493	0.474493	0.474493	0.474493	0.474493	0.474493	0.474493	0.474493	0.474493	0.474493	0.474493
	Efemp2	0.232829	0.232829	3.02532	2.60352	0.232829	12.204	0.232829	0.232829	0.232829	0.232829	0.232829	0.232829	0.232829	0.232829	0.232829	0.232829
	Efhd2	0.457675	0.457675	0.457675	0.457675	0.457675	0.457675	0.457675	0.457675	0.457675	0.457675	0.457675	0.457675	0.457675	0.457675	0.457675	0.457675
	Efna1	8.70562	0.400532	0.400532	0.400532	0.400532	0.400532	0.400532	0.400532	0.400532	0.400532	0.400532	0.400532	0.400532	0.400532	0.400532	0.400532
	Efnb1	0.203253	0.203253	0.203253	1.83712	0.203253	1.4468	0.203253	0.203253	0.203253	1.58672	0.203253	16.1498	0.203253	0.203253	0.203253	0.203253
	Egfl7	121.072	0.280129	0.280129	0.280129	0.280129	0.280129	0.280129	0.280129	0.280129	0.280129	0.280129	0.280129	0.280129	0.280129	0.280129	0.280129
	Egln3	17.7839	0.500656	0.500656	0.500656	0.500656	0.500656	0.500656	0.500656	0.500656	0.500656	0.500656	0.500656	0.500656	0.500656	0.500656	0.500656
	Ehd2	14.222	0.471854	0.471854	0.471854	0.471854	0.471854	0.471854	0.471854	0.471854	0.471854	0.471854	0.471854	0.471854	0.471854	0.471854	0.471854
	Ehd4	21.7118	0.367356	0.367356	0.367356	0.367356	0.367356	0.367356	0.367356	0.367356	0.367356	0.367356	0.367356	0.367356	0.367356	0.367356	11.4799
	Ehf	0.604387	0.604387	0.604387	0.604387	0.604387	0.604387	0.604387	0.604387	85.156	0.604387	0.604387	0.604387	0.604387	0.604387	1387.12	0.604387
	Eif3m	0.660473	1.53192	0.957357	1.06449	2.34611	0.681305	2.56208	0.881297	0.822243	1.12362	2.48943	16.0234	0.381712	0.875596	0.527798	0.421643
	Elf1	0.419189	0.419189	0.419189	0.419189	0.419189	0.419189	0.419189	0.419189	0.419189	0.419189	0.419189	0.419189	0.419189	0.419189	28.2429	14.0503
	Elf3	0.599083	0.599083	0.599083	0.599083	0.599083	0.599083	0.599083	0.599083	0.599083	0.599083	0.599083	0.599083	0.599083	0.599083	3.1792	0.599083
	Elk3	30.1653	0.364722	0.364722	0.364722	0.364722	0.364722	0.364722	0.364722	0.364722	0.364722	0.364722	0.364722	0.364722	0.364722	0.364722	0.364722
	Emb	0.388065	0.388065	0.388065	0.388065	0.388065	0.388065	0.388065	0.388065	14.0384	0.388065	0.388065	0.388065	0.388065	153.507	0.388065	6.8403
	Emcn	147.315	0.381494	0.381494	0.381494	0.381494	0.381494	0.381494	0.381494	0.381494	0.381494	0.381494	0.381494	0.381494	0.381494	0.381494	0.381494
	Emid1	0.196384	8.29325	0.196384	0.196384	0.196384	0.196384	0.196384	11.3369	3.53043	0.196384	0.196384	4.04851	0.196384	0.196384	20.1334	0.196384
	Emilin1	2.33052	0.213364	14.0776	3.3919	0.213364	7.22076	0.213364	0.213364	0.213364	6.2683	0.213364	0.213364	0.213364	0.213364	0.213364	0.213364
	Emp2	0.477245	0.477245	0.477245	0.477245	0.477245	0.477245	0.477245	0.477245	0.477245	0.477245	0.477245	0.477245	0.477245	0.477245	14.9606	0.477245
	Emp3	0.19098	0.19098	5.95985	13.2722	0.19098	8.91463	0.19098	0.19098	0.19098	7.86989	0.19098	0.19098	0.19098	0.19098	0.19098	2.73697
	Eng	64.208	0.452699	0.452699	0.452699	0.452699	0.452699	0.452699	0.452699	0.452699	0.452699	0.452699	0.452699	0.452699	0.452699	0.452699	0.452699
	Enpp2	0.418744	0.418744	0.418744	0.418744	0.418744	0.418744	0.418744	20.7966	0.418744	0.418744	0.418744	0.418744	0.418744	0.418744	0.418744	0.418744
	Epcam	0.26564	5.52719	0.26564	0.26564	0.26564	0.26564	0.26564	1.3822	152.564	0.26564	0.26564	0.26564	0.26564	45.3074	109.205	0.26564
	Epha3	0.611592	0.611592	0.611592	0.611592	0.611592	0.611592	0.611592	0.611592	0.611592	0.611592	0.611592	0.611592	0.611592	0.611592	0.611592	0.611592
	Epha4	0.418005	0.418005	0.418005	0.418005	0.418005	0.418005	0.418005	0.418005	0.418005	0.418005	0.418005	0.418005	0.418005	0.418005	0.418005	0.418005
	Erp29	1.14227	1.10306	1.12017	1.66439	1.18889	2.00181	0.687631	1.57329	0.996129	0.797099	0.601036	0.756198	0.137088	1.28458	6.45338	11.6666
	Esam	175.281	0.464093	0.464093	0.464093	0.464093	0.464093	0.464093	0.464093	0.464093	0.464093	0.464093	0.464093	0.464093	0.464093	0.464093	0.464093
	Ethe1	0.280798	0.280798	0.280798	0.280798	0.280798	0.280798	0.280798	0.280798	10.9759	0.280798	0.280798	0.280798	0.280798	6.47821	3.61782	0.280798
	Ets1	2.8603	0.401745	0.401745	0.401745	0.401745	0.401745	0.401745	0.401745	0.401745	0.401745	0.401745	0.401745	0.401745	0.401745	0.401745	0.401745
	Etv4	0.308882	0.308882	0.308882	0.308882	0.308882	0.308882	0.308882	0.308882	19.0866	0.308882	0.308882	0.308882	0.308882	0.308882	0.308882	0.308882
	Etv5	0.380178	0.380178	0.380178	0.380178	0.380178	0.380178	0.380178	0.380178	10.1321	0.380178	0.380178	0.380178	0.380178	0.380178	0.380178	0.380178
	Evi2a	0.826297	0.826297	0.826297	0.826297	0.826297	0.826297	0.826297	0.826297	0.826297	0.826297	0.826297	0.826297	0.826297	0.826297	0.826297	0.826297
	Ezr	0.162579	3.62637	0.162579	0.162579	0.162579	0.162579	0.162579	13.3114	6.98636	0.162579	0.573938	3.72226	0.162579	14.1495	10.8153	0.162579
	F13a1	0.818118	0.818118	0.818118	0.818118	0.818118	0.818118	0.818118	0.818118	0.818118	0.818118	0.818118	0.818118	0.818118	0.818118	0.818118	0.818118
	F3	0.685298	0.685298	0.685298	0.685298	0.685298	0.685298	0.685298	0.685298	0.685298	0.685298	0.685298	0.685298	0.685298	0.685298	0.685298	0.685298
	Fabp3	0.636833	0.636833	0.636833	0.636833	0.636833	0.636833	0.636833	0.636833	0.636833	0.636833	0.636833	0.636833	0.636833	0.636833	0.636833	0.636833
	Fabp4	272.45	0.397942	0.397942	0.397942	0.397942	0.397942	0.397942	0.397942	0.397942	0.397942	0.397942	0.397942	0.397942	0.397942	0.397942	0.397942
	Fabp5	43.0744	1.8434	0.563339	0.084464	1.28718	0.084464	2.51995	0.084464	0.280947	0.084464	1.65184	0.368014	0.084464	0.084464	0.084464	0.757521
	Fahd1	0.33935	0.33935	0.33935	0.33935	0.33935	0.33935	0.33935	7.66233	0.33935	0.33935	0.33935	0.33935	0.33935	0.33935	0.33935	0.33935
	Fam167b	54.3734	0.538312	0.538312	0.538312	0.538312	0.538312	0.538312	0.538312	0.538312	0.538312	0.538312	0.538312	0.538312	0.538312	0.538312	0.538312
	Fbln1	0.377892	0.157082	5.39293	1.46092	0.157082	7.62561	0.157082	0.157082	0.157082	2.34348	0.157082	0.157082	4.07311	0.157082	0.157082	0.157082
	Fbln2	0.515084	0.515084	0.515084	0.515084	0.515084	0.515084	0.515084	0.515084	0.515084	0.515084	0.515084	0.515084	0.515084	0.515084	0.515084	0.515084
	Fbln5	0.501763	0.501763	0.501763	0.501763	0.501763	0.501763	0.501763	0.501763	0.501763	0.501763	0.501763	0.501763	0.501763	0.501763	0.501763	0.501763
	Fcer1g	0.764315	0.764315	0.764315	0.764315	0.764315	0.764315	0.764315	0.764315	0.764315	0.764315	0.764315	0.764315	0.764315	0.764315	0.764315	3.73427e+07
	Fcgr1	0.810878	0.810878	0.810878	0.810878	0.810878	0.810878	0.810878	0.810878	0.810878	0.810878	0.810878	0.810878	0.810878	0.810878	0.810878	24429.1
	Fcgr3	0.794693	0.794693	0.794693	0.794693	0.794693	0.794693	0.794693	0.794693	0.794693	0.794693	0.794693	0.794693	0.794693	0.794693	0.794693	386503
	Fermt3	0.79226	0.79226	0.79226	0.79226	0.79226	0.79226	0.79226	0.79226	0.79226	0.79226	0.79226	0.79226	0.79226	0.79226	0.79226	9608.59
	Fgf8	0.543678	0.543678	0.543678	0.543678	0.543678	0.543678	0.543678	0.543678	0.543678	0.543678	0.543678	0.543678	0.543678	0.543678	0.543678	0.543678
	Fhl1	0.472489	0.472489	0.472489	0.472489	0.472489	0.472489	0.472489	0.472489	0.472489	0.472489	0.472489	0.472489	0.472489	0.472489	0.472489	0.472489
	Fhl2	0.333443	0.333443	15.53	3.43627	0.333443	0.333443	0.333443	0.333443	0.333443	13.4817	0.333443	0.333443	0.333443	0.333443	0.333443	0.333443
	Fkbp1a	14.9371	0.483361	2.49916	0.872161	1.05706	1.82529	1.02325	0.421023	0.581808	0.95416	0.951932	0.596763	0.075975	0.38476	0.402056	0.270051
	Fli1	5.54228	0.445073	0.445073	0.445073	0.445073	0.445073	0.445073	0.445073	0.445073	0.445073	0.445073	0.445073	0.445073	0.445073	0.445073	0.445073
	Flna	0.19655	0.19655	2.77067	0.935434	0.19655	8.28624	0.19655	0.19655	0.19655	1.28355	0.19655	0.19655	0.19655	0.19655	0.19655	0.19655
	Flt1	81.2402	0.501014	0.501014	0.501014	0.501014	0.501014	0.501014	0.501014	0.501014	0.501014	0.501014	0.501014	0.501014	0.501014	0.501014	0.501014
	Fn1	0.226139	0.226139	4.1104	9.39126	0.226139	8.71962	0.226139	0.226139	0.226139	5.11162	0.226139	0.226139	0.226139	0.226139	0.226139	0.226139
	Folr1	0.531732	0.531732	0.531732	0.531732	0.531732	0.531732	0.531732	201.986	0.531732	0.531732	0.531732	0.531732	0.531732	0.531732	0.531732	0.531732
	Fos	0.562053	0.562053	0.562053	0.562053	0.562053	0.562053	0.562053	0.562053	0.562053	0.562053	0.562053	0.562053	0.562053	0.562053	0.562053	0.562053
	Fosl2	0.635482	0.635482	0.635482	0.635482	0.635482	0.635482	0.635482	0.635482	0.635482	0.635482	0.635482	0.635482	0.635482	0.635482	242.019	0.635482
	Foxc2	0.29422	0.29422	0.29422	0.29422	0.29422	0.29422	0.29422	0.29422	0.29422	0.29422	0.29422	40.0108	0.29422	0.29422	0.29422	0.29422
	Foxd1	0.401804	0.401804	0.401804	51.089	0.401804	0.401804	0.401804	0.401804	0.401804	10.4102	0.401804	0.401804	0.401804	0.401804	0.401804	0.401804
	Foxq1	0.69772	0.69772	0.69772	0.69772	0.69772	0.69772	0.69772	0.69772	0.69772	0.69772	0.69772	0.69772	0.69772	0.69772	206816	0.69772
	Fstl1	0.331251	7.10102	1.06459	2.60221	0.290568	2.57485	0.242017	0.288127	3.15694	1.54838	0.248322	2.73405	0.640061	21.6705	1.43994	0.0507568
	Fth1	0.766651	0.46785	1.49697	2.18639	1.04477	2.6298	0.895572	0.974509	2.05463	1.29137	0.683074	1.50788	0.0316306	1.22427	1.58937	31.5545
	Fuca2	0.391449	0.391449	0.391449	0.391449	0.391449	0.391449	0.391449	0.391449	10.2398	0.391449	0.391449	0.391449	0.391449	0.391449	41.3402	0.391449
	Fus	0.620491	1.42926	1.65377	1.47567	1.10043	1.24196	2.88837	0.574455	1.38178	2.20138	2.14296	1.2547	5.02643	0.629977	0.903086	0.19307
	Fut9	0.569646	0.569646	0.569646	0.569646	0.569646	0.569646	0.569646	149.737	0.569646	0.569646	0.569646	0.569646	0.569646	0.569646	0.569646	0.569646
	Fxyd2	0.46538	0.46538	0.46538	0.46538	0.46538	0.46538	0.46538	437.875	0.46538	0.46538	0.46538	0.46538	0.46538	15.4905	0.46538	0.46538
	Fxyd3	0.791993	0.791993	0.791993	0.791993	0.791993	0.791993	0.791993	0.791993	0.791993	0.791993	0.791993	0.791993	0.791993	0.791993	35.7435	0.791993
	Fxyd4	0.675739	0.675739	0.675739	0.675739	0.675739	0.675739	0.675739	0.675739	0.675739	0.675739	0.675739	0.675739	0.675739	0.675739	342417	0.675739
	Fxyd5	0.544179	0.544179	0.544179	0.544179	0.544179	0.544179	0.544179	0.544179	0.544179	0.544179	0.544179	0.544179	0.544179	0.544179	0.544179	0.544179
	Fxyd6	0.123732	0.634434	0.781397	0.733622	20.802	1.01819	7.18069	0.123732	0.123732	1.06727	4.29673	5.2341	0.123732	0.123732	0.123732	0.123732
	Fyb	0.201934	1.52044	0.201934	0.201934	0.201934	0.201934	5.20682	0.201934	0.201934	0.201934	4.84497	0.201934	0.201934	0.201934	0.201934	18.6568
	Fzd1	0.353385	0.353385	0.353385	0.353385	0.353385	8.52899	0.353385	0.353385	0.353385	0.353385	0.353385	0.353385	0.353385	0.353385	0.353385	0.353385
	Gadd45a	0.482408	0.482408	0.482408	0.482408	0.482408	0.482408	0.482408	0.482408	0.482408	0.482408	0.482408	0.482408	0.482408	0.482408	0.482408	0.482408
	Gadd45b	0.671914	0.671914	0.671914	0.671914	0.671914	0.671914	0.671914	0.671914	0.671914	0.671914	0.671914	0.671914	0.671914	0.671914	0.671914	0.671914
	Gas1	0.155528	0.45182	0.155528	2.28439	22.0103	0.155528	7.70191	0.155528	0.155528	0.783274	15.2112	0.155528	0.155528	0.155528	0.155528	0.155528
	Gata2	0.53497	0.53497	0.53497	0.53497	0.53497	0.53497	0.53497	0.53497	0.53497	0.53497	0.53497	0.53497	0.53497	0.53497	229.932	0.53497
	Gata3	0.46185	0.46185	0.46185	0.46185	0.46185	0.46185	0.46185	0.46185	189.82	0.46185	0.46185	0.46185	0.46185	0.46185	1039.75	0.46185
	Gatm	0.598366	0.598366	0.598366	0.598366	0.598366	0.598366	0.598366	0.598366	0.598366	0.598366	0.598366	0.598366	0.598366	0.598366	0.598366	271.982
	Gcnt1	0.572113	0.572113	0.572113	0.572113	0.572113	0.572113	0.572113	0.572113	0.572113	0.572113	0.572113	0.572113	0.572113	0.572113	0.572113	0.572113
	Gfra1	0.389091	0.389091	0.389091	0.389091	0.389091	0.389091	0.389091	0.389091	84.8144	0.389091	0.389091	0.389091	0.389091	0.389091	0.389091	0.389091
	Ggt1	0.513323	0.513323	0.513323	0.513323	0.513323	0.513323	0.513323	44.3897	0.513323	0.513323	0.513323	0.513323	0.513323	0.513323	0.513323	0.513323
	Gimap1	136.615	0.473608	0.473608	0.473608	0.473608	0.473608	0.473608	0.473608	0.473608	0.473608	0.473608	0.473608	0.473608	0.473608	0.473608	0.473608
	Gimap4	236.023	0.449785	0.449785	0.449785	0.449785	0.449785	0.449785	0.449785	0.449785	0.449785	0.449785	0.449785	0.449785	0.449785	0.449785	0.449785
	Gimap6	141.21	0.437611	0.437611	0.437611	0.437611	0.437611	0.437611	0.437611	0.437611	0.437611	0.437611	0.437611	0.437611	0.437611	0.437611	0.437611
	Gipc2	0.552594	0.552594	0.552594	0.552594	0.552594	0.552594	0.552594	44.6955	0.552594	0.552594	0.552594	0.552594	0.552594	0.552594	0.552594	0.552594
	Gja1	0.18532	8.86972	0.18532	0.18532	0.18532	0.18532	0.18532	0.18532	0.18532	0.18532	4.17087	2.35838	0.18532	0.18532	0.18532	0.18532
	Glud1	1.70892	0.166878	0.166878	0.166878	0.166878	0.166878	0.166878	12.2915	0.166878	0.166878	0.166878	0.166878	0.166878	6.95446	0.555837	3.12284
	Gm2a	0.440147	0.440147	0.440147	0.440147	0.440147	0.440147	0.440147	0.440147	0.440147	0.440147	0.440147	0.440147	0.440147	0.440147	0.440147	0.440147
	Gmfg	15.6744	0.528687	0.528687	0.528687	0.528687	0.528687	0.528687	0.528687	0.528687	0.528687	0.528687	0.528687	0.528687	0.528687	0.528687	243.346
	Gnai1	0.391202	0.391202	0.391202	0.391202	0.391202	0.391202	0.391202	21.3292	0.391202	0.391202	0.391202	0.391202	0.391202	0.391202	0.391202	0.391202
	Gnai2	24.5948	0.436153	1.5405	1.37287	0.64954	1.47907	0.287387	0.537959	0.395882	1.01921	0.328001	0.931536	0.131987	0.0700768	0.94769	3.60424
	Gnas	10.8544	0.35952	1.88382	2.09841	0.574905	2.72464	0.634086	0.365144	0.468585	0.778156	0.504027	1.11041	0.416566	0.806671	0.652403	0.132778
	Gng11	68.5311	0.271515	0.271515	0.271515	0.271515	1.17103	0.271515	0.271515	0.271515	0.271515	0.271515	0.271515	0.271515	0.271515	0.271515	0.271515
	Gng12	1.25818	1.03666	0.838078	0.137399	0.137399	0.137399	0.137399	8.37625	0.223443	0.601088	0.137399	1.27636	0.137399	1.47823	0.889096	0.137399
	Golim4	0.237148	0.237148	0.237148	0.237148	0.237148	0.237148	0.237148	0.237148	0.237148	0.237148	0.237148	34.8435	0.237148	0.237148	0.237148	0.237148
	Gpc3	0.0392203	0.84752	5.58113	7.57763	1.59695	3.07243	1.48326	0.4121	1.55573	8.79382	1.74767	0.743037	5.0816	0.31845	0.0761	0.0392203
	Gpc4	0.490255	0.490255	0.490255	0.490255	0.490255	0.490255	0.490255	8.50299	0.490255	0.490255	0.490255	0.490255	0.490255	0.490255	0.490255	0.490255
	Gpi1	3.11286	0.711446	0.470631	1.11222	1.27323	0.0642746	1.29615	1.01918	1.64259	0.69257	0.918132	0.591044	1.32814	12.8988	1.59549	2.46324
	Gpm6b	0.418606	0.418606	0.418606	0.418606	0.418606	0.418606	0.418606	0.418606	0.418606	0.418606	0.418606	0.418606	0.418606	0.418606	0.418606	0.418606
	Gpsm3	0.51292	0.51292	0.51292	0.51292	0.51292	0.51292	0.51292	0.51292	0.51292	0.51292	0.51292	0.51292	0.51292	0.51292	0.51292	0.51292
	Gpx1	1.29349	1.40701	0.938002	1.10794	1.38308	1.54396	1.02515	1.3517	1.04564	0.68384	1.26113	1.09013	0.0420774	0.838891	3.98112	158.498
	Gpx7	0.265339	0.265339	0.265339	0.265339	0.265339	10.25	0.265339	0.265339	0.265339	0.265339	0.265339	0.265339	0.265339	0.265339	0.265339	0.265339
	Gpx8	0.1238	0.1238	4.70467	6.10624	0.197974	7.85466	0.1238	0.1238	0.400828	3.33263	0.1238	2.37114	0.1238	0.1238	1.77875	0.1238
	Grn	0.258117	0.258117	0.258117	0.258117	0.258117	0.258117	0.258117	0.258117	0.258117	0.258117	0.258117	0.258117	0.258117	0.802721	0.258117	15.8949
	Gsta3	0.67826	0.67826	0.67826	0.67826	0.67826	0.67826	0.67826	0.67826	0.67826	0.67826	0.67826	0.67826	0.67826	0.67826	0.67826	0.67826
	Gstt3	0.550666	0.550666	0.550666	0.550666	0.550666	0.550666	0.550666	0.550666	0.550666	0.550666	0.550666	0.550666	0.550666	0.550666	93.9082	0.550666
	H1fx	0.199597	0.199597	0.990573	0.199597	0.199597	0.944623	0.199597	0.199597	0.199597	4.40725	0.199597	0.199597	0.199597	0.199597	0.199597	0.199597
	H2-D1	39.0804	0.372317	0.372317	0.372317	0.372317	0.372317	0.372317	0.372317	0.372317	0.372317	0.372317	0.372317	0.372317	0.372317	0.372317	32.2316
	H2-K1	0.47761	0.47761	0.47761	0.47761	0.47761	0.47761	0.47761	0.47761	0.47761	0.47761	0.47761	0.47761	0.47761	0.47761	0.47761	0.47761
	H2afj	1.72814	1.11846	0.399126	0.307052	0.0930783	0.0930783	1.14024	1.48219	2.90129	0.895612	1.38311	0.969808	0.0930783	2.10737	5.03228	12.9391
	H2afx	0.867168	2.04966	3.22729	0.320207	0.0604176	0.0604176	2.19176	0.712903	1.88486	13.1165	5.28322	0.931472	0.0604176	0.290786	0.0604176	0.717171
	Hao2	0.673293	0.673293	0.673293	0.673293	0.673293	0.673293	0.673293	0.673293	0.673293	0.673293	0.673293	0.673293	0.673293	0.673293	0.673293	0.673293
	Hba-a1	0.23014	1.12004	0.23014	0.23014	0.644377	0.23014	1.74332	0.23014	0.785883	0.23014	1.84734	0.803013	0.23014	0.23014	0.23014	0.23014
	Hba-a2	0.288021	0.793347	0.288021	0.288021	0.288021	0.288021	1.85779	0.288021	0.288021	0.288021	1.80348	0.288021	0.288021	0.288021	0.288021	0.288021
	Hcfc1r1	0.200072	0.200072	0.200072	0.200072	0.200072	0.200072	0.200072	0.200072	0.861213	0.200072	0.200072	0.200072	0.200072	15.539	46.0989	0.200072
	Hcls1	0.710774	0.710774	0.710774	0.710774	0.710774	0.710774	0.710774	0.710774	0.710774	0.710774	0.710774	0.710774	0.710774	0.710774	0.710774	0.710774
	Hdc	0.654792	0.654792	0.654792	0.654792	0.654792	0.654792	0.654792	0.654792	0.654792	0.654792	0.654792	0.654792	0.654792	0.654792	0.654792	0.654792
	Hebp1	1.02267	0.250203	0.250203	0.250203	0.250203	0.250203	0.250203	0.250203	2.12441	0.250203	0.250203	0.250203	0.250203	16.2876	45.7605	13.4904
	Hes5	0.592074	0.592074	0.592074	0.592074	0.592074	0.592074	0.592074	0.592074	0.592074	0.592074	0.592074	0.592074	0.592074	0.592074	0.592074	0.592074
	Hexa	0.309227	0.309227	0.309227	0.309227	0.309227	0.309227	0.309227	0.309227	0.309227	0.309227	0.309227	0.309227	0.309227	0.309227	0.309227	8.75818
	Hhex	0.581643	0.581643	0.581643	0.581643	0.581643	0.581643	0.581643	0.581643	0.581643	0.581643	0.581643	0.581643	0.581643	0.581643	0.581643	0.581643
	Hic1	0.310284	0.310284	4.33909	29.7278	0.310284	0.310284	0.310284	0.310284	0.310284	16.1618	0.310284	0.310284	0.310284	0.310284	0.310284	0.310284
	Hmga2	0.459359	1.22661	0.585682	0.399575	3.70463	0.0968182	3.38624	0.0968182	10.3518	1.20759	5.81104	0.0968182	0.0968182	0.0968182	0.0968182	0.0968182
	Hmgb2	0.986241	4.34529	3.33088	0.201906	0.204672	0.130461	4.15708	0.977962	3.09845	6.86531	11.1947	0.901851	0.487359	0.38064	0.323217	1.37494
	Hmgcs1	0.180156	1.58762	0.180156	0.180156	0.180156	0.180156	0.180156	5.49352	0.180156	0.180156	1.3984	0.180156	0.180156	2.27177	0.286912	0.180156
	Hnf4a	0.594237	0.594237	0.594237	0.594237	0.594237	0.594237	0.594237	156.767	0.594237	0.594237	0.594237	0.594237	0.594237	0.594237	0.594237	0.594237
	Hoxb4	0.255072	2.28923	0.255072	0.255072	0.255072	0.255072	0.255072	0.255072	10.9179	0.255072	0.255072	0.255072	0.255072	14.4127	9.66464	0.255072
	Hoxb7	0.214965	2.5338	0.214965	0.214965	0.214965	0.214965	0.214965	1.4404	51.7285	0.214965	0.214965	0.214965	0.214965	4.92777	13.7052	0.214965
	Hoxb9	0.333171	0.333171	0.333171	0.333171	0.333171	0.333171	0.333171	0.333171	6.62361	0.333171	0.333171	0.333171	0.333171	0.333171	0.333171	0.333171
	Hoxd8	0.441199	0.441199	0.441199	0.441199	0.441199	0.441199	0.441199	0.441199	0.441199	0.441199	0.441199	0.441199	0.441199	123.94	0.441199	0.441199
	Hoxd9	0.279743	0.279743	0.279743	0.279743	0.279743	0.279743	0.279743	0.279743	5.74516	0.279743	0.279743	0.279743	0.279743	15.3633	14.9317	0.279743
	Hpgds	0.714605	0.714605	0.714605	0.714605	0.714605	0.714605	0.714605	0.714605	0.714605	0.714605	0.714605	0.714605	0.714605	0.714605	0.714605	0.714605
	Hpn	0.52046	0.52046	0.52046	0.52046	0.52046	0.52046	0.52046	0.52046	0.52046	0.52046	0.52046	0.52046	0.52046	0.52046	0.52046	0.52046
	Hspa5	1.00846	2.1042	2.38893	1.40481	0.350761	0.872329	0.869073	1.41574	1.61288	1.30391	1.31366	1.27749	18.1209	0.842041	0.801527	0.382663
	Hspb1	0.50107	0.50107	0.50107	0.50107	0.50107	0.50107	0.50107	0.50107	0.50107	0.50107	0.50107	0.50107	0.50107	0.50107	1489.5	0.50107
	Hspg2	9.79342	0.343489	0.343489	0.343489	0.343489	0.343489	0.343489	0.343489	0.343489	0.343489	0.343489	0.343489	0.343489	0.343489	0.343489	0.343489
	Icam2	178.018	0.450283	0.450283	0.450283	0.450283	0.450283	0.450283	0.450283	0.450283	0.450283	0.450283	0.450283	0.450283	0.450283	0.450283	0.450283
	Id1	0.149031	0.784396	1.19536	0.149031	0.149031	0.149031	0.149031	1.50316	0.149031	1.73922	1.16865	4.48816	0.149031	0.149031	5.74382	0.149031
	Id2	0.0802699	1.07632	1.93	0.437695	0.46936	1.83406	2.20883	3.0585	0.519064	1.67683	4.67024	0.77477	0.0802699	5.72094	16.4635	0.0802699
	Id3	0.849682	1.52696	2.79357	0.885859	0.67419	3.74304	1.32588	0.192636	1.47659	1.72445	1.80581	2.8928	0.209792	2.33791	14.3081	0.0167537
	Idh1	0.217389	0.217389	0.217389	0.217389	0.217389	0.217389	0.217389	10.2985	0.217389	0.217389	0.217389	1.47622	0.217389	0.217389	8.62394	0.217389
	Idh3a	0.17544	1.41316	0.17544	0.17544	0.17544	0.17544	0.246334	2.20021	0.879827	0.17544	0.17544	0.17544	0.17544	54.5606	0.17544	0.17544
	Ifi202b	0.845372	0.845372	0.845372	0.845372	0.845372	0.845372	0.845372	0.845372	0.845372	0.845372	0.845372	0.845372	0.845372	0.845372	0.845372	0.845372
	Ifi27l2a	0.797015	0.797015	0.797015	0.797015	0.797015	0.797015	0.797015	0.797015	0.797015	0.797015	0.797015	0.797015	0.797015	0.797015	0.797015	0.797015
	Ifi30	0.32982	0.32982	0.32982	0.32982	0.32982	0.32982	0.32982	0.32982	0.32982	0.32982	0.32982	0.32982	0.32982	0.32982	0.32982	22.9966
	Ifitm2	2.50128	0.408914	2.5229	6.34658	0.507963	3.63573	0.424978	0.781014	0.761571	3.2621	0.325961	0.284905	0.0190654	0.913804	0.899328	1.02019
	Ifitm3	8.2467	0.215201	5.24788	2.1406	0.215201	3.7288	0.215201	0.215201	0.215201	2.82381	0.215201	0.215201	0.215201	0.215201	0.215201	2.24366
	Ifnar2	0.412077	0.412077	0.412077	0.412077	0.412077	0.412077	0.412077	0.412077	0.412077	0.412077	0.412077	0.412077	0.412077	0.412077	0.412077	0.412077
	Ifngr1	0.369925	0.369925	0.369925	0.369925	0.369925	0.369925	0.369925	0.369925	0.369925	0.369925	0.369925	0.369925	0.369925	0.369925	0.369925	7.90594
	Igf1	28.2462	0.414722	0.414722	0.414722	0.414722	0.414722	0.414722	0.414722	0.414722	0.414722	0.414722	0.414722	0.414722	0.414722	0.414722	0.414722
	Igfbp2	0.181634	0.181634	0.181634	0.181634	0.838608	0.181634	1.62023	0.181634	12.8338	0.181634	0.181634	0.181634	0.181634	0.181634	0.181634	0.181634
	Igfbp3	0.452471	0.452471	0.452471	0.452471	0.452471	0.452471	0.452471	0.452471	0.452471	0.452471	0.452471	0.452471	0.452471	0.452471	0.452471	0.452471
	Igfbp4	9.95296	0.615552	1.58295	1.93581	0.209371	2.24547	0.321458	4.54867	0.419284	1.00518	0.301927	0.761288	0.0562977	0.336263	0.0562977	0.292632
	Igfbp5	0.209296	0.209296	0.209296	31.6485	1.18468	0.209296	0.702668	1.14979	0.209296	7.06155	1.20905	0.209296	0.209296	0.209296	6.09913	0.209296
	Igfbp6	0.516621	0.516621	0.516621	0.516621	0.516621	0.516621	0.516621	0.516621	0.516621	0.516621	0.516621	0.516621	0.516621	0.516621	0.516621	0.516621
	Igfbp7	0.189169	0.189169	3.06472	0.435686	0.189169	3.20107	0.189169	26.5577	0.189169	0.815934	0.189169	8.15373	0.189169	2.28919	8.72413	0.189169
	Igsf6	0.840841	0.840841	0.840841	0.840841	0.840841	0.840841	0.840841	0.840841	0.840841	0.840841	0.840841	0.840841	0.840841	0.840841	0.840841	0.840841
	Ikzf2	0.612469	0.612469	0.612469	0.612469	0.612469	0.612469	0.612469	0.612469	0.612469	0.612469	0.612469	0.612469	0.612469	0.612469	0.612469	0.612469
	Ipo11	10.5318	0.293175	0.293175	0.293175	0.293175	0.293175	0.293175	0.293175	0.293175	0.293175	0.293175	0.293175	0.293175	0.293175	0.293175	0.293175
	Iqgap1	0.593278	1.98731	0.665377	0.138511	0.138511	0.138511	0.138511	0.138511	1.19664	0.138511	0.875853	1.81966	0.138511	11.1366	7.94682	1.84848
	Irf5	0.658155	0.658155	0.658155	0.658155	0.658155	0.658155	0.658155	0.658155	0.658155	0.658155	0.658155	0.658155	0.658155	0.658155	0.658155	0.658155
	Irf8	0.693692	0.693692	0.693692	0.693692	0.693692	0.693692	0.693692	0.693692	0.693692	0.693692	0.693692	0.693692	0.693692	0.693692	0.693692	1628.61
	Irx1	0.611	0.611	0.611	0.611	0.611	0.611	0.611	0.611	0.611	0.611	0.611	0.611	0.611	0.611	0.611	0.611
	Irx3	0.464378	0.464378	0.464378	0.464378	0.464378	0.464378	0.464378	0.464378	0.464378	0.464378	0.464378	0.464378	0.464378	0.464378	0.464378	0.464378
	Itga6	2.5462	0.308479	0.308479	0.308479	0.308479	0.308479	0.308479	2.62744	0.308479	0.308479	0.308479	0.308479	0.308479	10.5687	0.308479	0.308479
	Itm2a	0.337694	0.337694	0.337694	0.337694	0.337694	0.337694	0.337694	0.337694	0.337694	0.337694	0.337694	0.337694	0.337694	0.337694	0.337694	0.337694
	Itm2b	0.951614	0.644189	0.798025	1.25086	0.517463	3.37134	0.275765	1.9647	3.84714	0.766404	0.335695	0.632488	1.08572	15.9204	34.8387	9.5179
	Ivns1abp	0.497981	3.93896	0.328274	0.0956989	0.589027	0.0956989	2.42259	17.0706	1.71773	0.210261	1.07466	0.0956989	0.0956989	5.35506	6.66317	0.0956989
	Jun	0.243063	0.243063	0.243063	0.243063	0.243063	0.243063	0.243063	0.243063	0.243063	0.243063	0.243063	0.243063	0.243063	0.243063	14.5614	0.243063
	Junb	0.475494	0.475494	0.475494	0.475494	0.475494	0.475494	0.475494	0.475494	0.475494	0.475494	0.475494	0.475494	0.475494	0.475494	0.475494	0.475494
	Kank3	26.4333	0.481724	0.481724	0.481724	0.481724	0.481724	0.481724	0.481724	0.481724	0.481724	0.481724	0.481724	0.481724	0.481724	0.481724	0.481724
	Kcnj1	0.820092	0.820092	0.820092	0.820092	0.820092	0.820092	0.820092	0.820092	0.820092	0.820092	0.820092	0.820092	0.820092	0.820092	0.820092	0.820092
	Kcnk1	0.465943	0.465943	0.465943	0.465943	0.465943	0.465943	0.465943	0.465943	53.8397	0.465943	0.465943	0.465943	0.465943	0.465943	65.151	0.465943
	Kdm2b	0.264394	7.51669	0.264394	0.264394	0.264394	0.264394	0.264394	0.264394	1.1641	0.264394	0.264394	0.264394	0.264394	0.264394	0.264394	0.264394
	Kdr	155.61	0.474635	0.474635	0.474635	0.474635	0.474635	0.474635	0.474635	0.474635	0.474635	0.474635	0.474635	0.474635	0.474635	0.474635	0.474635
	Keg1	0.594149	0.594149	0.594149	0.594149	0.594149	0.594149	0.594149	286.699	0.594149	0.594149	0.594149	0.594149	0.594149	0.594149	0.594149	0.594149
	Kif12	0.396452	0.396452	0.396452	0.396452	0.396452	0.396452	0.396452	52.3297	0.396452	0.396452	0.396452	0.396452	0.396452	13.2426	0.396452	0.396452
	Kif21a	0.364079	0.364079	0.364079	0.364079	0.364079	0.364079	0.364079	0.364079	0.364079	0.364079	0.364079	0.364079	0.364079	9.94718	0.364079	0.364079
	Kitl	0.427501	0.427501	0.427501	0.427501	0.427501	0.427501	0.427501	0.427501	15.5326	0.427501	0.427501	0.427501	0.427501	0.427501	0.427501	0.427501
	Klf2	6.76296	0.482641	0.482641	0.482641	0.482641	0.482641	0.482641	0.482641	0.482641	0.482641	0.482641	0.482641	0.482641	0.482641	0.482641	0.482641
	Klf5	0.648573	0.648573	0.648573	0.648573	0.648573	0.648573	0.648573	0.648573	0.648573	0.648573	0.648573	0.648573	0.648573	0.648573	7190.61	0.648573
	Kpna2	0.226274	1.64628	0.226274	0.226274	0.226274	0.226274	0.226274	0.226274	0.226274	5.14868	4.5842	0.226274	0.226274	0.226274	0.226274	0.226274
	Krt18	0.388094	0.388094	0.388094	0.388094	0.388094	0.388094	0.388094	0.388094	122.013	0.388094	0.388094	0.388094	0.388094	7.34681	12085.9	0.388094
	Krt19	0.679846	0.679846	0.679846	0.679846	0.679846	0.679846	0.679846	0.679846	0.679846	0.679846	0.679846	0.679846	0.679846	0.679846	803437	0.679846
	Krt23	0.653368	0.653368	0.653368	0.653368	0.653368	0.653368	0.653368	0.653368	0.653368	0.653368	0.653368	0.653368	0.653368	0.653368	0.653368	0.653368
	Krt7	0.616282	0.616282	0.616282	0.616282	0.616282	0.616282	0.616282	0.616282	0.616282	0.616282	0.616282	0.616282	0.616282	0.616282	210419	0.616282
	Krt8	0.433077	0.433077	0.433077	0.433077	0.433077	0.433077	0.433077	0.433077	48.1046	0.433077	0.433077	0.433077	0.433077	11.548	11194.8	0.433077
	Lamb1	0.186071	2.34456	0.186071	0.186071	0.186071	0.186071	0.186071	1.79231	1.66164	0.186071	0.186071	1.70624	0.186071	64.3351	9.3484	0.186071
	Lamp1	1.70679	1.01594	1.56422	1.06811	0.302372	1.69232	0.518592	1.77199	1.18114	1.05004	0.499421	1.58865	1.16188	1.74881	1.71979	16.944
	Laptm5	0.739019	0.739019	0.739019	0.739019	0.739019	0.739019	0.739019	0.739019	0.739019	0.739019	0.739019	0.739019	0.739019	0.739019	0.739019	5.15155e+06
	Lbh	0.294098	0.294098	16.4534	0.294098	0.294098	8.13118	0.294098	0.294098	0.294098	0.294098	0.294098	0.294098	0.294098	0.294098	0.294098	0.294098
	Lcp1	0.68743	0.68743	0.68743	0.68743	0.68743	0.68743	0.68743	0.68743	0.68743	0.68743	0.68743	0.68743	0.68743	0.68743	0.68743	2634.63
	Ldhb	0.0607486	5.00109	0.494774	0.716415	0.609847	0.414796	0.50635	9.2895	16.5177	0.555632	0.528215	1.11533	1.01853	79.487	5.21706	0.0607486
	Lgals1	0.200255	0.0808975	13.2834	16.2564	0.570922	25.8537	0.370924	0.0808975	0.257716	9.83642	0.428265	0.0808975	0.0808975	0.199362	0.0808975	13.538
	Lgals3	0.701587	0.701587	0.701587	0.701587	0.701587	0.701587	0.701587	0.701587	0.701587	0.701587	0.701587	0.701587	0.701587	0.701587	0.701587	0.701587
	Lgmn	0.304512	0.304512	0.304512	0.304512	0.304512	0.304512	0.304512	7.46159	0.304512	0.304512	0.304512	0.304512	0.304512	0.304512	0.304512	110.244
	Lhx1	0.345553	50.9766	0.345553	0.345553	0.345553	0.345553	0.345553	0.345553	0.345553	0.345553	0.345553	0.345553	0.345553	0.345553	0.345553	0.345553
	Lig1	0.744706	1.63697	3.0007	0.113283	0.113283	0.113283	7.85961	0.113283	1.41193	1.13561	0.386027	0.113283	5.86584	0.113283	0.113283	1.15073
	Limd2	1.34869	0.865204	3.41279	1.60968	0.0916724	2.85774	1.20774	0.0916724	1.23978	2.08393	0.746208	0.595195	0.0916724	0.0916724	0.0916724	9.37679
	Lmo2	88.0319	0.4534	0.4534	0.4534	0.4534	0.4534	0.4534	0.4534	0.4534	0.4534	0.4534	0.4534	0.4534	0.4534	0.4534	0.4534
	Lmo4	0.207758	0.207758	0.207758	0.207758	0.207758	0.207758	0.207758	0.207758	0.207758	0.207758	0.207758	0.207758	0.207758	1.10073	31.8956	0.207758
	Lpar4	4.52919	0.401069	0.401069	0.401069	0.401069	0.401069	0.401069	0.401069	0.401069	0.401069	0.401069	0.401069	0.401069	0.401069	0.401069	0.401069
	Lrp2	0.603382	0.603382	0.603382	0.603382	0.603382	0.603382	0.603382	0.603382	0.603382	0.603382	0.603382	0.603382	0.603382	0.603382	0.603382	0.603382
	Lrpap1	0.179019	0.179019	0.179019	0.179019	0.179019	0.783086	0.179019	33.3467	0.179019	0.179019	0.179019	0.179019	0.179019	0.82615	0.179019	0.179019
	Lrrfip1	0.331415	0.331415	0.331415	0.331415	0.331415	0.331415	0.331415	0.331415	0.331415	0.331415	0.331415	0.331415	0.331415	0.331415	3.65977	0.331415
	Lsp1	0.179248	0.179248	8.53487	5.99286	0.179248	6.23248	1.1763	0.179248	0.179248	5.04614	2.42512	4.67395	0.179248	0.179248	0.179248	0.179248
	Lst1	0.779158	0.779158	0.779158	0.779158	0.779158	0.779158	0.779158	0.779158	0.779158	0.779158	0.779158	0.779158	0.779158	0.779158	0.779158	110700
	Lum	0.550436	0.550436	0.550436	0.550436	0.550436	0.550436	0.550436	0.550436	0.550436	0.550436	0.550436	0.550436	0.550436	0.550436	0.550436	0.550436
	Lxn	7.12056	0.318567	0.318567	0.318567	0.318567	0.318567	0.318567	0.318567	0.318567	0.318567	0.318567	0.318567	0.318567	0.318567	0.318567	0.318567
	Ly6a	0.419372	0.419372	0.419372	0.419372	0.419372	0.419372	0.419372	135.334	0.419372	0.419372	0.419372	0.419372	0.419372	2895.67	0.419372	0.419372
	Ly86	0.840685	0.840685	0.840685	0.840685	0.840685	0.840685	0.840685	0.840685	0.840685	0.840685	0.840685	0.840685	0.840685	0.840685	0.840685	0.840685
	Lyz2	0.799896	0.799896	0.799896	0.799896	0.799896	0.799896	0.799896	0.799896	0.799896	0.799896	0.799896	0.799896	0.799896	0.799896	0.799896	10758.5
	Maf	0.36489	0.36489	0.36489	0.36489	0.36489	0.36489	0.36489	8.46323	0.36489	0.36489	0.36489	0.36489	0.36489	0.36489	0.36489	70.4088
	Mafb	0.480868	0.480868	0.480868	0.480868	0.480868	0.480868	0.480868	0.480868	0.480868	0.480868	0.480868	1684.73	0.480868	0.480868	0.480868	0.480868
	Maged2	0.775853	0.249578	7.73326	19.0059	0.310746	11.3668	0.189222	0.301844	0.259212	6.42617	0.217115	0.639356	0.934021	0.476251	0.552583	0.0665639
	Mal	0.539123	0.539123	0.539123	0.539123	0.539123	0.539123	0.539123	0.539123	0.539123	0.539123	0.539123	0.539123	0.539123	2141.12	789.39	0.539123
	Mal2	0.56939	0.56939	0.56939	0.56939	0.56939	0.56939	0.56939	0.56939	55.5492	0.56939	0.56939	0.56939	0.56939	0.56939	226.619	0.56939
	Malat1	1.28557	0.243057	0.966309	3.14806	0.565767	5.50615	0.205806	1.02097	0.591785	1.72976	0.212515	0.858995	5.69134	6.64946	12.1301	0.824922
	Mapk13	0.462238	0.462238	0.462238	0.462238	0.462238	0.462238	0.462238	0.462238	25.0907	0.462238	0.462238	0.462238	0.462238	0.462238	0.462238	0.462238
	Mbnl1	0.350954	0.350954	0.350954	0.350954	0.350954	0.350954	0.350954	0.350954	0.350954	0.350954	0.350954	0.350954	0.350954	0.350954	0.350954	35.7594
	Mdh1	0.634529	1.34387	0.848922	0.75008	0.763721	0.732958	0.895613	4.70591	2.02107	1.02053	1.20853	1.51362	1.14422	9.43379	10.3124	0.235544
	Mecom	0.27385	0.27385	0.27385	0.27385	0.27385	0.27385	0.27385	0.27385	7.95052	2.40607	0.27385	0.27385	0.27385	52.5466	0.27385	0.27385
	Mef2c	20.0403	0.347449	0.347449	0.347449	0.347449	0.347449	0.347449	0.347449	0.347449	0.347449	0.347449	0.347449	0.347449	0.347449	0.347449	7.38959
	Meg3	0.221534	0.221534	3.03175	27.2022	0.221534	19.8342	0.221534	0.221534	0.221534	6.02431	0.221534	0.221534	0.221534	0.221534	3.29447	0.221534
	Meis1	0.257949	0.257949	5.21512	10.261	0.257949	6.83682	0.257949	0.257949	0.257949	9.83517	0.257949	0.257949	0.257949	0.257949	0.257949	0.257949
	Meis2	1.95698	0.0705592	3.73657	8.2166	5.01544	2.58267	1.98893	0.0705592	0.0705592	5.83498	2.33141	0.245731	0.126287	0.0705592	0.0705592	0.0705592
	Meox2	0.435692	0.435692	0.435692	0.435692	0.435692	0.435692	0.435692	0.435692	0.435692	0.435692	0.435692	0.435692	0.435692	0.435692	0.435692	0.435692
	Mep1a	0.691922	0.691922	0.691922	0.691922	0.691922	0.691922	0.691922	0.691922	0.691922	0.691922	0.691922	0.691922	0.691922	0.691922	0.691922	0.691922
	Mest	8.6036	0.154241	2.19588	8.12126	3.96062	1.50241	1.06653	0.0226099	0.615084	7.07654	1.64098	0.237705	0.452584	0.0226099	0.0226099	0.0226099
	Mfap2	0.062346	0.434612	3.94668	14.5567	1.80544	8.81367	0.810385	0.062346	1.05955	5.6199	0.864464	0.320346	0.824823	0.260076	0.965762	0.062346
	Mfap4	0.239231	0.239231	0.239231	10.3431	2.97028	8.74041	0.239231	0.239231	0.239231	2.44863	0.239231	0.239231	0.239231	0.239231	0.239231	0.239231
	Mfng	23.653	0.558054	0.558054	0.558054	0.558054	0.558054	0.558054	0.558054	0.558054	0.558054	0.558054	0.558054	0.558054	0.558054	0.558054	0.558054
	Mgp	0.406238	0.406238	0.406238	0.406238	0.406238	0.406238	0.406238	0.406238	0.406238	0.406238	0.406238	0.406238	0.406238	0.406238	0.406238	0.406238
	Mgst1	0.19647	1.17367	0.19647	0.19647	0.19647	0.19647	0.19647	0.19647	19.4452	0.19647	0.19647	6.43806	0.19647	36.7862	56.9966	0.19647
	Mgst3	0.329102	0.329102	0.329102	0.329102	0.329102	0.329102	0.329102	0.329102	0.329102	0.329102	0.329102	0.329102	0.329102	0.329102	13.7555	0.329102
	Mki67	0.185901	1.0234	1.34374	0.185901	0.185901	0.185901	0.302875	0.185901	0.185901	4.80983	5.30525	0.185901	0.474575	0.185901	0.185901	0.185901
	Mpeg1	0.834652	0.834652	0.834652	0.834652	0.834652	0.834652	0.834652	0.834652	0.834652	0.834652	0.834652	0.834652	0.834652	0.834652	0.834652	0.834652
	Mpzl2	0.516964	0.516964	0.516964	0.516964	0.516964	0.516964	0.516964	0.516964	0.516964	0.516964	0.516964	0.516964	0.516964	0.516964	0.516964	0.516964
	Mrc1	0.812192	0.812192	0.812192	0.812192	0.812192	0.812192	0.812192	0.812192	0.812192	0.812192	0.812192	0.812192	0.812192	0.812192	0.812192	0.812192
	Mrps6	0.635994	2.09645	0.140584	0.140584	0.140584	0.140584	1.28914	0.140584	4.57005	0.140584	1.55775	1.1746	0.140584	15.6996	2.26888	0.140584
	Ms4a6b	0.821566	0.821566	0.821566	0.821566	0.821566	0.821566	0.821566	0.821566	0.821566	0.821566	0.821566	0.821566	0.821566	0.821566	0.821566	30675.3
	Ms4a6c	0.795262	0.795262	0.795262	0.795262	0.795262	0.795262	0.795262	0.795262	0.795262	0.795262	0.795262	0.795262	0.795262	0.795262	0.795262	3.80983e+06
	Msn	25.4222	0.263392	0.263392	0.263392	0.263392	0.263392	0.263392	0.263392	0.263392	0.263392	0.263392	0.263392	0.263392	0.263392	0.263392	2.01795
	Mt1	0.490376	0.490376	0.490376	0.490376	0.490376	0.490376	0.490376	2.49962	0.490376	0.490376	0.490376	0.490376	0.490376	22.1503	0.490376	87.64
	Mt2	0.537438	0.537438	0.537438	0.537438	0.537438	0.537438	0.537438	0.537438	0.537438	0.537438	0.537438	0.537438	0.537438	60.1917	0.537438	0.537438
	Mxd4	0.179318	0.179318	0.179318	4.37088	0.899745	6.99097	0.179318	0.179318	0.179318	0.179318	0.179318	1.14014	0.179318	1.6187	0.560422	0.179318
	Myct1	45.1543	0.547013	0.547013	0.547013	0.547013	0.547013	0.547013	0.547013	0.547013	0.547013	0.547013	0.547013	0.547013	0.547013	0.547013	0.547013
	Myl9	0.322101	0.322101	0.322101	8.85753	0.322101	30.7138	0.322101	0.322101	0.322101	2.25431	0.322101	0.322101	0.322101	0.322101	0.322101	0.322101
	Mylk	0.380392	0.380392	0.380392	0.380392	0.380392	8.81802	0.380392	0.380392	0.380392	0.380392	0.380392	0.380392	0.380392	0.380392	0.380392	0.380392
	Myo6	0.27326	0.27326	0.27326	0.27326	0.27326	0.27326	0.27326	16.5156	0.27326	0.27326	0.27326	2.61615	0.27326	4.07417	6.9872	0.27326
	N4bp3	2.66231	0.495382	0.495382	0.495382	0.495382	0.495382	0.495382	0.495382	0.495382	0.495382	0.495382	0.495382	0.495382	0.495382	0.495382	0.495382
	Nasp	0.521058	7.02816	1.86407	0.497587	0.839997	0.249897	11.8286	0.472618	2.92659	1.76502	3.98976	0.820901	1.33103	0.188647	0.207059	0.210515
	Ncald	0.470724	0.470724	0.470724	0.470724	0.470724	0.470724	0.470724	0.470724	0.470724	0.470724	0.470724	0.470724	0.470724	0.470724	0.470724	0.470724
	Ncf4	0.82131	0.82131	0.82131	0.82131	0.82131	0.82131	0.82131	0.82131	0.82131	0.82131	0.82131	0.82131	0.82131	0.82131	0.82131	948.814
	Nckap1l	0.834124	0.834124	0.834124	0.834124	0.834124	0.834124	0.834124	0.834124	0.834124	0.834124	0.834124	0.834124	0.834124	0.834124	0.834124	0.834124
	Ndufa6	0.591336	1.22604	0.638066	1.10048	1.88534	0.866125	1.53035	5.23059	1.47315	1.01628	1.82097	1.88667	0.0203595	9.6722	3.08186	1.12688
	Ndufa8	6.87263	0.57602	1.15683	1.07647	0.825459	0.719146	1.11749	1.55223	1.09994	1.11582	0.932162	0.86188	0.0488252	5.01657	2.44626	0.963769
	Ndufb10	1.40827	0.877785	1.1521	0.714202	0.96537	1.33853	1.38374	1.98675	0.971963	0.959129	1.38733	1.73788	0.050628	8.75944	1.56612	1.22159
	Neat1	0.599516	0.599516	0.599516	0.599516	0.599516	0.599516	0.599516	0.599516	0.599516	0.599516	0.599516	0.599516	0.599516	58.6896	17.0019	0.599516
	Nfia	0.325007	0.325007	1.92969	5.73089	0.325007	8.24172	0.325007	0.325007	0.325007	6.49945	0.325007	0.325007	0.325007	0.325007	0.325007	0.325007
	Nfib	2.24876	0.198717	0.747925	5.36154	0.198717	2.44973	0.198717	0.198717	4.08158	3.75896	0.198717	0.198717	0.198717	0.198717	1.0659	0.198717
	Ninj1	0.351325	0.351325	0.351325	0.351325	0.351325	0.351325	0.351325	0.351325	0.351325	0.351325	0.351325	0.351325	0.351325	0.351325	0.351325	5.58761
	Nkain4	0.492394	0.492394	0.492394	0.492394	0.492394	0.492394	0.492394	0.492394	0.492394	0.492394	0.492394	0.492394	0.492394	0.492394	0.492394	0.492394
	Nkd1	0.353024	0.353024	0.353024	0.353024	0.353024	0.353024	0.353024	0.353024	0.353024	0.353024	0.353024	0.353024	0.353024	0.353024	0.353024	0.353024
	Nme4	0.119493	0.174953	1.62357	1.62931	1.26323	0.119493	1.21889	0.119493	1.10146	1.28363	1.03912	7.09694	0.119493	0.119493	0.119493	0.896498
	Nnat	0.150195	1.37747	0.150195	1.36736	6.23702	1.28047	2.57561	0.150195	1.52421	0.150195	4.409	0.150195	0.150195	0.150195	0.150195	0.150195
	Npc2	0.88738	1.14461	1.70183	3.35966	0.753444	2.98659	0.454031	0.657176	1.36688	1.29979	0.421779	1.63124	0.0410265	1.34886	1.58795	4.01293
	Npl	0.609653	0.609653	0.609653	0.609653	0.609653	0.609653	0.609653	0.609653	0.609653	0.609653	0.609653	0.609653	0.609653	0.609653	0.609653	0.609653
	Npnt	0.36436	0.36436	0.36436	0.36436	0.36436	0.36436	0.36436	95.0894	8.05928	0.36436	0.36436	0.36436	0.36436	0.36436	12.8825	0.36436
	Nudt4	0.951835	0.204172	0.204172	0.204172	0.204172	0.204172	0.204172	0.204172	2.37492	0.204172	0.204172	0.204172	0.204172	63.5009	9.72198	0.204172
	Nusap1	0.226691	0.226691	0.226691	0.226691	0.226691	0.226691	0.226691	0.226691	0.226691	9.42425	7.51369	0.226691	0.226691	0.226691	0.226691	0.226691
	Ogn	0.569455	0.569455	0.569455	0.569455	0.569455	0.569455	0.569455	0.569455	0.569455	0.569455	0.569455	0.569455	0.569455	0.569455	0.569455	0.569455
	Olfml3	0.352482	0.352482	0.352482	19.9642	0.352482	14.2827	0.352482	0.352482	0.352482	1.83553	0.352482	0.352482	0.352482	0.352482	0.352482	0.352482
	Oraov1	0.322889	3.64218	0.322889	0.322889	0.322889	0.322889	0.322889	0.322889	0.322889	0.322889	0.322889	0.322889	0.322889	0.322889	0.322889	0.322889
	Osr1	0.454405	0.454405	0.454405	0.454405	0.454405	0.454405	0.454405	0.454405	0.454405	0.454405	0.454405	0.454405	0.454405	0.454405	0.454405	0.454405
	Osr2	0.484004	0.484004	0.484004	0.484004	0.484004	0.484004	0.484004	11.0064	0.484004	0.484004	0.484004	0.484004	0.484004	0.484004	0.484004	0.484004
	Ostf1	6.80629	0.223931	0.223931	0.223931	0.223931	0.223931	0.223931	0.223931	2.07552	0.223931	0.223931	0.223931	0.223931	4.42611	0.223931	24.709
	P2ry6	0.802996	0.802996	0.802996	0.802996	0.802996	0.802996	0.802996	0.802996	0.802996	0.802996	0.802996	0.802996	0.802996	0.802996	0.802996	0.802996
	Palld	0.393899	0.393899	0.393899	0.393899	0.393899	2.62005	0.393899	0.393899	0.393899	0.393899	0.393899	0.393899	0.393899	0.393899	0.393899	0.393899
	Parm1	0.619411	0.619411	0.619411	0.619411	0.619411	0.619411	0.619411	0.619411	0.619411	0.619411	0.619411	0.619411	0.619411	0.619411	0.619411	0.619411
	Pax8	0.315162	8.73872	0.315162	0.315162	0.315162	0.315162	0.315162	0.315162	0.315162	0.315162	0.315162	25.7747	0.315162	0.315162	0.756681	0.315162
	Pbx1	2.79283	0.234007	4.51342	8.88687	0.499617	4.37745	0.37489	0.138457	0.245767	14.8963	0.505251	0.439342	0.885557	0.264137	0.309834	0.0638022
	Pbxip1	0.397733	0.397733	0.397733	0.397733	0.397733	0.397733	0.397733	0.397733	0.397733	0.397733	0.397733	0.397733	0.397733	18.2147	0.397733	0.397733
	Pcbd1	0.207867	5.60653	0.207867	0.207867	0.207867	0.207867	0.207867	40.2801	9.96427	0.207867	0.207867	1.36806	0.207867	12.2361	19.4278	0.207867
	Pcna	0.475683	2.85015	2.00567	0.102407	0.540934	0.102407	20.8027	0.102407	1.45489	0.572107	0.733233	0.610357	0.102407	0.102407	0.102407	1.92085
	Pcolce	0.330711	0.330711	2.30802	1.4691	0.330711	20.4655	0.330711	0.330711	0.330711	0.330711	0.330711	0.330711	0.330711	0.330711	0.330711	0.330711
	Pcp4	0.466041	0.466041	0.466041	0.466041	0.466041	0.466041	0.466041	0.466041	0.466041	0.466041	0.466041	5934.88	0.466041	0.466041	0.466041	0.466041
	Pde2a	36.2441	0.514793	0.514793	0.514793	0.514793	0.514793	0.514793	0.514793	0.514793	0.514793	0.514793	0.514793	0.514793	0.514793	0.514793	0.514793
	Pdgfa	0.252718	9.34982	0.252718	0.252718	0.252718	0.252718	0.252718	3.0925	0.252718	0.252718	0.712555	0.252718	0.252718	27.1657	0.252718	0.252718
	Pdgfrb	0.451914	0.451914	1.39497	0.451914	0.451914	0.451914	0.451914	0.451914	0.451914	0.451914	0.451914	0.451914	0.451914	0.451914	0.451914	0.451914
	Pdia4	0.129176	2.02307	0.769241	0.129176	0.129176	0.129176	0.376436	0.554799	2.64726	1.40113	0.738249	2.81699	4.79444	0.129176	0.129176	0.129176
	Pdia6	1.93735	1.60262	1.99434	1.44414	0.229346	1.86074	0.388636	1.1816	1.43978	1.0027	0.397161	0.997012	6.47909	1.02011	0.462596	0.43587
	Pdlim2	0.382304	0.382304	0.382304	0.382304	0.382304	5.66735	0.382304	0.382304	0.382304	0.382304	0.382304	0.382304	0.382304	0.382304	0.382304	0.382304
	Pdzk1	0.517666	0.517666	0.517666	0.517666	0.517666	0.517666	0.517666	1347.86	0.517666	0.517666	0.517666	0.517666	0.517666	0.517666	0.517666	0.517666
	Pdzk1ip1	0.550768	0.550768	0.550768	0.550768	0.550768	0.550768	0.550768	0.550768	0.550768	0.550768	0.550768	0.550768	0.550768	0.550768	33338.1	0.550768
	Pecam1	188.486	0.457608	0.457608	0.457608	0.457608	0.457608	0.457608	0.457608	0.457608	0.457608	0.457608	0.457608	0.457608	0.457608	0.457608	0.457608
	Pecr	0.304282	0.304282	0.304282	0.304282	0.304282	0.304282	0.304282	15.6008	0.304282	0.304282	0.304282	0.304282	0.304282	0.304282	0.304282	0.304282
	Peg3	0.0826869	0.207478	2.65661	8.14918	4.03163	1.32005	1.40072	0.0826869	1.01517	4.9115	2.32951	0.829258	0.0826869	0.0826869	1.96695	0.0826869
	Peli2	0.532882	0.532882	0.532882	0.532882	0.532882	0.532882	0.532882	0.532882	0.532882	0.532882	0.532882	0.532882	0.532882	0.532882	0.532882	0.532882
	Penk	0.469924	0.469924	0.469924	0.469924	0.469924	0.469924	0.469924	0.469924	0.469924	0.469924	0.469924	0.469924	0.469924	0.469924	0.469924	0.469924
	Pf4	0.635611	0.635611	0.635611	0.635611	0.635611	0.635611	0.635611	0.635611	0.635611	0.635611	0.635611	0.635611	0.635611	0.635611	0.635611	0.635611
	Pfn1	6.04772	0.530664	2.39444	1.89627	0.54667	1.40389	0.459652	0.293636	1.23517	1.74546	0.446511	0.508151	0.0740806	0.592146	0.872631	3.85523
	Phgdh	0.099967	1.98111	0.340157	0.099967	2.05615	0.099967	2.5585	26.9976	2.19261	0.858505	2.196	1.05303	3.33129	0.315174	0.099967	0.099967
	Phip	0.120027	1.2932	1.16141	0.120027	0.955062	0.663838	0.624271	0.120027	0.899607	1.97656	1.27932	1.59531	6.27588	0.120027	0.761986	0.120027
	Phlda1	0.233324	0.233324	0.233324	0.233324	3.10677	2.15978	0.233324	0.233324	5.46054	0.233324	0.233324	0.233324	0.233324	0.233324	4.63331	0.233324
	Phldb2	0.158489	1.16239	0.158489	0.158489	2.63066	0.158489	1.07014	2.19919	0.268834	0.158489	2.12985	7.29315	0.158489	2.34239	2.45929	0.158489
	Plac8	0.302115	0.302115	0.302115	0.302115	0.302115	0.302115	0.302115	0.302115	16.5882	0.302115	0.302115	0.302115	0.302115	0.302115	176.501	0.302115
	Plagl1	0.280084	0.280084	0.280084	15.6923	0.280084	0.280084	0.280084	0.280084	0.280084	3.1245	0.280084	0.280084	0.280084	0.280084	0.280084	0.280084
	Plat	0.289261	0.289261	0.289261	0.289261	0.289261	0.289261	0.289261	0.289261	0.289261	0.289261	0.289261	69.6369	0.289261	0.289261	0.289261	0.289261
	Pld4	0.810617	0.810617	0.810617	0.810617	0.810617	0.810617	0.810617	0.810617	0.810617	0.810617	0.810617	0.810617	0.810617	0.810617	0.810617	0.810617
	Plk1	0.278047	0.278047	0.278047	0.278047	0.278047	0.278047	0.278047	0.278047	0.278047	5.58069	1.47244	0.278047	0.278047	0.278047	0.278047	0.278047
	Plk2	16.5594	0.376957	0.376957	0.376957	0.376957	0.376957	0.376957	0.376957	0.376957	0.376957	0.376957	0.376957	0.376957	0.376957	0.376957	0.376957
	Pllp	0.749713	0.749713	0.749713	0.749713	0.749713	0.749713	0.749713	0.749713	0.749713	0.749713	0.749713	0.749713	0.749713	0.749713	326.308	0.749713
	Plvap	214.753	0.426479	0.426479	0.426479	0.426479	0.426479	0.426479	0.426479	0.426479	0.426479	0.426479	0.426479	0.426479	0.426479	0.426479	0.426479
	Plxnd1	26.7202	0.412364	0.412364	0.412364	0.412364	0.412364	0.412364	0.412364	0.412364	0.412364	0.412364	0.412364	0.412364	0.412364	0.412364	0.412364
	Podxl	0.56123	0.56123	0.56123	0.56123	0.56123	0.56123	0.56123	0.56123	0.56123	0.56123	0.56123	0.56123	0.56123	0.56123	0.56123	0.56123
	Polr2m	0.476801	1.33522	2.36655	4.22266	0.716086	1.05675	1.34462	1.44546	0.955297	6.73662	0.963666	1.07377	0.0137296	0.876532	0.751645	0.203173
	Pomp	5.48939	1.05341	1.34092	0.936488	0.76749	0.707661	1.33983	0.718539	1.10758	0.938204	1.61492	1.42619	0.0139139	0.523025	0.90531	1.71987
	Pon2	13.3391	0.374345	0.374345	0.374345	0.374345	0.374345	0.374345	0.374345	0.374345	0.374345	0.374345	0.374345	0.374345	0.374345	0.374345	0.374345
	Postn	0.481193	0.481193	0.481193	0.481193	0.481193	0.481193	0.481193	0.481193	0.481193	0.481193	0.481193	0.481193	0.481193	0.481193	0.481193	0.481193
	Pou2f2	0.847467	0.847467	0.847467	0.847467	0.847467	0.847467	0.847467	0.847467	0.847467	0.847467	0.847467	0.847467	0.847467	0.847467	0.847467	0.847467
	Pou3f3	0.424964	0.424964	0.424964	0.424964	0.424964	0.424964	0.424964	0.424964	0.424964	0.424964	0.424964	0.424964	0.424964	90.5015	0.424964	0.424964
	Ppargc1a	0.540994	0.540994	0.540994	0.540994	0.540994	0.540994	0.540994	0.540994	0.540994	0.540994	0.540994	0.540994	0.540994	732.809	0.540994	0.540994
	Ppic	8.36504	0.529048	1.95046	1.5396	0.072848	3.56714	0.632953	0.495227	1.92754	0.805183	0.072848	0.52206	0.072848	0.488517	0.537665	0.072848
	Ppp1r1a	0.465383	0.465383	0.465383	0.465383	0.465383	0.465383	0.465383	0.465383	0.465383	0.465383	0.465383	0.465383	0.465383	0.465383	0.465383	0.465383
	Ppp1r2	7.4623	0.481169	0.146373	0.146373	0.146373	0.146373	0.146373	0.146373	1.46583	0.88014	0.146373	0.146373	0.146373	0.146373	0.146373	0.146373
	Prdx5	0.430615	0.3752	1.4512	1.36179	1.31877	3.31941	0.791199	0.63178	0.779068	1.82025	0.945086	0.750246	0.0891855	33.0112	25.2943	2.83656
	Procr	49.995	0.524808	0.524808	0.524808	0.524808	0.524808	0.524808	0.524808	0.524808	0.524808	0.524808	0.524808	0.524808	0.524808	0.524808	0.524808
	Prr13	0.287987	0.287987	0.287987	0.287987	0.287987	0.287987	0.287987	0.287987	0.287987	0.287987	0.287987	0.287987	0.287987	0.287987	13.0765	0.287987
	Prss23	0.318024	10.5655	0.318024	0.318024	0.318024	0.318024	0.318024	0.318024	0.318024	0.318024	0.318024	0.318024	0.318024	3.89895	0.318024	0.318024
	Prss8	0.485522	0.485522	0.485522	0.485522	0.485522	0.485522	0.485522	0.485522	0.485522	0.485522	0.485522	0.485522	0.485522	24.1823	3.66223	0.485522
	Psap	1.09062	0.419224	0.960807	1.44251	0.0986854	2.44039	0.0986854	1.13988	1.48504	1.11541	0.0986854	2.15011	0.749133	3.60743	4.73301	42.428
	Psmb10	0.366232	0.366232	0.366232	0.366232	0.366232	0.366232	0.366232	0.366232	0.366232	0.366232	0.366232	0.366232	0.366232	0.366232	0.366232	31.9025
	Psmb8	0.809468	0.809468	0.809468	0.809468	0.809468	0.809468	0.809468	0.809468	0.809468	0.809468	0.809468	0.809468	0.809468	0.809468	0.809468	37443.2
	Psph	0.284433	0.284433	0.284433	0.284433	0.284433	0.284433	0.284433	0.284433	48.1446	0.284433	0.284433	0.284433	0.284433	4.01392	0.284433	0.284433
	Pter	0.489613	0.489613	0.489613	0.489613	0.489613	0.489613	0.489613	0.489613	0.489613	0.489613	0.489613	0.489613	0.489613	0.489613	0.489613	0.489613
	Ptgr1	0.363707	0.363707	0.363707	0.363707	0.363707	0.363707	0.363707	0.363707	0.363707	0.363707	0.363707	0.363707	0.363707	0.363707	80.637	0.363707
	Pth1r	0.398693	0.398693	0.398693	0.398693	0.398693	0.398693	0.398693	0.398693	0.398693	0.398693	0.398693	0.398693	0.398693	3.68346	0.398693	0.398693
	Ptn	0.0874914	1.05225	12.7619	2.86479	0.61311	4.56967	0.769842	0.307083	1.76652	4.08792	0.646787	1.73969	0.626118	0.0874914	0.0874914	0.0874914
	Ptp4a3	21.9825	0.364079	0.364079	0.364079	0.364079	0.364079	0.364079	0.364079	0.364079	0.364079	0.364079	0.364079	0.364079	0.364079	0.364079	0.364079
	Ptpn18	8.71127	0.489112	0.489112	0.489112	0.489112	0.489112	0.489112	0.489112	0.489112	0.489112	0.489112	0.489112	0.489112	0.489112	0.489112	428.581
	Ptpn6	0.679498	0.679498	0.679498	0.679498	0.679498	0.679498	0.679498	0.679498	0.679498	0.679498	0.679498	0.679498	0.679498	0.679498	0.679498	0.679498
	Ptprc	0.692484	0.692484	0.692484	0.692484	0.692484	0.692484	0.692484	0.692484	0.692484	0.692484	0.692484	0.692484	0.692484	0.692484	0.692484	0.692484
	Ptprf	0.239556	0.239556	0.239556	0.239556	0.239556	0.239556	0.239556	1.60896	4.82528	0.239556	0.239556	0.239556	0.239556	7.2275	107.875	0.239556
	Pttg1	0.978332	1.53731	1.67301	0.124907	0.124907	0.124907	0.124907	0.124907	1.14916	8.51147	11.6988	0.124907	0.124907	0.721769	0.124907	0.469318
	Pycard	0.474821	0.474821	0.474821	0.474821	0.474821	0.474821	0.474821	0.474821	0.474821	0.474821	0.474821	0.474821	0.474821	70.2286	292.008	119.453
	Qprt	0.577928	0.577928	0.577928	0.577928	0.577928	0.577928	0.577928	9.5417	0.577928	0.577928	0.577928	0.577928	0.577928	0.577928	0.577928	0.577928
	Rab11a	4.18125	2.09894	0.309634	0.205183	0.0801402	0.471648	0.269335	15.8316	0.855246	0.470583	0.467276	1.13777	0.0801402	5.57627	9.67066	0.478714
	Rab25	0.61266	0.61266	0.61266	0.61266	0.61266	0.61266	0.61266	0.61266	0.61266	0.61266	0.61266	0.61266	0.61266	0.61266	0.61266	0.61266
	Rab3ip	0.239293	13.5071	0.239293	0.239293	0.239293	0.239293	0.239293	13.0745	9.29572	0.239293	0.239293	0.239293	0.239293	23.1096	4.92908	0.239293
	Rac2	0.767165	0.767165	0.767165	0.767165	0.767165	0.767165	0.767165	0.767165	0.767165	0.767165	0.767165	0.767165	0.767165	0.767165	0.767165	4.24224e+06
	Ramp2	39.0152	0.163091	0.93033	0.163091	3.03907	0.507478	0.811156	0.163091	0.163091	0.163091	1.25428	0.163091	0.163091	0.163091	0.163091	0.163091
	Rap1b	5.20182	0.196291	0.795291	0.196291	0.196291	0.196291	0.196291	0.196291	0.196291	0.196291	0.196291	0.196291	0.196291	0.196291	0.196291	5.41492
	Rarres2	0.39347	0.39347	0.39347	0.39347	0.39347	18.4965	0.39347	0.39347	0.39347	0.39347	0.39347	0.39347	0.39347	0.39347	0.39347	0.39347
	Rasgrp2	0.367023	0.367023	3.0888	0.367023	0.367023	0.367023	0.367023	0.367023	0.367023	0.367023	0.367023	0.367023	0.367023	0.367023	0.367023	0.367023
	Rasip1	145.546	0.453567	0.453567	0.453567	0.453567	0.453567	0.453567	0.453567	0.453567	0.453567	0.453567	0.453567	0.453567	0.453567	0.453567	0.453567
	Rbbp7	0.571709	1.17901	2.40457	1.82409	0.921217	1.44843	2.35826	0.545142	1.16137	2.7572	1.3467	1.10565	1.16379	0.529261	7.55592	0.815836
	Rbm47	0.447852	0.447852	0.447852	0.447852	0.447852	0.447852	0.447852	32.8613	0.447852	0.447852	0.447852	0.447852	0.447852	34.913	0.447852	0.447852
	Rcn3	0.10096	0.386006	2.76601	6.23304	0.911726	12.2918	0.408334	0.10096	0.328758	1.7155	0.707457	1.32104	2.36254	0.10096	0.666193	0.10096
	Ret	0.64713	0.64713	0.64713	0.64713	0.64713	0.64713	0.64713	0.64713	210.674	0.64713	0.64713	0.64713	0.64713	0.64713	0.64713	0.64713
	Rgs10	0.589179	0.589179	0.589179	0.589179	0.589179	0.589179	0.589179	0.589179	0.589179	0.589179	0.589179	0.589179	0.589179	0.589179	0.589179	1281.58
	Rgs2	0.482983	0.482983	0.482983	0.482983	0.482983	0.482983	0.482983	0.482983	0.482983	0.482983	0.482983	0.482983	0.482983	0.482983	0.482983	0.482983
	Rhcg	0.771321	0.771321	0.771321	0.771321	0.771321	0.771321	0.771321	0.771321	0.771321	0.771321	0.771321	0.771321	0.771321	0.771321	0.771321	0.771321
	Rhoc	12.9095	0.157768	2.60928	1.99886	0.157768	3.80276	0.157768	0.157768	0.157768	0.951004	0.157768	0.157768	0.157768	0.157768	0.157768	0.157768
	Rnase4	0.410491	0.410491	0.410491	0.410491	0.410491	0.410491	0.410491	0.410491	0.410491	0.410491	0.410491	0.410491	0.410491	0.410491	10.2648	0.410491
	Rnf121	0.312156	0.312156	0.312156	0.312156	0.312156	0.312156	0.312156	0.312156	0.312156	0.312156	0.312156	0.312156	0.312156	0.312156	0.312156	0.312156
	Rnf128	0.493726	0.493726	0.493726	0.493726	0.493726	0.493726	0.493726	0.493726	12.6817	0.493726	0.493726	0.493726	0.493726	0.493726	616.185	0.493726
	Rogdi	0.345618	0.345618	0.345618	0.345618	0.345618	0.345618	0.345618	0.345618	0.345618	0.345618	0.345618	0.345618	0.345618	22.1521	12.0461	0.345618
	Rpn2	2.02753	1.43897	1.8737	1.45973	0.301454	0.996468	0.944406	0.806345	1.42809	1.16853	1.20462	1.07913	4.54576	0.644918	0.31998	0.567298
	Rprm	0.476156	0.476156	0.476156	0.476156	0.476156	0.476156	0.476156	0.476156	2292.92	0.476156	0.476156	0.476156	0.476156	0.476156	0.476156	0.476156
	Rrm2	0.424131	7.19661	2.09977	0.133763	0.133763	0.133763	12.4381	0.133763	0.967629	1.0545	0.133763	0.133763	0.133763	0.133763	0.133763	0.133763
	Rsad2	0.577131	0.577131	0.577131	0.577131	0.577131	0.577131	0.577131	0.577131	0.577131	0.577131	0.577131	0.577131	0.577131	0.577131	0.577131	0.577131
	Rspo1	0.422261	0.422261	0.422261	0.422261	0.422261	0.422261	0.422261	0.422261	0.422261	0.422261	0.422261	0.422261	0.422261	0.422261	0.422261	0.422261
	S100a1	0.460917	0.460917	0.460917	0.460917	0.460917	0.460917	0.460917	0.460917	0.460917	0.460917	0.460917	0.460917	0.460917	0.460917	0.460917	0.460917
	S100a10	24.7886	0.120873	1.57786	1.93688	0.120873	6.29267	0.120873	1.3864	0.120873	1.31928	0.120873	0.120873	0.120873	0.120873	0.74328	1.12838
	S100a13	15.5049	0.367509	0.367509	0.367509	0.367509	0.367509	0.367509	0.367509	0.367509	0.367509	0.367509	0.367509	0.367509	0.367509	0.367509	0.367509
	S100a16	74.9877	0.229123	0.229123	0.229123	0.229123	0.229123	0.229123	0.229123	4.50552	0.229123	0.229123	1.98373	0.229123	0.725642	5.19649	0.229123
	S100a6	0.355488	0.355488	1.88223	0.355488	0.355488	0.355488	0.355488	0.355488	13.1312	0.355488	0.355488	0.355488	0.355488	0.355488	8.32552	0.355488
	S100g	0.646275	0.646275	0.646275	0.646275	0.646275	0.646275	0.646275	0.646275	0.646275	0.646275	0.646275	0.646275	0.646275	0.646275	0.646275	0.646275
	Sat1	0.358895	0.358895	0.358895	0.358895	0.358895	0.358895	0.358895	0.358895	0.358895	0.358895	0.358895	0.358895	0.358895	0.358895	0.756829	68.6122
	Scnn1b	0.697988	0.697988	0.697988	0.697988	0.697988	0.697988	0.697988	0.697988	0.697988	0.697988	0.697988	0.697988	0.697988	0.697988	7744.34	0.697988
	Sdc2	0.347024	0.347024	0.347024	0.347024	0.347024	0.347024	0.347024	0.347024	0.347024	0.347024	0.347024	0.347024	0.347024	0.347024	0.347024	0.347024
	Sdc4	0.237509	1.69713	0.237509	0.237509	0.237509	0.237509	0.237509	7.87262	2.67832	0.237509	0.237509	6.37067	0.237509	76.2909	10.3949	0.237509
	Sec11c	0.387092	0.387092	0.387092	0.387092	0.387092	0.387092	0.387092	0.387092	0.387092	0.387092	0.387092	0.387092	0.387092	0.387092	0.387092	91.7357
	Selplg	0.823388	0.823388	0.823388	0.823388	0.823388	0.823388	0.823388	0.823388	0.823388	0.823388	0.823388	0.823388	0.823388	0.823388	0.823388	0.823388
	Sema3c	0.309991	0.309991	0.309991	0.309991	0.309991	0.309991	0.309991	31.4395	2.12674	0.309991	0.309991	0.309991	0.309991	2.52553	12.4797	0.309991
	Sephs2	0.314486	0.314486	0.314486	0.314486	0.314486	0.314486	0.314486	9.43758	0.314486	0.314486	0.314486	0.314486	0.314486	1.67577	0.314486	0.314486
	Serinc3	0.29173	0.29173	0.29173	0.29173	0.29173	0.29173	0.29173	0.29173	0.29173	0.29173	0.29173	0.29173	0.29173	0.29173	0.29173	24.2376
	Serpine2	1.78125	0.22523	9.21199	0.22523	0.22523	0.424444	0.22523	0.22523	0.22523	1.61416	0.22523	0.22523	0.22523	0.22523	0.22523	0.22523
	Serping1	0.423446	0.423446	0.423446	0.423446	0.423446	0.423446	0.423446	0.423446	0.423446	0.423446	0.423446	0.423446	0.423446	0.423446	0.423446	0.423446
	Sfn	0.75826	0.75826	0.75826	0.75826	0.75826	0.75826	0.75826	0.75826	0.75826	0.75826	0.75826	0.75826	0.75826	0.75826	0.75826	0.75826
	Sfrp1	0.272931	0.272931	0.272931	31.8636	0.272931	3.64342	0.272931	0.272931	0.272931	4.61353	0.272931	0.272931	0.272931	1.88051	0.272931	0.272931
	Sfrp2	0.268988	8.13084	0.268988	0.268988	0.268988	0.522937	0.268988	0.268988	0.268988	0.268988	0.268988	1.84997	0.268988	0.268988	0.268988	0.268988
	Sgk1	12.4349	0.499168	0.499168	0.499168	0.499168	0.499168	0.499168	0.499168	0.499168	0.499168	0.499168	0.499168	0.499168	0.499168	0.499168	0.499168
	Sh3bgrl3	10.3252	0.32085	1.42284	1.6235	0.316437	1.92042	0.651216	0.442266	1.51558	1.00315	0.0704337	0.509864	0.0704337	1.8091	6.68691	10.6649
	Shd	0.576637	0.576637	0.576637	0.576637	0.576637	0.576637	0.576637	0.576637	0.576637	0.576637	0.576637	0.576637	0.576637	412.949	0.576637	0.576637
	Sipa1	20.0226	0.385139	0.385139	0.385139	0.385139	0.385139	0.385139	0.385139	0.385139	0.385139	0.385139	0.385139	0.385139	0.385139	0.385139	0.385139
	Sirpa	0.534529	0.534529	0.534529	0.534529	0.534529	0.534529	0.534529	0.534529	0.534529	0.534529	0.534529	0.534529	0.534529	0.534529	0.534529	0.534529
	Siva1	0.448008	1.84616	1.55959	1.67828	1.03529	0.831494	5.09685	0.52684	1.61782	1.92165	1.3376	10.8611	0.0216773	0.41352	0.315123	0.467446
	Slc12a1	0.726562	0.726562	0.726562	0.726562	0.726562	0.726562	0.726562	0.726562	0.726562	0.726562	0.726562	0.726562	0.726562	1097.76	0.726562	0.726562
	Slc25a5	2.83803	2.43902	1.80562	0.328186	0.6124	0.204389	1.77675	2.57278	1.72591	0.722987	1.3727	0.568572	0.344012	11.7252	1.12266	1.25615
	Slc34a1	0.701328	0.701328	0.701328	0.701328	0.701328	0.701328	0.701328	0.701328	0.701328	0.701328	0.701328	0.701328	0.701328	0.701328	0.701328	0.701328
	Slc38a4	0.37492	0.37492	0.37492	0.37492	0.37492	0.37492	0.37492	0.37492	0.37492	0.37492	0.37492	0.37492	0.37492	0.37492	24.0889	0.37492
	Slc40a1	0.399626	0.399626	0.399626	0.399626	0.399626	0.399626	0.399626	0.399626	0.399626	0.399626	0.399626	0.399626	0.399626	0.399626	20.1186	0.399626
	Slc9a3r1	0.328977	0.328977	0.328977	0.328977	0.328977	0.328977	0.328977	35.3923	0.328977	0.328977	0.328977	0.328977	0.328977	0.328977	3.31746	0.328977
	Slc9a3r2	22.519	0.323635	0.323635	0.323635	0.323635	0.323635	0.323635	0.323635	0.323635	0.323635	0.323635	0.323635	0.323635	0.323635	0.323635	0.323635
	Slfn2	0.803631	0.803631	0.803631	0.803631	0.803631	0.803631	0.803631	0.803631	0.803631	0.803631	0.803631	0.803631	0.803631	0.803631	0.803631	0.803631
	Smagp	0.408197	0.408197	0.408197	0.408197	0.408197	0.408197	0.408197	0.408197	0.408197	0.408197	0.408197	0.408197	0.408197	51.1072	0.408197	0.408197
	Smoc2	0.489468	0.489468	0.489468	0.489468	0.489468	0.489468	0.489468	0.489468	0.489468	0.489468	0.489468	0.489468	0.489468	0.489468	219.216	0.489468
	Snai2	0.327442	0.327442	15.3966	0.327442	0.327442	3.42726	0.327442	0.327442	0.327442	0.327442	0.327442	0.327442	0.327442	0.327442	0.327442	0.327442
	Snx2	0.180834	0.614188	0.180834	0.180834	0.180834	0.180834	0.180834	0.574805	0.655655	0.180834	1.78099	0.180834	0.180834	0.180834	0.180834	17.6306
	Soat1	0.396359	0.396359	0.396359	0.396359	0.396359	0.396359	0.396359	0.396359	0.396359	0.396359	0.396359	0.396359	0.396359	0.396359	18.3844	0.396359
	Sod2	1.16971	1.31393	0.146668	0.146668	0.146668	0.146668	0.146668	2.95208	0.643569	0.146668	0.146668	0.539898	0.146668	28.5238	1.89579	0.91422
	Son	0.962372	1.26713	1.38515	1.13593	1.31286	1.27335	1.19155	0.695559	0.966045	1.33831	1.31994	1.45844	11.5717	1.12314	2.25704	0.550386
	Sostdc1	0.477904	0.477904	0.477904	0.477904	0.477904	0.477904	0.477904	0.477904	0.477904	0.477904	0.477904	0.477904	0.477904	14380.5	0.477904	0.477904
	Sox17	7.70688	0.572769	0.572769	0.572769	0.572769	0.572769	0.572769	0.572769	0.572769	0.572769	0.572769	0.572769	0.572769	0.572769	0.572769	0.572769
	Sox9	0.402956	0.402956	0.402956	0.402956	0.402956	0.402956	0.402956	0.402956	73.7292	0.402956	0.402956	0.402956	0.402956	0.402956	0.402956	0.402956
	Sparc	12.4724	0.130903	2.20805	2.32582	1.14716	6.86055	0.989043	0.0939535	0.091302	0.76708	0.958619	1.516	0.902005	0.0322946	2.53251	0.0322946
	Sparcl1	0.352481	0.352481	0.352481	0.352481	0.352481	3.48272	0.352481	0.352481	0.352481	0.352481	0.352481	0.352481	0.352481	0.352481	0.352481	0.352481
	Spc25	0.16351	0.16351	2.97992	0.16351	0.16351	0.16351	3.60277	0.853294	0.16351	11.4366	3.66763	1.79637	0.16351	1.24743	0.16351	0.16351
	Speg	0.4319	0.4319	0.4319	0.4319	0.4319	0.4319	0.4319	0.4319	0.4319	0.4319	0.4319	0.4319	0.4319	0.4319	0.4319	0.4319
	Spint1	0.507209	0.507209	0.507209	0.507209	0.507209	0.507209	0.507209	0.507209	0.507209	0.507209	0.507209	0.507209	0.507209	95.2674	690.655	0.507209
	Spint2	0.237106	5.86056	0.237106	0.237106	0.237106	0.237106	0.237106	6.8553	23.6651	0.237106	0.237106	0.237106	0.237106	34.0055	112.37	0.237106
	Spock2	0.324827	0.324827	0.324827	0.324827	20.2916	0.324827	18.5999	0.324827	0.324827	0.324827	23.8172	0.324827	0.324827	0.324827	0.324827	0.324827
	Sprr1a	0.84189	0.84189	0.84189	0.84189	0.84189	0.84189	0.84189	0.84189	0.84189	0.84189	0.84189	0.84189	0.84189	0.84189	0.84189	0.84189
	Sprr2f	0.802793	0.802793	0.802793	0.802793	0.802793	0.802793	0.802793	0.802793	0.802793	0.802793	0.802793	0.802793	0.802793	0.802793	0.802793	0.802793
	Spry1	0.341011	0.341011	0.341011	0.341011	0.341011	0.341011	0.341011	0.341011	9.28908	0.341011	0.341011	0.341011	0.341011	0.341011	0.341011	0.341011
	Srgap1	0.443434	0.443434	0.443434	0.443434	0.443434	0.443434	0.443434	0.443434	0.443434	0.443434	0.443434	42.7463	0.443434	0.443434	0.443434	0.443434
	Srgn	0.725332	0.725332	0.725332	0.725332	0.725332	0.725332	0.725332	0.725332	0.725332	0.725332	0.725332	0.725332	0.725332	0.725332	0.725332	300.453
	Srrm2	0.978434	1.15781	1.22661	1.07322	1.33814	1.24992	2.01582	1.02093	1.16264	1.42805	1.44439	0.871869	6.89111	0.834009	0.962539	0.579126
	Stab1	0.624202	0.624202	0.624202	0.624202	0.624202	0.624202	0.624202	0.624202	0.624202	0.624202	0.624202	0.624202	0.624202	0.624202	0.624202	0.624202
	Stard10	0.399796	0.399796	0.399796	0.399796	0.399796	0.399796	0.399796	27.0071	0.399796	0.399796	0.399796	0.399796	0.399796	0.399796	65.61	0.399796
	Sult1d1	0.665165	0.665165	0.665165	0.665165	0.665165	0.665165	0.665165	0.665165	0.665165	0.665165	0.665165	0.665165	0.665165	0.665165	0.665165	0.665165
	Tacstd2	0.609544	0.609544	0.609544	0.609544	0.609544	0.609544	0.609544	0.609544	0.609544	0.609544	0.609544	0.609544	0.609544	0.609544	246759	0.609544
	Tagln2	25.2158	0.192961	2.44774	0.192961	0.192961	1.60036	0.192961	0.192961	0.54563	0.192961	0.192961	0.192961	0.192961	0.192961	2.65288	3.35498
	Tbx3	0.462721	0.462721	0.462721	0.462721	0.462721	0.462721	0.462721	0.462721	38.4899	0.462721	0.462721	0.462721	0.462721	0.462721	718.733	0.462721
	Tcf15	0.501469	0.501469	0.501469	0.501469	0.501469	0.501469	0.501469	0.501469	0.501469	0.501469	0.501469	0.501469	0.501469	0.501469	0.501469	0.501469
	Tcf21	0.324081	0.324081	0.324081	0.324081	0.324081	0.324081	0.324081	0.324081	0.324081	0.324081	0.324081	0.324081	0.324081	0.324081	0.324081	0.324081
	Tcf4	5.10586	0.80798	0.114516	0.114516	2.88692	0.114516	1.7458	0.114516	0.716212	0.989793	2.37741	1.11412	0.114516	0.114516	0.114516	0.114516
	Tcn2	0.41645	0.41645	0.41645	0.41645	0.41645	0.41645	0.41645	0.41645	0.41645	0.41645	0.41645	0.41645	0.41645	0.41645	0.41645	0.41645
	Tek	0.554308	0.554308	0.554308	0.554308	0.554308	0.554308	0.554308	0.554308	0.554308	0.554308	0.554308	0.554308	0.554308	0.554308	0.554308	0.554308
	Tes	0.208622	2.27479	0.208622	0.208622	0.208622	0.208622	0.208622	0.687854	6.30221	0.208622	0.208622	0.208622	0.208622	0.208622	16.4269	0.208622
	Tfap2b	0.459641	0.459641	0.459641	0.459641	0.459641	0.459641	0.459641	0.459641	0.459641	0.459641	0.459641	0.459641	0.459641	2366.95	0.459641	0.459641
	Tfcp2l1	0.478818	0.478818	0.478818	0.478818	0.478818	0.478818	0.478818	0.478818	0.478818	0.478818	0.478818	0.478818	0.478818	1558.36	468.905	0.478818
	Tgfb1	39.5442	0.464745	0.464745	0.464745	0.464745	0.464745	0.464745	0.464745	0.464745	0.464745	0.464745	0.464745	0.464745	0.464745	0.464745	0.464745
	Tgfb1i1	0.422783	0.422783	0.422783	0.422783	0.422783	16.7755	0.422783	0.422783	0.422783	0.422783	0.422783	0.422783	0.422783	0.422783	0.422783	0.422783
	Tgfbi	0.217841	0.217841	2.21776	16.1686	3.94332	0.217841	0.217841	0.217841	0.217841	12.1437	0.217841	0.217841	0.217841	0.217841	0.217841	0.217841
	Thap4	0.319316	0.319316	0.319316	0.319316	0.319316	0.319316	0.319316	0.319316	0.319316	0.319316	0.319316	0.319316	0.319316	18.2195	0.319316	0.319316
	Tie1	60.4415	0.526482	0.526482	0.526482	0.526482	0.526482	0.526482	0.526482	0.526482	0.526482	0.526482	0.526482	0.526482	0.526482	0.526482	0.526482
	Timp3	1.87797	0.294036	2.9983	0.294036	0.294036	0.294036	0.294036	0.294036	0.294036	0.294036	0.294036	3.91279	0.294036	0.294036	0.294036	0.294036
	Tinagl1	0.526581	0.526581	0.526581	0.526581	0.526581	0.526581	0.526581	0.526581	0.526581	0.526581	0.526581	0.526581	0.526581	0.526581	0.526581	0.526581
	Tm4sf1	15.2925	0.308417	0.308417	0.308417	0.308417	0.308417	0.308417	0.308417	0.308417	1.41144	0.308417	0.308417	0.308417	0.308417	0.308417	0.308417
	Tmbim4	0.207014	0.207014	0.207014	0.207014	0.207014	0.207014	0.207014	7.46658	0.207014	0.207014	0.207014	1.78953	0.207014	1.0125	0.207014	0.207014
	Tmbim6	1.6553	0.872202	1.04066	1.12729	0.476626	1.25673	0.334165	8.45296	0.910767	0.726789	0.597927	0.94414	1.03764	4.73643	2.99076	1.01435
	Tmc4	0.514508	0.514508	0.514508	0.514508	0.514508	0.514508	0.514508	0.514508	0.514508	0.514508	0.514508	0.514508	0.514508	0.514508	84.5464	0.514508
	Tmem150a	0.564804	0.564804	0.564804	0.564804	0.564804	0.564804	0.564804	0.564804	0.564804	0.564804	0.564804	0.564804	0.564804	0.564804	0.564804	0.564804
	Tmem176a	2.37257	0.166519	0.166519	0.166519	0.166519	2.60946	0.166519	4.02272	0.166519	0.166519	0.166519	0.166519	0.166519	2.71759	4.50808	0.166519
	Tmem176b	4.39198	0.819809	0.448472	0.85697	0.354495	2.01101	0.0791149	5.3591	1.20854	0.426105	0.0791149	0.0791149	0.195839	2.45644	5.99346	1.38613
	Tmem27	0.538773	0.538773	0.538773	0.538773	0.538773	0.538773	0.538773	113.431	0.538773	0.538773	0.538773	0.538773	0.538773	0.538773	0.538773	0.538773
	Tmem37	0.363379	0.363379	0.363379	0.363379	0.363379	0.363379	0.363379	0.363379	0.363379	0.363379	0.363379	41.6401	0.363379	0.363379	0.363379	0.363379
	Tmprss2	0.64692	0.64692	0.64692	0.64692	0.64692	0.64692	0.64692	0.64692	0.64692	0.64692	0.64692	0.64692	0.64692	0.64692	0.64692	0.64692
	Tmsb10	7.66909	0.934012	1.64209	2.15465	0.866137	1.7909	0.920252	0.209971	0.748108	1.7851	0.790855	1.74738	0.011701	0.244291	1.58727	0.115845
	Tmsb4x	9.85267	0.239237	5.55931	2.17509	0.197597	17.8237	0.140351	0.183824	1.05626	1.02992	0.14875	0.184825	0.233079	0.115774	2.18153	90.2994
	Top2a	0.44716	2.80945	4.64761	0.104484	0.104484	0.104484	3.85958	0.104484	1.29319	8.35374	4.4093	0.51116	4.49655	0.104484	0.104484	0.591287
	Tpm1	0.4259	1.0674	1.61734	2.0751	0.378395	7.41024	0.473608	0.375956	1.74521	1.32476	0.447747	2.64788	0.07703	0.697771	13.7216	0.07703
	Tpm2	0.167007	0.167007	2.12932	0.167007	21.1784	7.00933	5.33503	0.167007	0.167007	0.838266	9.20199	0.167007	0.167007	0.167007	0.167007	0.167007
	Tpx2	0.184314	1.7784	1.40453	0.184314	0.184314	0.184314	0.184314	0.184314	0.297905	7.41571	9.41068	0.184314	0.184314	0.184314	0.184314	0.184314
	Trim28	0.961391	1.36064	1.23348	1.50663	0.647565	1.33834	0.866897	0.741706	1.76375	1.62062	0.867592	0.924486	5.86395	0.928099	0.668817	0.0843537
	Tspan13	0.181888	4.56551	0.181888	0.181888	0.181888	0.181888	0.181888	5.91978	2.3632	0.181888	0.181888	13.3565	0.181888	7.9819	4.92346	0.181888
	Tspan8	0.586209	0.586209	0.586209	0.586209	0.586209	0.586209	0.586209	0.586209	0.586209	0.586209	0.586209	0.586209	0.586209	0.586209	4858.86	0.586209
	Tspo	0.318005	0.318005	0.318005	0.318005	0.318005	0.318005	0.318005	0.318005	0.318005	0.318005	0.318005	0.318005	0.318005	74.8045	0.318005	108.032
	Tst	0.447858	0.447858	0.447858	0.447858	0.447858	0.447858	0.447858	50.2608	0.447858	0.447858	0.447858	0.447858	0.447858	0.447858	0.447858	0.447858
	Ttc28	0.225388	0.225388	0.225388	0.225388	18.2201	0.225388	4.57557	0.225388	0.225388	0.225388	9.11212	0.225388	0.225388	0.225388	0.225388	0.225388
	Ttc36	0.613649	0.613649	0.613649	0.613649	0.613649	0.613649	0.613649	0.613649	0.613649	0.613649	0.613649	0.613649	0.613649	0.613649	0.613649	0.613649
	Tubb4b	1.49319	2.46335	1.71608	0.378814	0.0564067	0.24854	0.641469	1.88744	3.72698	5.29301	3.63428	0.850234	2.59388	0.305764	0.75606	0.312938
	Tyrobp	0.772373	0.772373	0.772373	0.772373	0.772373	0.772373	0.772373	0.772373	0.772373	0.772373	0.772373	0.772373	0.772373	0.772373	0.772373	5.05175e+07
	Ube2c	0.548806	1.76377	1.31566	0.132905	0.132905	0.132905	0.99104	0.339177	0.77906	10.2418	17.0844	0.269666	0.132905	0.132905	0.132905	0.132905
	Ube2s	2.97768	0.154489	1.89598	1.17213	0.154489	1.17472	0.154489	0.154489	0.154489	7.27264	0.154489	0.154489	0.154489	0.154489	0.154489	0.154489
	Ucp2	0.282302	0.282302	0.282302	0.282302	0.282302	0.282302	0.282302	0.282302	0.282302	0.282302	0.282302	0.282302	0.282302	0.282302	0.282302	25.3028
	Unc93b1	0.665536	0.665536	0.665536	0.665536	0.665536	0.665536	0.665536	0.665536	0.665536	0.665536	0.665536	0.665536	0.665536	0.665536	0.665536	720.78
	Uncx	0.238141	7.98998	0.238141	0.238141	8.86566	0.238141	6.75898	0.238141	0.238141	0.238141	14.0821	0.238141	0.238141	0.238141	0.238141	0.238141
	Uqcr10	2.27447	1.01951	1.28051	0.951992	0.743596	0.648516	1.18465	2.02446	0.77642	1.11997	1.31758	1.25943	0.0116125	12.6397	1.46317	1.59045
	Uqcr11	1.27476	1.03857	0.582059	1.1278	1.38123	0.709572	1.37896	2.83079	0.760463	1.01609	1.11347	1.48092	0.183591	10.8039	4.35183	0.988092
	Uqcrb	1.49546	0.938308	1.30852	1.0525	0.635433	1.05477	0.98183	2.15033	1.75644	1.16089	0.870481	1.22576	0.00467281	7.23023	2.43155	0.846776
	Uqcrfs1	1.4011	1.4447	0.566899	0.519505	1.33449	0.511012	1.98536	2.66828	1.35619	0.670133	2.73242	2.11988	0.0282298	9.43758	1.19866	1.49564
	Uqcrh	1.77406	0.68647	1.10853	1.5614	1.45307	1.19088	0.851328	1.84453	0.751923	1.12341	0.861723	1.43555	0.021672	7.33624	1.1263	1.07
	Usmg5	1.46431	1.15114	1.02892	1.43845	1.17782	0.841588	1.27313	1.64063	1.2688	1.01011	0.964343	1.19069	0.0503297	7.42547	1.51264	0.856238
	Vamp5	172.55	0.455417	0.455417	0.455417	0.455417	0.455417	0.455417	0.455417	0.455417	0.455417	0.455417	0.455417	0.455417	0.455417	0.455417	0.455417
	Vamp8	3.85356	0.535564	0.136884	0.136884	0.136884	0.136884	0.136884	4.38204	2.28463	0.136884	0.136884	2.34243	0.136884	5.22857	8.73978	22.2084
	Vasp	7.0183	0.182618	2.23109	0.182618	0.182618	0.182618	0.182618	0.182618	0.182618	0.182618	0.182618	0.182618	0.182618	0.182618	0.584314	0.182618
	Vcan	0.189668	0.189668	0.189668	0.189668	13.8882	2.21819	5.27773	0.189668	0.189668	0.189668	7.74094	0.757483	0.189668	0.189668	0.189668	0.189668
	Vim	18.4814	0.0986046	4.18562	3.34826	0.46242	10.9102	0.221056	0.0986046	0.0986046	1.56062	0.374257	0.472569	0.0986046	0.0986046	0.0986046	0.743328
	Vldlr	0.432293	0.432293	0.432293	0.432293	0.432293	0.432293	0.432293	0.432293	34.0995	0.432293	0.432293	0.432293	0.432293	0.432293	0.432293	0.432293
	Was	0.781547	0.781547	0.781547	0.781547	0.781547	0.781547	0.781547	0.781547	0.781547	0.781547	0.781547	0.781547	0.781547	0.781547	0.781547	0.781547
	Wasl	0.172582	0.754738	0.172582	0.172582	0.172582	0.172582	0.172582	0.741051	1.21945	0.172582	0.908924	0.172582	0.172582	1.96615	11.3167	0.172582
	Wfdc15b	0.473505	0.473505	0.473505	0.473505	0.473505	0.473505	0.473505	0.473505	116.099	0.473505	0.473505	0.473505	0.473505	639.321	398.6	0.473505
	Wfdc2	0.242215	9.54052	0.242215	0.242215	0.242215	0.242215	0.242215	0.242215	54.6772	0.242215	0.242215	0.242215	0.242215	155.544	68.0652	0.242215
	Wls	0.250968	0.250968	0.250968	0.250968	0.250968	0.250968	0.250968	0.250968	1.78929	0.250968	0.250968	0.250968	0.250968	4.89595	24.6053	0.250968
	Wnt11	0.608788	0.608788	0.608788	0.608788	0.608788	0.608788	0.608788	0.608788	0.608788	0.608788	0.608788	0.608788	0.608788	0.608788	0.608788	0.608788
	Wnt4	0.448087	0.448087	0.448087	0.448087	0.448087	0.448087	0.448087	0.448087	0.448087	0.448087	0.448087	0.448087	0.448087	0.448087	28.7644	0.448087
	Wnt7b	0.716169	0.716169	0.716169	0.716169	0.716169	0.716169	0.716169	0.716169	0.716169	0.716169	0.716169	0.716169	0.716169	0.716169	2577.68	0.716169
	Wsb1	0.125351	1.59261	0.457424	0.125351	0.944096	0.125351	2.7121	0.125351	1.71985	0.558647	5.00715	1.97764	0.125351	0.125351	4.3421	0.125351
	Wt1	0.288781	0.288781	0.288781	0.288781	0.288781	0.288781	2.43312	0.288781	0.288781	0.288781	2.28836	199.629	0.288781	0.288781	0.288781	0.288781
	Wwc2	0.323292	0.323292	0.323292	0.323292	0.323292	0.323292	0.323292	0.323292	0.323292	0.323292	0.323292	0.323292	0.323292	12.8017	0.323292	0.323292
	Zbtb20	0.281214	0.281214	0.281214	0.281214	6.28037	0.281214	0.281214	0.281214	0.281214	0.281214	0.281214	0.281214	0.281214	0.281214	0.281214	0.281214
	Zeb2	0.310818	0.310818	10.0682	0.310818	0.310818	52.5508	0.310818	0.310818	0.310818	0.310818	0.310818	0.310818	0.310818	0.310818	0.310818	6.45351
	Zfhx3	0.271711	0.271711	0.271711	0.271711	0.271711	0.271711	0.271711	0.271711	5.22394	0.271711	0.271711	0.271711	0.271711	0.271711	22.941	0.271711
	Gas5	0.131865	5.08187	0.131865	0.131865	9.42126	0.131865	10.59	0.131865	2.36306	0.131865	11.5101	1.47707	0.131865	0.131865	0.131865	0.131865
